# Supplementary material for: Ischemic heart disease-related mortality in Brazil, 2006 to 2020. A study of multiple causes of death
Source: BMC Public Health. 2024 Mar 19;24:849. doi: 10.1186/s12889-024-18162-0 (PMC10949584; doi:10.1186/s12889-024-18162-0)
Supplement: Supplementary file 3 — Supplementary Material 3. [file 12889_2024_18162_MOESM3_ESM.xls]

## Sheet: All
		LINES A B C D II	2006	2007	2008	2009	2010	2011	2012	2013	2014	2015	2016	2017	2018	2019	2020	TOTAL	%
		I219	23985	22870	23405	23267	26428	26674	26879	27941	25663	28132	26484	26207	27224	25917	22457	383533	0.286419
		I10X	8471	7641	8554	8847	10254	11125	10687	11798	10266	11795	10580	10816	11702	10630	9232	152398	0.113809
		R570	3232	3967	4241	4287	4206	4430	4762	5028	5468	5433	5968	6602	6260	7138	6025	77047	0.057538
		R092	3434	3896	3545	3880	4054	4165	4311	4659	3677	4163	3476	3358	3355	2856	2610	55439	0.0414013
		I251	2881	3072	3311	3035	3016	2982	3080	3039	3705	3582	3894	3831	3656	4233	3153	50470	0.0376905
		J81X	1775	2096	2256	2052	2031	2119	2207	2102	2568	2391	2653	2670	2556	2788	1750	34014	0.0254013
		I509	2026	1925	1987	1864	2084	2199	2012	2119	1878	2200	2113	2194	2246	2177	2002	31026	0.0231699
		I259	1694	1765	1743	1602	1774	1739	1550	1543	1623	1741	1910	1912	1719	1782	1602	25699	0.0191918
		I500	1578	1737	1601	1668	1838	1871	1746	1964	1681	1762	1629	1681	1813	1585	1386	25540	0.019073
		I255	1149	1413	1477	1356	1244	1349	1335	1328	1553	1551	1653	1738	1986	1878	1703	22713	0.0169619
		I248	2254	2226	2240	2098	1743	1655	1562	1484	1370	1339	1101	862	786	692	535	21947	0.0163898
		I709	1215	1184	1361	1146	1235	1245	1240	1235	1467	1433	1740	1563	1394	1614	1097	20169	0.015062
		I469	3507	1988	1386	1254	1483	1291	1255	1330	834	1118	810	904	892	778	652	19482	0.014549
		I499	1147	1076	1001	939	1050	1040	919	1028	785	962	860	815	730	640	733	13725	0.0102497
		J960	650	786	767	801	791	782	935	919	950	1009	1020	1279	1031	977	965	13662	0.0102027
		I119	654	559	826	743	802	837	754	765	858	807	786	728	846	843	667	11475	0.00856943
		E149	682	695	688	695	749	846	834	780	762	765	769	848	816	759	698	11386	0.00850296
		J969	671	757	795	773	665	695	754	736	699	777	663	836	691	655	509	10676	0.00797274
		R688	666	858	849	760	733	766	755	738	701	651	579	536	472	367	300	9731	0.00726702
		A419	246	390	447	418	465	533	598	522	724	712	811	995	828	838	664	9191	0.00686375
		F172	365	331	374	462	472	546	594	624	623	752	719	774	786	787	665	8874	0.00662702
		I10X E149	483	358	387	377	420	471	0	480	595	606	666	748	643	772	787	7793	0.00581974
PCR; PR;Irp		J189	194	377	336	386	385	443	475	509	554	543	594	712	582	583	391	7064	0.00527533
		R54X	465	318	358	391	438	467	434	554	412	565	439	419	481	430	357	6528	0.00487505
		I490	602	606	567	577	509	430	442	402	407	398	335	285	292	232	182	6266	0.00467939
		I10X*E149	0	0	0	0	0	0	556	490	608	617	675	758	657	782	796	5939	0.00443519
		I64X	378	332	328	333	385	399	397	351	349	322	338	381	373	288	281	5235	0.00390945
		I519	341	297	346	393	377	385	332	417	327	357	333	326	306	262	313	5112	0.00381759
		I210	232	234	192	233	291	343	398	357	273	310	244	304	414	426	321	4572	0.00341433
		J449	340	305	337	316	312	316	286	356	281	293	248	290	304	276	208	4468	0.00333666
		N189	201	229	242	246	277	275	302	297	312	400	335	350	353	336	300	4455	0.00332695
		F102	193	207	244	240	289	337	297	333	331	331	335	324	327	327	266	4381	0.00327169
		I420	254	306	287	291	244	306	236	283	307	271	258	320	240	272	184	4059	0.00303122
		I249	95	96	98	119	169	202	200	269	268	309	374	407	421	515	455	3997	0.00298492
		I517	194	274	287	256	226	202	247	165	388	217	327	321	312	329	204	3949	0.00294908
		I461	198	158	120	139	150	180	139	171	220	264	289	399	392	448	612	3879	0.0028968
		N179	120	154	169	203	175	182	213	211	269	279	282	320	321	307	243	3448	0.00257493
		R960	216	189	185	254	261	205	210	214	175	201	206	314	173	271	282	3356	0.00250623
		I48X	148	155	167	157	194	204	219	248	225	223	231	283	344	293	249	3340	0.00249428
		R99X	196	133	171	203	235	196	234	259	208	233	213	236	206	270	299	3292	0.00245844
		I258	243	257	248	214	199	195	177	204	234	165	187	180	191	273	229	3196	0.00238674
		I269	116	139	131	108	123	141	130	110	140	144	150	1293	142	164	98	3129	0.00233671
		I110	124	130	127	124	172	195	178	192	178	226	193	280	351	236	252	2958	0.00220901
		I209	253	205	205	192	245	232	218	238	138	192	116	227	179	153	110	2903	0.00216793
		E149 I10X	0	264	264	145	16	14	0	10	4	293	318	357	332	371	348	2736	0.00204322
		Y832	149	206	227	177	144	115	140	143	168	144	159	164	103	141	126	2306	0.0017221
		I319	93	126	160	168	132	152	130	114	178	143	192	159	136	179	83	2145	0.00160187
		E149*I10X	0	0	0	0	0	0	11	10	4	296	323	367	341	379	362	2093	0.00156303
		N19X	127	114	127	141	125	134	153	128	144	168	163	162	145	143	107	2081	0.00155407
		I501	184	181	171	156	123	125	152	145	123	110	124	136	124	122	100	2076	0.00155034
		J180	128	173	160	116	151	123	125	107	177	132	141	177	133	138	88	2069	0.00154511
		R578	40	54	68	90	77	72	112	91	170	174	232	262	241	168	170	2021	0.00150926
		I422	115	107	102	126	101	156	107	98	182	96	155	184	137	181	90	1937	0.00144653
		R571	63	96	101	123	102	89	138	141	119	143	143	159	201	165	139	1922	0.00143533
		I252	144	167	221	191	198	170	129	92	72	85	84	99	105	69	53	1879	0.00140322
		G309	81	64	56	75	91	107	116	139	117	158	127	153	186	162	162	1794	0.00133974
		I250	75	66	81	74	92	87	142	121	150	170	188	139	179	147	83	1794	0.00133974
		I694	91	115	114	94	115	97	122	151	121	138	104	142	139	123	125	1791	0.0013375
		I21X	0	0	0	0	25	22	21	39	63	187	208	251	416	325	213	1770	0.00132182
		I442	120	106	116	106	104	106	94	100	134	129	131	162	113	108	118	1747	0.00130464
		R98X	169	166	177	110	151	124	116	124	85	108	63	100	94	77	59	1723	0.00128672
		E119	55	63	54	60	66	81	74	102	117	138	147	134	181	186	219	1677	0.00125237
		Y838	72	120	138	141	74	80	107	74	131	122	116	123	118	152	99	1667	0.0012449
		I429	92	106	87	109	125	135	111	127	108	117	106	90	110	105	87	1615	0.00120607
		I678	100	109	111	104	98	115	105	117	125	113	104	126	108	86	79	1600	0.00119487
		T811	78	83	110	93	80	79	87	89	139	140	144	150	121	119	79	1591	0.00118814
		I200	80	97	81	76	94	83	124	122	104	114	118	125	114	107	99	1538	0.00114856
		R579	44	74	57	92	60	75	95	85	97	93	115	141	147	194	158	1527	0.00114035
		E669	85	52	78	73	87	106	101	83	100	102	111	135	130	135	140	1518	0.00113363
		I213	71	47	55	49	49	54	83	86	73	107	95	150	184	212	164	1479	0.0011045
		I159	40	41	42	72	75	92	88	102	70	98	80	115	135	116	188	1354	0.00101115
		I10X F172	39	53	68	62	62	70	0	89	85	100	99	148	104	107	126	1212	0.000905111
		J159	20	34	32	47	55	61	51	57	61	64	85	137	154	174	180	1212	0.000905111
		F172 F102	39	35	44	73	59	72	0	83	89	110	115	116	114	121	102	1172	0.000875239
		I211	62	49	38	49	51	73	63	54	61	58	89	97	145	144	108	1141	0.000852088
		E149 I10	1	0	2	81	239	240	0	240	298	0	0	0	0	0	0	1101	0.000822217
		I10X*F172	0	0	0	0	0	0	96	99	101	113	109	169	122	133	152	1094	0.000816989
		G931	53	59	57	57	75	60	72	73	79	96	99	79	78	76	63	1076	0.000803547
		I312	46	56	92	69	78	65	59	54	112	81	104	83	55	83	37	1074	0.000802053
		I10X E119	25	33	26	29	36	35	0	53	79	77	78	102	128	141	168	1010	0.000754259
		F172*F102	0	0	0	0	0	0	61	84	89	110	117	119	119	121	103	923	0.000689288
		J439	53	57	61	68	58	76	60	75	69	58	75	72	44	58	29	913	0.00068182
		I129	96	121	65	47	57	42	40	29	84	52	77	96	44	31	19	900	0.000672112
		I10X*E119	0	0	0	0	0	0	55	53	81	77	81	104	129	143	176	899	0.000671365
		J988	63	100	87	65	48	57	80	27	61	64	61	66	35	46	35	895	0.000668378
		I472	38	68	55	41	60	42	55	52	55	58	52	63	65	74	79	857	0.00064
		E149*I10	0	0	0	0	0	0	278	243	301	0	0	0	0	0	0	822	0.000613862
		J984	40	43	57	58	57	54	45	43	80	64	76	75	55	38	26	811	0.000605647
		I119 I251	13	48	43	24	42	44	0	90	115	95	98	108	32	27	8	787	0.000587724
		N390	17	18	27	36	54	42	54	47	58	59	86	73	56	87	71	785	0.000586231
		F102 F172	38	31	49	36	39	34	0	78	52	53	55	58	72	90	82	767	0.000572789
		I212	14	25	17	22	29	61	57	52	31	28	66	85	98	107	54	746	0.000557106
		E788	42	46	49	42	60	57	44	58	61	56	44	41	56	37	44	737	0.000550385
		J690	25	20	20	38	30	39	51	44	57	63	61	73	55	82	59	717	0.000535449
		K746	39	49	62	49	55	47	45	57	45	36	56	37	42	44	32	695	0.00051902
		R072	40	33	28	43	46	49	45	53	49	34	44	65	52	50	61	692	0.000516779
		I10X E788	33	50	38	60	47	48	0	52	58	54	54	49	51	48	49	691	0.000516032
		I229	44	36	29	37	41	58	56	46	44	47	44	53	59	38	40	672	0.000501843
		I119*I251	0	0	0	0	0	0	89	90	115	95	98	109	32	27	8	663	0.000495122
		J958	30	56	57	32	38	41	38	32	63	69	58	53	36	35	21	659	0.000492135
		G20X	37	33	32	30	48	43	51	44	42	62	43	51	51	51	32	650	0.000485414
		I498	36	38	44	50	25	41	46	43	48	38	44	50	41	49	37	630	0.000470478
		I619	27	29	49	34	43	30	51	34	47	41	45	46	45	62	41	624	0.000465997
		Y834	17	26	24	21	32	32	30	61	51	36	50	70	62	61	41	614	0.00045853
		T814	27	48	56	43	41	18	42	38	60	39	47	45	29	45	28	606	0.000452555
		F102*F172	0	0	0	0	0	0	52	80	53	54	55	58	73	95	86	606	0.000452555
		E148	28	24	29	33	52	37	60	43	34	36	33	48	51	56	41	605	0.000451808
		I470	52	54	50	57	62	51	35	42	46	39	32	24	19	20	12	595	0.000444341
		D649	39	39	37	36	40	54	43	55	37	41	34	31	35	35	28	584	0.000436126
		I99X	60	54	56	56	58	50	39	43	36	38	18	23	16	21	12	580	0.000433139
		C61X	28	26	29	34	47	30	47	46	39	50	45	37	41	33	31	563	0.000420443
		I10X*E788	0	0	0	0	0	0	81	60	68	60	62	57	56	59	56	559	0.000417456
		E46X	49	53	40	38	40	51	40	32	32	42	24	32	33	29	18	553	0.000412975
		R64X	48	41	44	33	43	42	37	45	39	31	32	29	33	28	19	544	0.000406254
		R090	37	43	29	32	27	41	47	43	24	39	38	39	43	21	27	530	0.000395799
		I978	28	47	48	47	28	33	40	34	43	24	39	28	26	30	22	517	0.000386091
		F329	15	22	36	30	42	30	42	30	28	40	31	37	56	30	43	512	0.000382357
		B572	26	34	24	34	31	47	37	49	43	27	27	39	36	26	23	503	0.000375636
		I256	48	19	18	28	15	21	27	40	25	40	47	31	53	45	36	493	0.000368168
		J80X	19	30	30	19	21	20	23	26	29	57	71	87	30	13	17	492	0.000367421
		K922	28	33	29	27	23	34	42	32	32	31	30	30	48	36	33	488	0.000364434
		I749	18	20	32	28	34	33	43	43	39	29	27	41	42	39	20	488	0.000364434
		I10X E669	15	32	44	24	26	23	0	36	31	33	27	36	40	49	68	484	0.000361447
		N189 E149	22	23	26	35	32	42	0	27	38	40	34	45	40	44	23	471	0.000351738
		I739	20	33	34	27	31	39	34	22	25	39	34	31	33	31	36	469	0.000350245
		E149 N189	33	29	32	36	26	37	0	34	39	34	30	35	41	30	24	460	0.000343524
		I516	30	26	20	20	35	36	32	39	26	24	33	39	35	27	36	458	0.00034203
		I700	32	18	24	23	27	24	37	45	29	29	40	25	37	39	25	454	0.000339043
		R001	27	20	18	30	28	28	27	24	25	43	26	37	42	33	45	453	0.000338296
		E872	18	15	17	30	8	21	24	17	38	34	34	39	48	56	53	452	0.000337549
		I230	15	27	29	28	16	20	28	28	36	26	43	33	28	62	25	444	0.000331575
		I959	24	16	26	31	31	18	33	29	33	32	29	33	38	28	23	424	0.000316639
		G409	17	21	24	30	28	22	28	48	30	29	28	22	41	21	29	418	0.000312159
		J459	26	42	37	29	24	27	26	35	17	29	20	25	28	32	19	416	0.000310665
		I214	22	12	10	17	17	16	19	23	23	41	41	44	48	47	36	416	0.000310665
		K920	21	26	26	27	26	26	22	27	32	33	32	31	31	34	22	416	0.000310665
		E878	18	30	33	30	27	27	26	24	26	42	27	33	34	17	22	416	0.000310665
		I10X*E669	0	0	0	0	0	0	39	40	36	44	28	44	46	61	78	416	0.000310665
		I639	36	14	33	17	30	17	23	14	21	13	20	29	44	58	44	413	0.000308425
		I253	22	28	36	29	31	26	31	24	31	34	35	17	19	32	14	409	0.000305437
		E119 I10X	9	17	26	5	2	1	0	1	1	47	47	55	72	53	72	408	0.000304691
		I708	9	6	15	12	13	20	19	21	24	48	31	48	46	46	50	408	0.000304691
		F179	13	10	20	25	21	14	23	26	23	17	32	23	49	39	67	402	0.00030021
		K550	21	28	33	28	20	23	29	20	27	37	34	27	24	34	16	401	0.000299463
		E149 F172	18	15	19	14	17	18	0	25	34	36	45	44	39	41	36	401	0.000299463
		E149*F172	0	0	0	0	0	0	56	25	40	40	50	55	45	44	41	396	0.000295729
		I10X J449	22	19	14	20	29	28	0	26	27	35	23	28	38	46	39	394	0.000294236
		J90X	12	23	17	28	28	22	22	29	31	36	31	37	27	33	17	393	0.000293489
		Y832 I251	33	45	55	26	41	34	0	20	25	28	22	18	12	14	11	384	0.000286768
		I350	16	17	25	27	16	15	28	25	36	30	29	30	30	30	28	382	0.000285274
		I779	21	23	27	21	35	40	33	31	25	19	23	26	17	18	15	374	0.0002793
		F209	17	10	8	21	26	19	23	19	22	36	32	27	35	41	30	366	0.000273325
		I443	35	20	25	23	24	26	21	15	23	31	25	30	15	23	26	362	0.000270338
		I460	25	18	9	14	26	21	25	12	25	25	27	27	32	37	33	356	0.000265858
		G936	22	22	23	16	19	16	17	29	35	24	22	39	26	28	11	349	0.00026063
		N189*E149	0	0	0	0	0	0	36	29	41	41	35	50	40	45	24	341	0.000254656
		I10X*J449	0	0	0	0	0	0	36	26	32	37	28	38	45	54	45	341	0.000254656
		K760	16	17	25	16	19	23	17	17	44	25	35	27	14	29	15	339	0.000253162
		I279	11	8	9	8	12	6	13	5	4	4	8	230	6	10	2	336	0.000250922
		I10X I251	15	8	23	19	34	19	0	16	24	25	31	28	30	35	27	334	0.000249428
		T652	7	7	15	14	16	14	19	36	25	30	26	26	29	32	33	329	0.000245694
		E149*N189	0	0	0	0	0	0	38	35	42	37	35	40	43	32	26	328	0.000244947
		I340	21	20	27	20	17	14	25	16	29	26	15	24	22	26	18	320	0.000238973
		R060	11	5	10	10	20	14	15	18	21	22	29	46	26	36	33	316	0.000235986
		R961	32	22	16	21	29	32	29	35	14	15	21	10	14	11	11	312	0.000232999
		F03X	15	17	8	9	21	27	22	27	26	41	18	15	28	14	24	312	0.000232999
		I260	4	3	7	5	5	6	8	1	8	9	14	200	14	13	15	312	0.000232999
		I10X*N189	0	0	0	0	0	0	43	33	29	20	40	36	39	40	30	310	0.000231505
		I259 I119	36	27	26	25	27	18	0	28	16	15	26	20	18	13	13	308	0.000230012
		I514	16	5	20	5	9	13	9	26	38	18	37	39	31	31	11	308	0.000230012
		I971	16	25	32	19	23	20	12	18	23	27	22	25	13	23	10	308	0.000230012
		I10X N189	10	18	15	5	18	17	0	31	23	18	27	33	36	32	25	308	0.000230012
		N40X	15	14	18	18	23	22	23	17	21	16	18	19	23	32	27	306	0.000228518
		I254	16	14	15	14	13	13	17	9	27	21	27	29	24	34	31	304	0.000227024
		I829	8	7	13	12	13	32	24	15	15	14	21	69	18	10	33	304	0.000227024
		I119 I259	54	31	18	22	12	6	0	16	14	17	24	25	17	27	19	302	0.000225531
		E109	13	10	11	13	9	15	14	15	22	22	23	32	48	29	26	302	0.000225531
		I10X*I251	0	0	0	0	0	0	31	20	26	29	36	41	34	39	36	292	0.000218063
		E668	16	21	15	13	14	28	25	11	24	17	23	24	22	25	11	289	0.000215823
		I471	15	10	25	18	20	16	12	21	12	26	24	19	21	28	15	282	0.000210595
		R100	7	12	7	17	16	14	12	16	27	22	15	32	25	30	29	281	0.000209848
		A09X	28	14	16	21	12	22	22	20	21	28	17	16	22	11	9	279	0.000208355
		F171	9	14	9	11	13	17	20	16	12	15	17	18	28	42	38	279	0.000208355
		I10X*F102	0	0	0	0	0	0	35	21	37	19	26	39	35	34	33	279	0.000208355
		E149 E669	13	14	12	9	20	17	0	20	21	19	30	29	18	32	24	278	0.000207608
		N189 I10X	12	11	14	16	2	2	0	1	1	39	33	48	29	27	40	275	0.000205367
		R568	15	15	10	20	11	13	21	18	22	26	20	27	20	16	20	274	0.000204621
		I251 I119	6	13	16	5	6	8	0	16	18	52	54	50	14	2	7	267	0.000199393
		I270	1	8	6	11	10	9	6	16	5	10	11	150	7	5	12	267	0.000199393
		I150	11	15	12	22	22	24	23	22	14	18	15	12	25	9	22	266	0.000198646
		F172 I10X	9	15	21	11	2	2	0	1	0	26	38	42	25	34	38	264	0.000197153
		I251 I10X	25	14	25	15	1	0	0	0	1	24	42	30	27	27	31	262	0.000195659
		I10X I709	20	9	14	18	22	13	0	21	22	27	26	33	18	7	9	259	0.000193419
		T658	23	19	25	22	29	26	19	28	16	7	5	11	7	9	4	250	0.000186698
		Y831	17	10	14	11	6	13	28	17	17	10	22	26	23	18	18	250	0.000186698
		E86X	15	16	21	12	17	16	24	22	23	22	11	16	10	17	8	250	0.000186698
		I10X E148	6	5	7	11	15	15	0	21	10	19	19	26	34	26	36	250	0.000186698
		I219 I10X	53	13	21	12	1	1	0	1	0	18	19	29	24	31	25	248	0.000185204
		I10X F102	12	7	15	12	7	16	0	16	24	18	16	31	20	26	25	245	0.000182964
		E149*E669	0	0	0	0	0	0	34	20	23	23	30	32	19	33	27	241	0.000179977
		I518	15	14	14	13	14	11	11	6	15	24	17	19	32	13	20	238	0.000177736
		I251*I119	0	0	0	0	0	0	23	16	18	52	55	50	15	2	7	238	0.000177736
		I10X*I709	0	0	0	0	0	0	22	23	24	30	33	47	31	16	12	238	0.000177736
		N189*I10X	0	0	0	0	0	0	1	1	1	40	35	50	31	30	48	237	0.000176989
		I10X I219	19	15	15	20	14	16	0	19	20	17	11	17	11	20	16	230	0.000171762
		A419 R570	2	10	8	10	13	7	0	17	25	23	22	27	27	22	16	229	0.000171015
		R000	12	11	20	13	23	11	13	20	12	13	18	13	23	17	9	228	0.000170268
		I255 I119	9	7	10	13	10	13	0	21	12	10	20	29	39	22	13	228	0.000170268
		I10X I500	12	16	14	10	17	21	0	20	15	18	18	15	20	14	17	227	0.000169522
		E118	4	3	13	7	13	15	16	8	16	13	22	23	17	27	29	226	0.000168775
		Y839	17	16	15	19	20	23	17	10	16	9	7	14	14	19	9	225	0.000168028
		I10X I509	6	12	12	10	12	16	0	20	18	16	17	22	21	10	31	223	0.000166534
		I10X*I219	0	0	0	0	0	0	38	23	27	23	17	22	17	25	28	220	0.000164294
		I10X*E148	0	0	0	0	0	0	24	21	10	19	19	27	35	27	37	219	0.000163547
		E039	10	12	7	12	10	18	18	17	14	16	11	16	19	15	18	213	0.000159066
		F109	10	8	14	9	20	15	14	13	9	7	9	14	12	23	35	212	0.00015832
		K729	10	13	16	14	20	7	20	26	21	12	11	13	14	5	8	210	0.000156826
		A418	1	5	2	5	5	7	7	5	5	10	22	29	38	43	21	205	0.000153092
		I802	5	14	13	7	17	20	14	12	12	17	16	23	8	16	10	204	0.000152345
		R570 A419	5	12	14	8	15	9	0	10	13	19	19	25	16	18	19	202	0.000150852
		I119 I255	7	11	14	5	2	8	0	9	11	25	42	23	14	17	12	200	0.000149358
		A419*R570	0	0	0	0	0	0	19	17	25	23	22	29	27	22	16	200	0.000149358
		E889	11	12	10	12	20	7	12	7	15	17	19	19	13	8	16	198	0.000147865
		I158	3	4	9	6	15	7	14	15	10	19	15	23	17	11	30	198	0.000147865
		R58X	11	14	25	11	14	12	15	19	13	9	10	15	12	10	5	195	0.000145624
		I10X*I509	0	0	0	0	0	0	23	22	19	16	18	24	25	11	37	195	0.000145624
		I251*I10X	0	0	0	0	0	0	1	0	1	27	43	30	29	29	35	195	0.000145624
		R402	31	26	28	13	16	14	11	10	7	8	4	7	7	6	3	191	0.000142637
		J985	12	16	8	13	16	13	15	13	14	12	13	10	10	14	12	191	0.000142637
		I709 I251	4	4	12	9	7	7	0	13	13	11	23	41	30	9	8	191	0.000142637
		I10X I694	10	14	18	17	12	10	0	13	10	13	10	15	17	12	18	189	0.000141143
		I259*I119	0	0	0	0	0	0	38	28	16	16	26	20	18	14	13	189	0.000141143
		I500 I10X	13	13	11	8	2	0	0	1	0	12	23	33	28	28	16	188	0.000140397
		E780	12	6	9	6	11	18	12	23	14	20	14	11	10	8	14	188	0.000140397
		E149 E788	9	14	11	10	11	8	0	15	12	17	16	12	19	19	14	187	0.00013965
		I255*I119	0	0	0	0	0	0	20	21	12	10	20	29	40	22	13	187	0.00013965
		I139	6	4	5	8	13	8	17	11	20	14	18	16	18	16	10	184	0.00013741
		I10X*I500	0	0	0	0	0	0	32	20	15	19	20	20	21	17	20	184	0.00013741
		K769	8	13	12	11	15	14	12	10	17	13	10	19	10	10	8	182	0.000135916
		T818	14	15	21	21	15	11	7	6	9	6	14	12	7	11	12	181	0.000135169
		J449 F172	5	8	15	4	11	8	0	21	8	17	10	15	18	20	20	180	0.000134422
		R074	3	1	0	1	6	3	8	7	15	12	16	18	17	28	44	179	0.000133676
		I248 Y832	18	11	16	30	39	21	0	6	13	11	3	4	1	2	2	177	0.000132182
		I119*I259	0	0	0	0	0	0	13	16	14	17	24	28	18	28	19	177	0.000132182
		I10X R54X	9	12	8	12	3	1	0	0	0	18	24	27	23	16	21	174	0.000129942
		I421	9	9	12	9	10	6	7	5	18	11	22	15	17	17	6	173	0.000129195
		N180	3	6	2	6	5	14	2	9	7	10	14	15	26	34	20	173	0.000129195
		Y832*I251	0	0	0	0	0	0	20	20	25	28	22	18	12	15	11	171	0.000127701
		I509 I10X	12	15	7	12	2	4	0	1	0	9	20	26	19	25	18	170	0.000126954
		I81X	11	7	7	7	7	10	12	13	17	10	15	10	10	16	14	166	0.000123967
		I251 Y832	6	13	27	12	13	9	0	10	12	17	14	9	4	10	9	165	0.00012322
		I709*I251	0	0	0	0	0	0	15	13	14	11	24	41	30	9	8	165	0.00012322
		I428	4	4	9	6	6	11	7	8	14	11	19	17	8	19	21	164	0.000122474
		J961	8	3	8	6	10	14	11	16	7	11	14	24	12	11	8	163	0.000121727
		I10X I64X	18	17	14	9	0	1	0	0	1	16	16	19	15	18	18	162	0.00012098
		C509	10	3	8	13	9	6	14	10	10	11	9	20	14	12	13	162	0.00012098
		I10X I259	9	9	12	9	15	7	0	9	12	13	12	6	13	12	24	162	0.00012098
		I10X*I694	0	0	0	0	0	0	23	15	12	16	10	20	22	20	24	162	0.00012098
		E149*E788	0	0	0	0	0	0	21	15	12	20	20	16	21	20	16	161	0.000120233
		J449 I10X	13	12	7	6	2	4	0	0	0	27	14	17	21	18	19	160	0.000119487
		I251 I709	2	10	8	5	15	4	0	12	17	11	21	32	8	10	5	160	0.000119487
		J181	6	11	12	17	12	8	13	8	16	9	15	13	4	9	6	159	0.00011874
		I119*I255	0	0	0	0	0	0	5	9	11	25	43	23	14	17	12	159	0.00011874
		R570*A419	0	0	0	0	0	0	17	10	13	19	19	26	16	18	19	157	0.000117246
		L89X	9	11	14	9	10	6	11	10	8	12	11	15	11	9	10	156	0.000116499
		I259 I10X	9	4	13	9	1	6	0	0	0	15	19	17	15	23	25	156	0.000116499
		D689	10	16	17	14	12	12	10	11	5	5	10	11	11	4	7	155	0.000115753
		C349	10	10	10	10	11	11	10	13	13	7	11	11	9	12	7	155	0.000115753
		F99X	9	9	13	10	7	13	11	16	12	16	9	7	9	4	10	155	0.000115753
		I25X	0	0	0	0	1	0	1	2	5	12	17	21	37	31	26	153	0.000114259
		I132	9	12	18	9	6	10	13	9	1	12	9	9	11	13	11	152	0.000113512
		R030	4	2	3	7	12	9	23	23	10	13	11	15	7	6	5	150	0.000112019
		J449*F172	0	0	0	0	0	0	11	23	9	17	12	15	20	22	21	150	0.000112019
		E149 J449	9	11	14	9	14	8	0	7	9	13	8	9	13	13	11	148	0.000110525
		I38X	9	12	10	10	14	9	12	14	7	9	10	12	4	8	7	147	0.000109778
		I240	13	5	5	7	4	8	9	10	6	16	12	8	8	17	17	145	0.000108285
		I672	10	18	23	8	15	17	8	8	10	6	8	7	2	3	2	145	0.000108285
		I709 I10X	8	15	15	3	0	1	0	0	0	9	26	8	19	20	21	145	0.000108285
		Y840	2	0	7	8	3	4	7	12	22	11	11	19	10	13	15	144	0.000107538
		I698	14	14	12	8	16	5	14	7	4	13	4	12	11	4	5	143	0.000106791
		S729	3	8	9	5	10	6	10	7	8	13	12	19	10	8	12	140	0.000104551
		I251 E149	4	6	8	5	6	13	0	4	17	13	13	10	11	13	14	137	0.00010231
		J188	3	6	10	13	6	17	8	1	2	9	15	14	16	9	8	137	0.00010231
		F172*E149	0	0	0	0	0	0	11	11	18	6	12	17	21	23	18	137	0.00010231
		I10X*R54X	0	0	0	0	0	0	2	0	0	18	25	29	25	16	22	137	0.00010231
		G939	6	7	12	13	9	7	8	6	6	7	9	11	13	17	5	136	0.000101564
		F172 E149	3	5	7	2	3	5	0	11	17	5	11	14	18	22	13	136	0.000101564
		I702	3	7	4	4	10	9	7	7	15	13	8	14	12	9	13	135	0.000100817
		N990	4	11	17	12	7	9	6	7	12	17	10	3	4	10	5	134	0.00010007
		I233	4	4	14	6	3	6	5	3	6	10	10	14	15	24	10	134	0.00010007
		A46X	4	7	5	8	7	12	7	5	7	9	7	8	13	18	16	133	9.93232e-05
		E119 I10	0	0	1	7	25	24	0	40	36	0	0	0	0	0	0	133	9.93232e-05
		I10X*I259	0	0	0	0	0	0	11	13	13	16	14	7	15	15	29	133	9.93232e-05
		I714	11	9	16	6	12	10	8	7	10	7	6	8	9	6	7	132	9.85764e-05
		I119 I709	7	10	9	12	19	5	0	17	13	13	12	8	3	3	1	132	9.85764e-05
		K703	5	5	5	4	6	11	9	16	8	7	8	15	15	9	9	132	9.85764e-05
		I10X E109	1	4	5	6	1	6	0	8	7	13	15	19	15	17	15	132	9.85764e-05
		I251*E149	0	0	0	0	0	0	14	7	21	14	14	15	16	13	18	132	9.85764e-05
		I130	7	4	10	4	7	14	5	10	9	11	3	20	10	5	12	131	9.78296e-05
		I120	2	4	3	5	11	7	9	10	5	16	14	15	13	10	7	131	9.78296e-05
		E149 I694	9	11	10	7	9	7	0	6	8	17	9	9	7	14	7	130	9.70828e-05
		E875	1	3	5	5	5	8	9	6	6	10	8	17	12	15	20	130	9.70828e-05
		I447	4	3	4	9	1	6	7	7	11	11	14	14	11	12	15	129	9.6336e-05
		I259*I10X	0	0	0	0	0	0	1	0	0	18	21	21	15	25	28	129	9.6336e-05
		I709*I10X	0	0	0	0	0	0	1	0	0	9	28	15	24	29	23	129	9.6336e-05
		I10X*I64X	0	0	0	0	0	0	2	0	1	19	18	24	18	24	22	128	9.55892e-05
		I693	2	4	7	4	4	8	7	9	7	3	9	8	12	20	23	127	9.48424e-05
		M069	12	7	8	9	6	14	7	7	11	8	9	8	7	8	5	126	9.40956e-05
		I459	7	10	12	5	8	11	10	7	8	6	7	4	7	14	9	125	9.33489e-05
		I64X I10X	7	11	12	7	2	0	0	0	0	10	15	11	13	18	18	124	9.26021e-05
		N039	0	2	4	5	2	3	4	5	3	7	9	19	15	20	26	124	9.26021e-05
		K566	8	7	10	10	4	11	6	10	11	5	8	12	9	6	6	123	9.18553e-05
		N19X E149	8	6	7	8	13	15	0	9	5	9	13	7	11	7	5	123	9.18553e-05
		R048	3	4	11	9	6	6	4	7	18	7	12	17	7	7	5	123	9.18553e-05
		I251*I709	0	0	0	0	0	0	2	12	17	14	21	32	8	12	5	123	9.18553e-05
		K297	8	11	13	9	8	8	13	8	5	13	6	4	4	4	6	120	8.96149e-05
		R53X	2	3	3	6	7	5	6	9	17	13	8	7	12	12	10	120	8.96149e-05
		R55X	9	4	7	6	8	5	7	7	3	12	10	6	12	6	16	118	8.81213e-05
		I10X*E109	0	0	0	0	0	0	4	8	7	14	15	19	16	19	16	118	8.81213e-05
		A419 J189	3	5	6	4	5	5	0	16	12	5	14	10	12	11	9	117	8.73745e-05
		I220	8	8	11	8	10	10	6	4	8	7	6	5	18	4	3	116	8.66277e-05
		J989	4	5	6	10	5	6	12	4	11	4	5	12	8	8	16	116	8.66277e-05
		N189 I10	0	0	0	9	26	29	0	23	28	0	0	0	0	0	0	115	8.58809e-05
		E149 I251	2	3	13	6	7	3	0	3	7	10	9	7	9	13	22	114	8.51342e-05
		Z720	0	0	0	2	2	1	0	1	1	9	12	16	18	32	20	114	8.51342e-05
		A309	7	7	11	6	9	9	7	7	10	3	7	10	8	6	6	113	8.43874e-05
		I10X I248	13	12	7	13	9	14	0	12	3	5	5	3	6	6	4	112	8.36406e-05
		J948	8	11	13	8	9	9	6	4	8	5	8	4	7	9	2	111	8.28938e-05
		Y838 I251	4	10	10	13	7	3	0	7	8	8	14	11	3	4	9	111	8.28938e-05
		E149*J449	0	0	0	0	0	0	16	9	11	14	9	12	13	14	13	111	8.28938e-05
		R69X	12	6	9	3	6	11	11	5	11	5	8	7	7	3	6	110	8.2147e-05
		E149 N179	3	8	8	6	13	12	0	8	5	9	8	9	9	5	7	110	8.2147e-05
		I238	3	3	5	6	3	7	7	6	3	11	9	18	9	10	10	110	8.2147e-05
		E669 I10X	6	4	7	6	1	0	0	0	0	9	13	18	9	15	21	109	8.14002e-05
		I10X*G309	0	0	0	0	0	0	13	7	7	15	9	10	14	13	21	109	8.14002e-05
		I709*E149	0	0	0	0	0	0	3	5	9	6	16	4	17	26	23	109	8.14002e-05
		I679	15	15	9	2	12	7	9	6	2	7	5	5	4	6	4	108	8.06534e-05
		N12X	9	8	14	1	11	11	10	4	5	7	8	5	3	7	5	108	8.06534e-05
		I422 I255	3	7	3	1	1	3	0	8	19	11	17	12	11	8	4	108	8.06534e-05
		I119*I709	0	0	0	0	0	0	28	17	13	14	14	11	7	3	1	108	8.06534e-05
		J189 E149	9	4	7	4	12	8	0	9	12	6	6	9	7	12	2	107	7.99066e-05
		I709 E149	4	5	8	6	5	5	0	5	7	6	8	3	7	19	19	107	7.99066e-05
		B24X	1	3	6	5	8	4	2	7	9	9	7	15	5	13	13	107	7.99066e-05
		J189 N179	0	2	5	4	7	10	0	9	7	9	10	13	11	17	3	107	7.99066e-05
		I251 I10	0	1	1	13	15	16	0	32	29	0	0	0	0	0	0	107	7.99066e-05
		J42X	11	11	6	4	4	14	10	5	7	10	5	7	5	3	4	106	7.91598e-05
		F172 E669	6	2	4	5	5	3	0	9	9	12	12	14	8	10	7	106	7.91598e-05
		E149*I694	0	0	0	0	0	0	17	6	10	18	11	11	7	16	10	106	7.91598e-05
		E149*I251	0	0	0	0	0	0	13	6	8	12	9	8	10	15	25	106	7.91598e-05
		E149 N19X	13	15	9	10	1	2	0	1	0	8	17	5	12	5	6	104	7.76662e-05
		I10X G309	3	1	2	5	7	5	0	6	7	13	8	10	12	9	16	104	7.76662e-05
		N188	2	3	2	2	5	5	8	4	5	7	15	13	16	10	7	104	7.76662e-05
		E119*I10	0	0	0	0	0	0	25	41	38	0	0	0	0	0	0	104	7.76662e-05
		Y836	15	5	10	5	5	2	2	7	6	8	7	10	7	8	6	103	7.69195e-05
		I255 I420	12	12	8	8	6	3	0	6	8	9	6	10	4	10	1	103	7.69195e-05
		J158	2	2	1	3	5	1	5	4	8	5	6	17	8	24	12	103	7.69195e-05
		J449 E149	7	7	10	11	8	8	0	5	5	12	5	3	11	5	5	102	7.61727e-05
		G932	4	8	12	5	4	8	7	6	6	4	5	8	10	10	5	102	7.61727e-05
		E149 G309	3	2	7	5	6	11	0	5	7	6	6	11	10	14	9	102	7.61727e-05
		E140	5	8	4	4	9	11	9	14	10	13	6	3	1	1	3	101	7.54259e-05
		E669 F172	4	4	4	4	4	6	0	6	13	3	9	10	15	11	8	101	7.54259e-05
		E789	3	3	0	1	2	9	5	6	6	12	8	7	5	16	17	100	7.46791e-05
		F172*E669	0	0	0	0	0	0	9	9	9	13	12	17	11	10	10	100	7.46791e-05
		I743	6	4	6	8	9	6	3	5	6	11	5	14	7	4	5	99	7.39323e-05
		I251*Y832	0	0	0	0	0	0	11	11	13	17	14	9	4	11	9	99	7.39323e-05
		Y848	2	5	6	0	1	3	6	5	11	12	7	11	6	14	9	98	7.31855e-05
		E11X	0	0	0	1	0	1	2	0	3	9	9	6	29	22	16	98	7.31855e-05
		I10X I499	6	7	3	3	3	8	0	8	5	8	6	12	5	12	11	97	7.24387e-05
		I228	4	5	4	3	8	5	2	5	8	10	6	15	12	5	5	97	7.24387e-05
		I255 I10X	2	5	10	2	0	0	0	0	0	8	9	11	15	15	20	97	7.24387e-05
		R02X	4	8	11	6	5	8	9	6	7	2	6	9	7	4	4	96	7.16919e-05
		I719	6	5	4	7	12	7	10	4	6	8	6	8	4	4	4	95	7.09451e-05
		I272	0	0	0	0	2	1	1	6	8	8	8	49	5	6	1	95	7.09451e-05
		I10X*E039	0	0	0	0	0	0	7	10	4	13	16	13	10	11	11	95	7.09451e-05
		E669*F172	0	0	0	0	0	0	7	6	14	4	14	11	17	11	11	95	7.09451e-05
		E149 I64X	10	7	12	4	1	2	0	0	0	15	5	9	9	9	11	94	7.01983e-05
		I251*I10	0	0	0	0	0	0	31	32	31	0	0	0	0	0	0	94	7.01983e-05
		A419*J189	0	0	0	0	0	0	4	16	12	6	14	10	12	11	9	94	7.01983e-05
		I872	3	5	4	2	5	1	5	6	3	11	6	14	12	10	6	93	6.94515e-05
		N179 J189	3	2	4	8	11	5	0	6	8	15	8	6	9	5	3	93	6.94515e-05
		E149 R54X	1	9	3	6	3	1	0	0	0	11	11	14	6	12	16	93	6.94515e-05
		I64X*I10X	0	0	0	0	0	0	1	0	0	11	16	14	14	19	18	93	6.94515e-05
		I248 I10X	16	13	16	6	2	0	0	0	0	3	10	8	7	6	5	92	6.87048e-05
		J219	4	3	3	5	7	11	6	8	8	3	8	6	8	8	4	92	6.87048e-05
		G934	4	2	4	2	5	4	4	4	9	9	7	7	11	10	10	92	6.87048e-05
		R54X E149	3	3	3	4	6	3	0	8	4	5	13	8	13	12	7	92	6.87048e-05
		I10X E118	2	2	1	2	2	6	0	4	2	6	15	12	12	14	12	92	6.87048e-05
		E149 J189	5	4	9	8	11	13	0	5	5	8	6	3	4	6	4	91	6.7958e-05
		I119 E149	4	7	3	2	8	5	0	4	9	4	10	5	10	12	8	91	6.7958e-05
		I219*E149	0	0	0	0	0	0	22	5	8	12	5	15	12	2	10	91	6.7958e-05
		I10X*I499	0	0	0	0	0	0	16	8	6	8	6	13	5	16	13	91	6.7958e-05
		I420 I255	3	8	6	10	2	6	0	7	6	10	8	13	7	2	2	90	6.72112e-05
		I313	3	7	2	4	4	6	7	3	7	6	9	8	10	9	5	90	6.72112e-05
		I469 R092	1	2	4	2	3	5	0	3	28	7	11	9	3	6	6	90	6.72112e-05
		I10X E039	1	2	4	4	3	4	0	8	4	9	15	11	8	7	10	90	6.72112e-05
		F101	0	1	4	1	5	7	4	5	8	7	6	10	13	13	6	90	6.72112e-05
		C169	6	3	6	6	6	5	3	2	11	8	3	8	8	3	11	89	6.64644e-05
		T810	6	4	8	4	2	9	4	9	9	8	5	5	0	5	11	89	6.64644e-05
		I10X I48X	6	6	4	7	0	0	0	1	0	6	15	10	8	12	14	89	6.64644e-05
		I609	3	3	2	8	7	4	6	7	8	7	4	10	8	6	6	89	6.64644e-05
		I10X I129	1	4	5	1	5	2	0	1	4	7	13	12	18	9	7	89	6.64644e-05
		I351	7	11	2	7	4	6	9	6	4	7	5	7	2	9	2	88	6.57176e-05
		F419	5	7	10	11	4	7	3	5	4	4	5	8	6	3	6	88	6.57176e-05
		I232	2	5	7	2	2	5	4	8	5	10	5	5	6	15	7	88	6.57176e-05
		N189*I10	0	0	0	0	0	0	36	24	28	0	0	0	0	0	0	88	6.57176e-05
		J189*N179	0	0	0	0	0	0	8	9	7	9	10	13	11	18	3	88	6.57176e-05
		I10X*I255	0	0	0	0	0	0	3	7	15	10	6	11	13	7	16	88	6.57176e-05
		Y832 I248	8	12	14	10	5	8	0	3	4	4	7	7	2	3	0	87	6.49708e-05
		I771	6	9	8	6	7	5	3	7	8	6	3	6	5	1	7	87	6.49708e-05
		J841	5	7	3	5	9	13	5	2	6	7	9	5	4	2	5	87	6.49708e-05
		I10X I519	2	4	6	2	4	10	0	7	7	6	3	10	6	8	11	86	6.4224e-05
		E115	1	1	1	1	2	1	9	0	6	10	5	4	6	20	19	86	6.4224e-05
		E149*F102	0	0	0	0	0	0	2	11	10	8	14	4	13	12	12	86	6.4224e-05
		M199	8	2	10	6	2	6	6	5	2	6	4	4	15	8	1	85	6.34772e-05
		N179 E149	6	4	6	5	2	6	0	3	8	8	5	4	13	6	9	85	6.34772e-05
		E149 F102	4	5	4	3	3	6	0	8	8	7	11	3	9	6	8	85	6.34772e-05
		E148 I10X	3	4	8	6	0	0	0	0	0	7	6	6	8	16	21	85	6.34772e-05
		N289	2	3	5	4	8	3	4	11	5	4	8	6	7	7	8	85	6.34772e-05
		N19X*E149	0	0	0	0	0	0	12	9	6	9	14	9	11	8	7	85	6.34772e-05
		I694 I10X	9	9	8	7	0	1	0	1	0	10	7	8	8	7	9	84	6.27304e-05
		I64X E149	8	4	7	4	5	10	0	9	8	9	3	5	3	5	4	84	6.27304e-05
		I219 E149	5	4	11	6	6	5	0	3	6	8	3	11	8	1	7	84	6.27304e-05
		J189*E149	0	0	0	0	0	0	15	10	12	6	6	12	8	12	3	84	6.27304e-05
		I10X*E118	0	0	0	0	0	0	6	4	2	6	15	12	12	15	12	84	6.27304e-05
		I15X	0	0	0	0	0	0	1	2	2	4	2	5	16	19	33	84	6.27304e-05
		I10X I255	3	1	4	3	6	7	0	7	8	6	4	10	10	4	10	83	6.19836e-05
		I500 I10	0	0	1	3	14	21	0	21	23	0	0	0	0	0	0	83	6.19836e-05
		E14X	0	0	0	1	1	0	2	1	2	16	6	9	18	15	12	83	6.19836e-05
		M819	8	7	7	2	6	6	7	4	3	8	6	4	8	1	5	82	6.12368e-05
		I208	5	7	5	6	7	10	4	8	6	3	8	3	6	3	1	82	6.12368e-05
		E147	4	3	3	1	4	5	1	3	6	7	2	6	12	17	8	82	6.12368e-05
		R601	4	6	4	5	7	6	5	3	4	7	3	13	5	4	6	82	6.12368e-05
		I259 E149	3	5	8	6	8	2	0	1	6	6	18	6	3	5	5	82	6.12368e-05
		Y838 I519	3	19	7	9	1	8	0	7	10	4	6	2	1	2	3	82	6.12368e-05
		I10X R54	0	0	1	4	12	19	0	25	21	0	0	0	0	0	0	82	6.12368e-05
		I469*R092	0	0	0	0	0	0	9	3	28	7	11	9	3	6	6	82	6.12368e-05
		D65X	4	11	7	10	3	6	5	3	3	5	3	8	3	5	5	81	6.04901e-05
		I515	3	3	8	11	4	5	0	4	7	6	6	11	4	2	7	81	6.04901e-05
		I10X*I519	0	0	0	0	0	0	10	9	8	9	4	11	7	9	14	81	6.04901e-05
		F100	10	1	2	1	7	7	8	7	9	9	4	3	3	5	4	80	5.97433e-05
		E43X	5	5	4	2	2	7	3	11	2	11	3	5	9	6	5	80	5.97433e-05
		F019	2	3	3	6	4	8	6	7	4	7	6	6	5	7	6	80	5.97433e-05
		N179*E149	0	0	0	0	0	0	14	3	11	9	6	6	14	7	10	80	5.97433e-05
		I255 I422	4	20	4	6	1	1	0	0	11	2	7	6	5	6	6	79	5.89965e-05
		I10X E668	3	3	5	6	5	6	0	3	6	11	6	9	8	5	3	79	5.89965e-05
		F172 J449	3	1	3	6	4	9	0	4	3	6	9	7	8	7	9	79	5.89965e-05
		I219*I10	0	0	0	0	0	0	32	20	27	0	0	0	0	0	0	79	5.89965e-05
		I10X*I129	0	0	0	0	0	0	5	2	4	7	13	13	18	10	7	79	5.89965e-05
		I50X	0	0	0	0	0	0	2	2	2	7	10	12	22	16	6	79	5.89965e-05
		J439 F172	3	5	4	3	2	2	0	1	1	10	10	11	11	10	5	78	5.82497e-05
		I10X E780	2	4	8	5	5	0	0	9	10	9	1	7	7	5	6	78	5.82497e-05
		I219 I10	1	0	1	5	13	20	0	15	23	0	0	0	0	0	0	78	5.82497e-05
		J449*E149	0	0	0	0	0	0	12	7	5	13	10	7	11	6	7	78	5.82497e-05
		R54X*E149	0	0	0	0	0	0	1	8	4	7	15	8	14	13	8	78	5.82497e-05
		I458	12	8	10	8	6	3	8	3	3	1	1	4	7	2	1	77	5.75029e-05
		I10X N179	3	5	2	4	5	8	0	6	9	7	6	10	4	3	5	77	5.75029e-05
		J440	3	5	1	5	2	6	5	4	4	9	3	7	8	8	7	77	5.75029e-05
		J189 A419	3	4	3	3	4	4	0	2	4	6	10	12	2	9	11	77	5.75029e-05
		I10X*E789	0	0	0	0	0	0	13	7	4	5	8	8	12	9	11	77	5.75029e-05
		E669 E149	2	4	9	2	2	3	0	4	4	3	7	9	8	7	12	76	5.67561e-05
		I10X*R54	0	0	0	0	0	0	27	27	22	0	0	0	0	0	0	76	5.67561e-05
		I119*E149	0	0	0	0	0	0	6	4	11	6	11	6	12	12	8	76	5.67561e-05
		E149*G309	0	0	0	0	0	0	4	5	7	6	6	13	10	14	11	76	5.67561e-05
		I422 I119	10	5	7	2	0	5	0	2	2	2	5	5	8	13	9	75	5.60093e-05
		C189	6	2	7	3	5	3	4	8	3	4	5	10	6	4	5	75	5.60093e-05
		I422 I420	5	2	2	3	0	4	0	6	18	9	6	7	7	4	2	75	5.60093e-05
		I10X E789	2	4	1	1	3	5	0	7	3	5	6	7	12	9	10	75	5.60093e-05
		F172 I10	0	0	0	10	9	18	0	14	24	0	0	0	0	0	0	75	5.60093e-05
		E149*R54X	0	0	0	0	0	0	2	0	0	13	11	14	6	13	16	75	5.60093e-05
		I517 I251	5	20	21	5	2	4	0	0	1	2	4	3	1	6	0	74	5.52625e-05
		R54X I10X	5	7	5	3	1	1	0	0	0	13	5	10	8	4	12	74	5.52625e-05
		N179 I10X	5	6	2	3	0	1	0	0	1	10	12	13	8	8	5	74	5.52625e-05
		I509 E149	3	5	1	6	4	5	0	4	6	5	9	7	7	7	5	74	5.52625e-05
		J189 J449	3	7	4	7	4	4	0	7	8	3	10	5	3	7	2	74	5.52625e-05
		I500*I10	0	0	0	0	0	0	30	21	23	0	0	0	0	0	0	74	5.52625e-05
		I10X*N179	0	0	0	0	0	0	13	6	10	9	9	10	6	5	6	74	5.52625e-05
		E669*E149	0	0	0	0	0	0	13	6	5	3	9	9	8	8	13	74	5.52625e-05
		Y838*I251	0	0	0	0	0	0	9	7	9	8	14	11	3	4	9	74	5.52625e-05
		E788 I10X	8	4	10	1	0	0	0	0	0	9	2	10	7	12	10	73	5.45157e-05
		J22X	4	6	5	8	8	3	2	3	2	4	2	8	7	2	9	73	5.45157e-05
		K802	3	4	4	6	6	7	9	4	5	8	3	7	2	3	2	73	5.45157e-05
		R18X	3	5	8	5	4	2	1	9	3	3	9	4	3	7	7	73	5.45157e-05
		E149*N179	0	0	0	0	0	0	9	9	6	9	8	10	9	5	8	73	5.45157e-05
		N179*J189	0	0	0	0	0	0	9	7	8	15	11	6	9	5	3	73	5.45157e-05
		D539	8	3	2	8	5	7	6	1	3	12	3	4	2	1	7	72	5.37689e-05
		J441	2	0	0	1	1	0	0	3	2	4	7	10	9	18	15	72	5.37689e-05
		E109 I10X	2	4	1	1	0	1	0	0	0	4	7	15	9	12	16	72	5.37689e-05
		A419 N179	0	3	2	4	5	4	0	8	6	3	8	8	5	12	4	72	5.37689e-05
		N10X	8	4	4	8	9	8	5	2	4	6	5	2	1	3	2	71	5.30222e-05
		I479	5	3	3	5	4	5	6	4	4	2	3	2	5	10	10	71	5.30222e-05
		E149 I509	3	4	6	6	5	3	0	1	5	7	6	6	9	5	4	70	5.22754e-05
		F172*J449	0	0	0	0	0	0	4	4	3	8	12	9	10	10	10	70	5.22754e-05
		I059	6	7	6	5	5	4	2	3	5	6	7	1	1	5	6	69	5.15286e-05
		I500 E149	6	4	4	3	5	1	0	5	7	6	7	9	3	5	4	69	5.15286e-05
		R098	5	7	6	8	3	5	6	4	10	2	2	3	3	1	4	69	5.15286e-05
		R104	5	1	2	3	7	3	3	8	9	4	3	5	5	4	7	69	5.15286e-05
		I358	4	6	5	8	7	2	2	3	5	5	7	2	7	5	1	69	5.15286e-05
		I10X I64	0	0	0	4	14	13	0	23	15	0	0	0	0	0	0	69	5.15286e-05
		J439*F172	0	0	0	0	0	0	6	1	1	10	11	12	11	10	7	69	5.15286e-05
		E108	1	3	2	2	2	3	9	5	1	7	5	10	8	6	4	68	5.07818e-05
		C449	3	0	0	9	5	6	10	3	7	5	3	4	6	5	1	67	5.0035e-05
		I10X*I64	0	0	0	0	0	0	23	25	19	0	0	0	0	0	0	67	5.0035e-05
		S720	3	6	6	6	6	5	6	7	1	3	3	8	3	2	1	66	4.92882e-05
		I10X*E668	0	0	0	0	0	0	6	3	6	12	6	12	9	6	6	66	4.92882e-05
		N179*I10X	0	0	0	0	0	0	1	0	1	12	14	13	10	9	6	66	4.92882e-05
		I422 I259	11	6	1	0	1	2	0	3	0	1	6	13	8	9	4	65	4.85414e-05
		I248 E149	5	8	5	5	6	3	0	8	4	4	3	6	2	5	1	65	4.85414e-05
		E785	3	2	3	1	8	5	3	4	5	9	1	0	8	4	9	65	4.85414e-05
		E149 I219	2	2	1	4	3	4	0	6	8	5	3	8	10	6	3	65	4.85414e-05
		I259*E149	0	0	0	0	0	0	6	2	6	6	18	11	4	5	7	65	4.85414e-05
		I119*I500	0	0	0	0	0	0	2	0	0	0	2	9	18	17	17	65	4.85414e-05
		I255 E149	4	3	4	7	2	1	0	3	7	3	8	8	6	4	4	64	4.77946e-05
		I221	4	3	3	6	2	2	6	5	6	10	3	4	5	2	3	64	4.77946e-05
		F200	4	6	2	4	6	3	4	7	4	5	7	3	6	2	1	64	4.77946e-05
		J189 I10X	3	3	6	3	0	1	0	0	0	9	7	7	9	9	7	64	4.77946e-05
		F192	1	2	0	1	3	2	8	5	7	5	3	8	12	3	4	64	4.77946e-05
		I64X I10	0	1	0	4	11	16	0	16	16	0	0	0	0	0	0	64	4.77946e-05
		I11X	0	0	0	0	1	1	0	1	1	7	3	8	22	14	6	64	4.77946e-05
		I509*E149	0	0	0	0	0	0	6	4	6	5	11	7	9	8	8	64	4.77946e-05
		I10X*E780	0	0	0	0	0	0	5	9	12	9	1	8	7	6	7	64	4.77946e-05
		A162	2	5	6	7	2	10	5	3	2	7	6	5	1	1	1	63	4.70478e-05
		F339	1	2	1	0	5	2	2	3	2	5	8	8	7	7	10	63	4.70478e-05
		J189*A419	0	0	0	0	0	0	7	2	4	6	10	12	2	9	11	63	4.70478e-05
		I10X N19X	5	6	7	3	1	0	0	0	0	7	9	10	6	5	3	62	4.6301e-05
		K659	5	5	2	8	4	3	2	2	5	4	4	7	1	7	3	62	4.6301e-05
		I251 Y838	4	8	3	10	4	4	0	4	3	3	5	4	4	4	2	62	4.6301e-05
		F102 I10X	4	2	4	4	1	0	0	0	0	8	5	7	5	7	15	62	4.6301e-05
		C159	4	3	6	0	6	6	3	4	3	6	3	6	5	3	4	62	4.6301e-05
		L089	1	0	3	2	0	2	1	1	2	4	8	11	7	12	8	62	4.6301e-05
		I694 E149	0	5	5	1	6	5	0	7	1	6	4	8	6	2	6	62	4.6301e-05
		K859	0	0	0	1	2	3	4	3	9	6	7	8	8	7	4	62	4.6301e-05
		F172*I10	0	0	0	0	0	0	19	14	29	0	0	0	0	0	0	62	4.6301e-05
		I10X*I248	0	0	0	0	0	0	15	12	3	5	7	3	6	6	5	62	4.6301e-05
		I422*I420	0	0	0	0	0	0	3	6	18	9	6	7	7	4	2	62	4.6301e-05
		I451	7	1	4	0	2	6	6	3	8	4	4	9	3	3	1	61	4.55542e-05
		C679	5	3	5	2	0	3	4	2	5	4	6	4	2	10	6	61	4.55542e-05
		E117	1	0	0	2	3	0	8	2	5	8	2	6	13	6	5	61	4.55542e-05
		J449 I10	0	0	0	7	11	15	0	12	16	0	0	0	0	0	0	61	4.55542e-05
		I500*E149	0	0	0	0	0	0	6	6	7	7	7	9	8	5	6	61	4.55542e-05
		I10X*F172*F102	0	0	0	0	0	0	7	5	7	1	10	6	14	6	5	61	4.55542e-05
		I420*I255	0	0	0	0	0	0	6	7	6	10	8	13	7	2	2	61	4.55542e-05
		E149 I739	7	7	10	3	2	2	0	6	5	0	4	4	2	2	6	60	4.48075e-05
		C80X	5	8	3	7	3	5	3	8	2	3	2	2	4	3	2	60	4.48075e-05
		J189 Y95X	4	7	6	0	0	1	0	0	0	6	9	12	3	6	6	60	4.48075e-05
		K259	2	6	2	4	2	8	3	5	6	5	3	6	4	2	2	60	4.48075e-05
		E142	2	6	2	3	3	10	3	2	2	4	5	5	7	3	3	60	4.48075e-05
		I10X J459	2	4	6	6	0	4	0	2	5	3	2	8	4	5	9	60	4.48075e-05
		I248*Y832	0	0	0	0	0	0	18	6	13	11	3	4	1	2	2	60	4.48075e-05
		E149*J189	0	0	0	0	0	0	8	8	5	9	8	6	5	6	5	60	4.48075e-05
		I255*I420	0	0	0	0	0	0	4	6	8	9	6	10	5	10	2	60	4.48075e-05
		R57X	0	0	0	0	0	0	0	0	0	5	6	11	13	20	5	60	4.48075e-05
		Y835	5	3	6	3	5	2	2	3	4	8	4	4	5	4	1	59	4.40607e-05
		I219 J81X	4	6	9	9	0	4	0	0	0	5	3	8	4	5	2	59	4.40607e-05
		I441	2	4	2	2	3	4	5	3	2	3	3	6	8	6	6	59	4.40607e-05
		Y919	0	0	1	1	1	2	2	7	5	11	6	6	2	5	10	59	4.40607e-05
		I255*E149	0	0	0	0	0	0	4	5	7	5	10	9	7	6	6	59	4.40607e-05
		F102*I10X	0	0	0	0	0	0	2	0	0	9	6	8	8	9	17	59	4.40607e-05
		F319	6	4	2	1	6	5	4	5	3	3	1	4	6	4	4	58	4.33139e-05
		E141	5	2	3	2	2	1	2	7	5	7	4	3	8	2	5	58	4.33139e-05
		E149 E668	3	5	4	3	2	3	0	5	4	3	8	2	4	7	5	58	4.33139e-05
		E149 N390	2	6	3	7	4	7	0	2	4	5	5	7	1	2	3	58	4.33139e-05
		C329	2	6	5	2	1	5	4	4	4	4	5	5	2	4	5	58	4.33139e-05
		I259 I517	2	2	6	1	7	0	0	1	1	3	11	9	5	5	5	58	4.33139e-05
		J449 J189	2	10	5	0	4	3	0	4	4	5	5	3	7	4	2	58	4.33139e-05
		I709 F172	0	3	3	2	1	1	0	3	8	2	2	3	5	15	10	58	4.33139e-05
		I330	0	2	4	3	3	4	6	6	2	8	5	4	2	5	4	58	4.33139e-05
		I709*F172	0	0	0	0	0	0	6	3	9	3	2	3	5	16	11	58	4.33139e-05
		I64X*E149	0	0	0	0	0	0	6	9	9	10	4	5	4	6	5	58	4.33139e-05
		A419*N179	0	0	0	0	0	0	3	8	6	3	9	8	5	12	4	58	4.33139e-05
		J980	3	6	6	4	7	4	4	1	1	3	8	2	3	3	2	57	4.25671e-05
		I10X J189	1	4	3	4	3	6	0	3	7	7	6	5	3	1	4	57	4.25671e-05
		I638	1	0	1	1	0	2	6	0	2	3	8	4	5	15	9	57	4.25671e-05
		R092 I219	0	4	3	3	8	7	0	4	6	11	2	4	2	2	1	57	4.25671e-05
		I119 I500	0	0	1	0	0	2	0	0	0	0	2	7	13	17	15	57	4.25671e-05
		J81X I219	3	4	4	8	7	5	0	2	6	1	9	1	2	4	0	56	4.18203e-05
		F106	1	1	3	7	13	7	4	4	7	1	6	0	0	1	1	56	4.18203e-05
		E149*I219	0	0	0	0	0	0	4	6	8	6	4	8	10	7	3	56	4.18203e-05
		I119 I422	12	2	7	5	0	2	0	2	3	5	2	5	5	2	3	55	4.10735e-05
		R101	10	7	2	5	1	3	2	4	5	1	2	7	1	3	2	55	4.10735e-05
		I10X F172 F102	3	4	2	1	2	5	0	5	5	1	5	5	11	2	4	55	4.10735e-05
		J449 N189	3	1	4	4	4	1	0	3	3	6	3	6	6	7	4	55	4.10735e-05
		N170	1	1	5	2	3	2	6	2	5	3	9	6	6	1	3	55	4.10735e-05
		N19X I10X	0	4	3	6	0	0	0	0	0	1	11	11	4	7	8	55	4.10735e-05
		N178	0	1	5	0	1	0	2	4	6	3	3	6	8	8	8	55	4.10735e-05
		I259 I10	0	1	0	1	8	16	0	9	20	0	0	0	0	0	0	55	4.10735e-05
		I509 I10	0	0	0	8	8	10	0	12	17	0	0	0	0	0	0	55	4.10735e-05
		E145	4	3	3	1	3	5	3	3	2	4	4	3	7	6	3	54	4.03267e-05
		K409	3	5	3	4	2	4	2	7	3	2	2	6	3	5	3	54	4.03267e-05
		I510	2	4	3	1	3	0	4	6	1	5	6	5	5	4	5	54	4.03267e-05
		I10X*J189	0	0	0	0	0	0	10	4	7	8	7	7	3	1	7	54	4.03267e-05
		I259 I422	12	11	1	2	2	0	0	2	3	3	7	4	3	3	0	53	3.95799e-05
		I359	3	7	5	6	5	3	2	2	1	3	3	2	3	5	3	53	3.95799e-05
		I10X I420	2	2	4	3	5	8	0	2	4	1	1	6	3	8	4	53	3.95799e-05
		K709	2	4	3	3	1	3	3	7	5	6	2	4	4	2	4	53	3.95799e-05
		E110	1	2	0	3	7	5	3	5	5	2	6	4	3	3	4	53	3.95799e-05
		J182	0	6	8	0	2	0	2	2	3	2	7	6	11	2	2	53	3.95799e-05
		R160	0	4	8	1	4	5	4	7	10	2	0	3	0	3	2	53	3.95799e-05
		I219 Y832	0	4	5	4	8	4	0	2	4	4	2	6	1	3	6	53	3.95799e-05
		N189 E119	0	3	2	1	1	3	0	2	5	3	8	7	9	5	4	53	3.95799e-05
		I652	0	0	8	2	2	1	2	2	6	9	7	4	3	4	3	53	3.95799e-05
		E148 I10	0	0	0	1	19	6	0	14	13	0	0	0	0	0	0	53	3.95799e-05
		B342 U071	0	0	0	0	0	0	0	0	0	0	0	0	0	0	53	53	3.95799e-05
		I48X I10X	8	1	2	1	0	0	0	0	0	11	2	3	5	9	10	52	3.88331e-05
		I494	6	3	4	3	5	6	4	5	2	1	2	2	2	4	3	52	3.88331e-05
		N309	3	3	4	0	4	8	7	3	5	4	0	4	6	1	0	52	3.88331e-05
		I10X I739	2	0	3	6	2	1	0	2	6	5	7	6	5	2	5	52	3.88331e-05
		E10X	0	0	0	1	0	0	0	0	2	3	8	7	13	10	8	52	3.88331e-05
		I694*E149	0	0	0	0	0	0	5	9	1	8	5	8	7	2	7	52	3.88331e-05
		I519 I10X	5	3	1	3	1	1	0	0	0	4	9	8	6	4	6	51	3.80863e-05
		E149 I709	5	1	6	4	3	2	0	6	3	8	2	2	3	4	2	51	3.80863e-05
		K650	2	2	0	1	0	3	6	4	6	8	5	4	4	4	2	51	3.80863e-05
		I10X F179	1	2	0	0	4	2	0	4	4	2	1	2	11	4	14	51	3.80863e-05
		J189*J449	0	0	0	0	0	0	6	7	8	3	10	5	3	7	2	51	3.80863e-05
		E149*I509	0	0	0	0	0	0	3	1	6	7	7	7	9	6	5	51	3.80863e-05
		I10X*I739	0	0	0	0	0	0	2	3	7	5	9	7	6	4	8	51	3.80863e-05
		F170	2	3	2	3	2	5	3	2	2	6	6	5	3	4	2	50	3.73395e-05
		D509	2	3	4	2	3	4	1	4	3	3	2	6	3	4	6	50	3.73395e-05
		D759	1	6	3	1	2	4	7	5	3	4	3	4	4	3	0	50	3.73395e-05
		I517 I10X	0	0	5	0	1	0	0	0	0	4	8	8	4	8	12	50	3.73395e-05
		I710	0	0	3	7	1	3	5	2	6	4	5	4	4	4	2	50	3.73395e-05
		I250 I709	0	0	0	0	0	0	0	2	0	0	0	14	18	14	2	50	3.73395e-05
		N26X	6	6	3	5	4	0	2	4	2	1	3	1	5	3	4	49	3.65928e-05
		Y838 I248	5	5	5	11	4	2	0	5	2	2	3	0	0	4	1	49	3.65928e-05
		I803	4	4	5	4	4	4	4	5	1	5	3	2	3	1	0	49	3.65928e-05
		I513	1	0	2	0	1	5	1	4	4	6	3	3	4	12	3	49	3.65928e-05
		J189 N189	1	3	5	3	4	5	0	2	4	6	4	2	2	4	4	49	3.65928e-05
		I10X E149 F172	0	3	4	3	4	3	0	4	1	6	3	5	4	4	5	49	3.65928e-05
		I10X*F179	0	0	0	0	0	0	3	5	4	2	2	2	11	4	16	49	3.65928e-05
		N189*E119	0	0	0	0	0	0	2	2	5	3	8	7	11	6	5	49	3.65928e-05
		I10X I678	3	4	2	4	3	3	0	4	3	2	4	5	4	3	4	48	3.5846e-05
		E149 I500	2	3	7	4	5	2	0	2	4	1	7	2	4	2	3	48	3.5846e-05
		N179 A419	2	4	4	3	1	2	0	0	5	3	6	6	5	4	3	48	3.5846e-05
		E146	2	0	3	1	4	1	1	2	3	2	3	5	6	7	8	48	3.5846e-05
		E119 N189	1	2	5	1	1	1	0	4	4	6	4	5	4	7	3	48	3.5846e-05
		I10X*E149*E788	0	0	0	0	0	0	8	6	6	6	3	5	3	7	4	48	3.5846e-05
		I10X*E149*F172	0	0	0	0	0	0	4	4	4	7	3	6	8	5	7	48	3.5846e-05
		N19X*I10X	0	0	0	0	0	0	2	0	0	1	11	13	5	7	9	48	3.5846e-05
		I10X*E149*I709	0	0	0	0	0	0	2	1	2	3	4	14	12	7	3	48	3.5846e-05
		B99X	2	1	4	6	0	5	5	3	5	3	1	3	2	4	3	47	3.50992e-05
		I251 I129	1	4	0	1	0	0	0	1	7	5	2	13	8	5	0	47	3.50992e-05
		Y830	0	4	5	3	3	2	2	4	3	4	4	5	2	6	0	47	3.50992e-05
		I10X E149 I709	0	0	0	1	2	0	0	1	2	3	4	14	12	6	2	47	3.50992e-05
		I64X*I10	0	0	0	0	0	0	14	16	17	0	0	0	0	0	0	47	3.50992e-05
		I10X*I678	0	0	0	0	0	0	8	4	5	3	7	6	5	5	4	47	3.50992e-05
		J449*N189	0	0	0	0	0	0	6	4	3	6	3	8	6	7	4	47	3.50992e-05
		E119*N189	0	0	0	0	0	0	3	4	4	6	5	6	7	8	4	47	3.50992e-05
		E119*F172	0	0	0	0	0	0	2	1	6	1	4	7	13	4	9	47	3.50992e-05
		I500 J449	6	3	4	5	2	5	0	4	6	0	3	1	4	2	1	46	3.43524e-05
		F411	4	3	8	6	8	4	2	0	1	3	1	3	1	1	1	46	3.43524e-05
		F172 E788	2	2	5	1	3	3	0	5	3	4	6	3	3	1	5	46	3.43524e-05
		M329	1	2	1	2	4	5	2	3	2	6	0	8	3	5	2	46	3.43524e-05
		I712	1	5	5	5	3	4	3	2	4	6	1	2	2	1	2	46	3.43524e-05
		E119 F172	0	3	0	3	3	0	0	1	4	0	4	7	11	3	7	46	3.43524e-05
		E788 F172	0	1	3	4	5	4	0	2	5	2	5	5	5	3	2	46	3.43524e-05
		R092*I219	0	0	0	0	0	0	14	4	6	11	2	4	2	2	1	46	3.43524e-05
		I219*F172	0	0	0	0	0	0	9	2	3	6	5	6	2	6	7	46	3.43524e-05
		N189 J189	4	0	2	0	3	5	0	2	4	3	8	2	3	5	4	45	3.36056e-05
		E149 R54	1	0	0	4	7	11	0	12	10	0	0	0	0	0	0	45	3.36056e-05
		I248 I10	0	0	0	3	15	7	0	11	9	0	0	0	0	0	0	45	3.36056e-05
		I709 I10	0	0	0	2	8	10	0	14	11	0	0	0	0	0	0	45	3.36056e-05
		I219*Y832	0	0	0	0	0	0	15	3	4	4	2	6	1	4	6	45	3.36056e-05
		Y838*I519	0	0	0	0	0	0	10	7	10	4	6	2	1	2	3	45	3.36056e-05
		I10X*J439	0	0	0	0	0	0	6	1	4	2	10	7	6	6	3	45	3.36056e-05
		I251*I129	0	0	0	0	0	0	4	1	7	5	2	13	8	5	0	45	3.36056e-05
		I255*I422	0	0	0	0	0	0	2	0	11	2	7	6	5	6	6	45	3.36056e-05
		I10X*J459	0	0	0	0	0	0	1	2	5	3	4	9	4	7	10	45	3.36056e-05
		I422*I259	0	0	0	0	0	0	1	3	0	1	6	13	8	9	4	45	3.36056e-05
		E149 I252	8	3	5	0	7	2	0	2	3	0	2	5	3	3	1	44	3.28588e-05
		Y832 I219	4	1	4	3	4	4	0	6	2	5	2	1	2	2	4	44	3.28588e-05
		I10X I252	4	4	2	2	3	6	0	1	2	2	5	1	5	3	4	44	3.28588e-05
		C260	3	1	1	0	4	5	3	2	2	5	2	5	5	3	3	44	3.28588e-05
		I10X I258	2	3	0	0	0	2	0	3	3	4	5	4	2	8	8	44	3.28588e-05
		R931	1	1	2	2	2	1	2	6	3	2	5	3	5	4	5	44	3.28588e-05
		I509*I10	0	0	0	0	0	0	15	12	17	0	0	0	0	0	0	44	3.28588e-05
		J448	5	2	2	2	4	3	1	2	2	1	4	3	7	2	3	43	3.2112e-05
		I251 F172	2	2	5	5	5	2	0	2	1	3	4	2	2	2	6	43	3.2112e-05
		R092 I469	2	1	1	0	2	3	0	1	13	2	5	4	5	0	4	43	3.2112e-05
		I10X E149 E788	1	2	2	1	1	4	0	6	5	6	3	2	3	5	2	43	3.2112e-05
		G319	1	5	4	3	1	1	1	4	5	6	2	4	2	2	2	43	3.2112e-05
		R92X	1	5	2	2	0	3	5	5	2	2	5	6	2	1	2	43	3.2112e-05
		F179 F109	1	4	13	3	3	5	0	0	0	2	0	1	3	4	4	43	3.2112e-05
		N189 J449	0	3	3	2	4	3	0	5	3	2	7	5	1	3	2	43	3.2112e-05
		E149*I709	0	0	0	0	0	0	6	6	4	8	3	3	4	6	3	43	3.2112e-05
		I259*I517	0	0	0	0	0	0	3	1	1	3	11	9	5	5	5	43	3.2112e-05
		G459	3	1	1	1	7	1	1	2	3	4	2	7	4	4	1	42	3.13652e-05
		J939	3	3	1	2	2	1	8	1	4	2	3	4	3	4	1	42	3.13652e-05
		I219 R092	2	2	4	5	3	4	0	4	1	4	1	4	5	2	1	42	3.13652e-05
		I10X J439	2	0	2	2	4	2	0	1	4	2	6	5	5	4	3	42	3.13652e-05
		G309 I10X	2	2	2	2	0	1	0	0	0	3	2	6	7	8	7	42	3.13652e-05
		I620	1	1	1	3	1	1	3	5	3	5	5	8	1	2	2	42	3.13652e-05
		E660	1	1	1	1	3	0	3	1	1	4	4	4	6	6	6	42	3.13652e-05
		E149 N19	0	0	0	4	11	9	0	8	10	0	0	0	0	0	0	42	3.13652e-05
		J449*I10	0	0	0	0	0	0	14	12	16	0	0	0	0	0	0	42	3.13652e-05
		F172*E788	0	0	0	0	0	0	8	5	3	5	7	3	3	2	6	42	3.13652e-05
		G311	6	2	1	0	3	0	0	0	3	2	3	2	5	6	8	41	3.06184e-05
		I251 I422	4	6	3	1	1	2	0	7	3	5	3	0	2	1	3	41	3.06184e-05
		I251 I219	3	3	1	5	1	4	0	3	1	3	3	2	2	7	3	41	3.06184e-05
		M869	2	2	1	2	4	2	3	3	2	3	1	4	3	6	3	41	3.06184e-05
		I10X B572	2	1	2	2	3	5	0	1	2	6	3	2	3	5	4	41	3.06184e-05
		E107	1	1	0	2	0	1	3	2	3	3	0	5	6	5	9	41	3.06184e-05
		I420 I10X	0	8	4	0	0	0	0	0	0	7	4	6	4	0	8	41	3.06184e-05
		R739	0	1	1	0	1	3	3	4	5	6	3	2	2	2	8	41	3.06184e-05
		G301	0	1	0	0	1	2	6	2	1	5	5	4	5	4	5	41	3.06184e-05
		Y838 I219	0	0	1	5	1	2	0	7	5	3	4	4	3	3	3	41	3.06184e-05
		I10X*F329	0	0	0	0	0	0	8	1	4	5	3	3	9	5	3	41	3.06184e-05
		E149*I258	0	0	0	0	0	0	7	2	5	3	6	3	3	5	7	41	3.06184e-05
		K746 F102	4	3	0	0	3	4	0	2	6	4	4	4	1	3	2	40	2.98716e-05
		I454	3	4	2	3	4	3	4	5	1	2	3	2	1	0	3	40	2.98716e-05
		J449 N179	3	4	1	3	3	2	0	4	4	1	0	4	2	6	3	40	2.98716e-05
		N19X J189	2	2	2	1	2	4	0	2	4	2	1	8	2	3	5	40	2.98716e-05
		C20X	1	4	1	3	1	1	2	2	3	5	3	5	1	5	3	40	2.98716e-05
		J981	0	4	3	1	4	3	1	3	1	5	5	6	2	1	1	40	2.98716e-05
		E116	0	0	0	0	1	1	0	1	3	6	3	4	10	4	7	40	2.98716e-05
		E149*N19	0	0	0	0	0	0	16	10	14	0	0	0	0	0	0	40	2.98716e-05
		E149*R54	0	0	0	0	0	0	14	14	12	0	0	0	0	0	0	40	2.98716e-05
		I248*E149	0	0	0	0	0	0	4	9	4	5	4	6	2	5	1	40	2.98716e-05
		J40X	6	4	3	3	2	3	2	0	2	1	5	4	1	2	1	39	2.91248e-05
		K819	6	2	3	3	2	3	4	2	4	2	2	1	3	1	1	39	2.91248e-05
		I509 I219	4	1	4	4	1	1	0	0	2	3	1	5	3	3	7	39	2.91248e-05
		I219 R570	3	2	5	1	3	2	0	2	3	2	4	4	2	3	3	39	2.91248e-05
		I500 N189	2	2	1	1	2	6	0	3	2	5	3	3	3	3	3	39	2.91248e-05
		I678 E149	2	3	3	2	4	2	0	2	3	3	6	2	1	3	3	39	2.91248e-05
		T817	2	4	5	4	3	1	0	1	1	3	0	4	1	4	6	39	2.91248e-05
		I236	2	0	2	0	1	2	3	2	3	3	1	8	3	7	2	39	2.91248e-05
		K579	0	0	6	5	4	2	4	2	1	2	2	4	2	4	1	39	2.91248e-05
		E149*N390	0	0	0	0	0	0	5	2	5	5	5	8	2	4	3	39	2.91248e-05
		E149 E039	4	2	3	5	0	2	0	3	1	3	1	4	3	5	2	38	2.83781e-05
		R091	3	6	1	3	1	4	1	2	5	2	4	5	0	0	1	38	2.83781e-05
		L97X	3	2	5	1	0	3	1	1	0	2	3	8	2	5	2	38	2.83781e-05
		I131	3	1	0	1	4	2	2	2	3	2	2	5	1	7	3	38	2.83781e-05
		I729	3	6	5	2	1	3	4	4	0	1	1	2	3	0	3	38	2.83781e-05
		K295	2	3	4	3	5	0	2	3	4	4	0	3	3	0	2	38	2.83781e-05
		R509	2	3	5	0	2	1	3	1	4	2	4	4	1	2	4	38	2.83781e-05
		D62X	2	3	1	2	1	2	2	3	5	2	6	2	2	3	2	38	2.83781e-05
		B570	1	4	1	2	2	8	3	2	4	3	1	2	3	2	0	38	2.83781e-05
		I10X G20X	1	0	3	0	0	1	0	0	0	5	5	7	6	6	4	38	2.83781e-05
		I252 I219	0	1	15	2	0	0	0	0	1	0	2	6	3	6	2	38	2.83781e-05
		R570 R578	0	1	0	1	3	2	0	0	2	5	13	4	0	2	5	38	2.83781e-05
		N189*J449	0	0	0	0	0	0	7	5	3	2	7	6	2	3	3	38	2.83781e-05
		N189*J189	0	0	0	0	0	0	4	2	4	3	8	3	4	5	5	38	2.83781e-05
		J449*J189	0	0	0	0	0	0	1	6	4	5	5	4	7	4	2	38	2.83781e-05
		J189 N19X	6	0	3	2	0	1	0	0	0	4	5	7	3	6	0	37	2.76313e-05
		N200	3	1	1	4	2	6	3	5	1	2	4	0	2	2	1	37	2.76313e-05
		K761	3	0	3	3	4	4	3	2	1	3	2	3	2	3	1	37	2.76313e-05
		E149 J180	3	1	9	5	4	1	0	1	2	5	2	1	1	2	0	37	2.76313e-05
		Q909	2	1	0	2	2	2	0	4	3	5	4	4	2	3	3	37	2.76313e-05
		R51X	2	1	1	2	2	4	1	5	3	4	2	3	2	3	2	37	2.76313e-05
		E059	0	1	4	3	1	5	7	1	3	1	2	4	1	2	2	37	2.76313e-05
		J81X I255	0	1	0	7	2	0	0	1	13	0	3	4	2	3	1	37	2.76313e-05
		I151	0	0	1	2	2	1	1	3	1	3	4	5	2	5	7	37	2.76313e-05
		I10X*I252	0	0	0	0	0	0	5	1	2	4	5	5	6	4	5	37	2.76313e-05
		I251*Y838	0	0	0	0	0	0	5	4	4	3	6	5	4	4	2	37	2.76313e-05
		I10X*I420	0	0	0	0	0	0	3	3	4	2	1	7	3	9	5	37	2.76313e-05
		R578*A419	0	0	0	0	0	0	1	0	2	3	4	13	7	5	2	37	2.76313e-05
		R11X	3	0	2	4	0	2	0	5	2	1	1	6	3	3	4	36	2.68845e-05
		C539	1	2	1	2	3	2	2	6	2	3	3	3	4	1	1	36	2.68845e-05
		E162	1	1	3	2	1	5	1	0	1	2	4	2	5	3	5	36	2.68845e-05
		C259	1	1	0	1	2	4	2	7	1	0	2	4	4	7	0	36	2.68845e-05
		I259 Y832	0	1	2	4	3	5	0	1	3	0	3	1	2	5	6	36	2.68845e-05
		I509 N189	0	1	2	2	4	2	0	1	2	3	1	4	6	5	3	36	2.68845e-05
		E149 I64	0	0	0	1	7	8	0	9	11	0	0	0	0	0	0	36	2.68845e-05
		E149*I739	0	0	0	0	0	0	6	6	6	0	4	4	2	2	6	36	2.68845e-05
		Y832*I248	0	0	0	0	0	0	5	3	4	4	7	7	3	3	0	36	2.68845e-05
		I10X*I429	0	0	0	0	0	0	5	5	4	3	2	4	1	4	8	36	2.68845e-05
		N179*A419	0	0	0	0	0	0	3	0	5	4	6	6	5	4	3	36	2.68845e-05
		R570*R578	0	0	0	0	0	0	3	0	2	5	13	5	1	2	5	36	2.68845e-05
		J449 R54X	5	0	2	2	0	0	0	1	0	2	7	3	5	7	1	35	2.61377e-05
		I219 I251	2	1	4	3	1	3	0	1	1	4	5	2	2	4	2	35	2.61377e-05
		I669	2	5	2	3	1	2	4	3	4	2	2	1	3	1	0	35	2.61377e-05
		I10X E149 E669	2	1	3	1	1	7	0	2	1	4	0	5	1	3	4	35	2.61377e-05
		I10X I517	1	2	0	0	3	3	0	2	4	3	3	4	0	5	5	35	2.61377e-05
		I10X F329	1	4	2	3	2	1	0	1	2	3	2	2	7	2	3	35	2.61377e-05
		K918	0	3	4	3	1	1	2	0	5	2	5	4	2	2	1	35	2.61377e-05
		I440	0	3	0	2	2	4	6	5	3	3	1	1	2	2	1	35	2.61377e-05
		F102 E669	0	1	0	1	1	1	0	1	4	6	5	5	2	3	5	35	2.61377e-05
		E669 I10	0	0	0	2	9	9	0	4	11	0	0	0	0	0	0	35	2.61377e-05
		K746*F102	0	0	0	0	0	0	6	2	8	4	4	4	1	3	3	35	2.61377e-05
		I709*I10	0	0	0	0	0	0	7	14	14	0	0	0	0	0	0	35	2.61377e-05
		I10X*I517	0	0	0	0	0	0	5	2	4	4	4	4	1	6	5	35	2.61377e-05
		J189*N189	0	0	0	0	0	0	4	2	5	6	4	3	2	4	5	35	2.61377e-05
		I251*N189	0	0	0	0	0	0	4	4	2	7	1	4	4	2	7	35	2.61377e-05
		F102*E669	0	0	0	0	0	0	2	1	4	6	5	5	2	3	7	35	2.61377e-05
		Y838*I219	0	0	0	0	0	0	1	7	5	4	5	4	3	3	3	35	2.61377e-05
		I10X E115	0	0	0	0	0	0	0	0	1	1	1	14	10	5	3	35	2.61377e-05
		B342 U072	0	0	0	0	0	0	0	0	0	0	0	0	0	0	35	35	2.61377e-05
		R230	4	3	1	6	0	3	1	4	1	4	1	2	1	3	0	34	2.53909e-05
		N179 J449	4	2	0	0	0	4	0	3	2	3	3	3	1	4	5	34	2.53909e-05
		Y832 I259	2	2	1	6	4	4	0	0	5	0	3	2	2	3	0	34	2.53909e-05
		I252 E149	2	6	6	5	1	1	0	2	5	0	1	2	0	1	2	34	2.53909e-05
		E874	1	2	3	1	1	1	1	2	3	3	3	6	5	1	1	34	2.53909e-05
		I201	1	1	4	2	3	4	2	2	2	2	2	4	0	4	1	34	2.53909e-05
		I10X E785	1	1	2	0	3	5	0	1	1	2	3	6	5	1	3	34	2.53909e-05
		E149 I258	1	0	0	0	2	0	0	2	4	3	6	3	3	5	5	34	2.53909e-05
		I674	0	4	3	4	0	5	4	2	0	2	4	2	2	0	2	34	2.53909e-05
		I10X E146	0	0	1	2	2	0	0	1	0	0	0	1	4	12	11	34	2.53909e-05
		I119 F172	0	0	1	1	1	1	0	3	8	0	2	3	4	5	5	34	2.53909e-05
		E149*I64	0	0	0	0	0	0	14	9	11	0	0	0	0	0	0	34	2.53909e-05
		E148*I10	0	0	0	0	0	0	6	15	13	0	0	0	0	0	0	34	2.53909e-05
		N19X*J189	0	0	0	0	0	0	5	3	5	2	1	8	2	3	5	34	2.53909e-05
		I259*I10	0	0	0	0	0	0	3	9	22	0	0	0	0	0	0	34	2.53909e-05
		I420*I10X	0	0	0	0	0	0	1	0	0	7	4	7	4	1	10	34	2.53909e-05
		C900	3	2	0	2	1	1	3	2	1	3	2	3	4	3	3	33	2.46441e-05
		G809	2	1	4	0	2	1	4	3	0	0	3	3	3	1	6	33	2.46441e-05
		E788 E149	2	1	1	1	3	3	0	6	2	1	2	3	1	4	3	33	2.46441e-05
		E149 I259	1	1	3	3	3	0	0	3	1	2	4	4	2	3	3	33	2.46441e-05
		J069	1	5	1	3	2	1	3	3	1	3	2	3	2	1	2	33	2.46441e-05
		I241	1	1	0	0	3	2	1	2	1	4	1	2	0	5	10	33	2.46441e-05
		I10X I119	1	0	1	2	2	2	0	2	1	4	3	6	1	4	4	33	2.46441e-05
		I10X I422	0	2	4	3	7	3	0	1	3	2	1	1	2	1	3	33	2.46441e-05
		E102	0	0	4	1	5	2	0	4	1	2	3	3	2	0	6	33	2.46441e-05
		R619	0	0	0	1	1	4	5	9	3	0	1	0	4	2	3	33	2.46441e-05
		I248*I10	0	0	0	0	0	0	11	11	11	0	0	0	0	0	0	33	2.46441e-05
		I10X*F102*F172	0	0	0	0	0	0	1	3	5	1	1	4	3	10	5	33	2.46441e-05
		J180 E149	5	1	3	4	1	0	0	0	2	2	4	2	3	5	0	32	2.38973e-05
		K810	4	0	3	5	3	3	3	0	1	0	4	3	2	1	0	32	2.38973e-05
		N179 J969	3	3	6	1	0	3	0	4	3	1	3	0	2	3	0	32	2.38973e-05
		J129	2	1	1	2	3	2	0	0	6	3	0	2	0	0	10	32	2.38973e-05
		I509 J449	2	4	2	1	0	2	0	0	2	1	5	4	1	4	4	32	2.38973e-05
		F172 R54X	2	2	4	1	0	1	0	0	0	5	3	8	1	3	2	32	2.38973e-05
		I251 N189	1	0	1	1	0	1	0	4	1	6	1	4	4	1	7	32	2.38973e-05
		N189 Y841	1	2	2	0	1	0	0	0	1	2	3	3	2	9	6	32	2.38973e-05
		Y832 I519	1	4	1	6	0	1	0	1	2	5	8	0	2	0	1	32	2.38973e-05
		I309	1	1	1	1	5	2	1	0	2	1	4	3	4	6	0	32	2.38973e-05
		I10X G409	1	1	0	1	0	4	0	3	6	2	2	2	1	3	6	32	2.38973e-05
		I258 I10X	1	1	1	0	0	0	0	0	0	5	5	3	4	5	7	32	2.38973e-05
		F799	0	2	3	1	1	5	5	5	3	2	0	1	2	1	1	32	2.38973e-05
		A499	0	2	3	1	4	0	3	1	0	2	2	4	3	5	2	32	2.38973e-05
		I255 Y832	0	0	1	1	2	2	0	5	2	1	2	7	2	2	5	32	2.38973e-05
		I10X E140	0	0	1	0	4	3	0	4	3	4	1	3	1	5	3	32	2.38973e-05
		N399	0	0	0	2	0	0	6	3	7	3	5	2	1	2	1	32	2.38973e-05
		I694*I10	0	0	0	0	0	0	18	9	5	0	0	0	0	0	0	32	2.38973e-05
		E149*E039	0	0	0	0	0	0	7	3	1	3	1	4	5	5	3	32	2.38973e-05
		I700*I251	0	0	0	0	0	0	3	2	10	1	2	2	7	2	3	32	2.38973e-05
		I251*F172	0	0	0	0	0	0	3	2	2	3	6	3	2	5	6	32	2.38973e-05
		C710	3	3	1	1	1	2	5	1	2	2	3	3	2	2	0	31	2.31505e-05
		I219 J189	3	3	6	3	1	2	0	0	1	0	4	3	3	0	2	31	2.31505e-05
		I500 I251	3	2	4	2	3	1	0	0	4	1	3	1	3	2	2	31	2.31505e-05
		J81X J948	2	5	1	0	0	0	0	0	7	3	7	4	1	0	1	31	2.31505e-05
		I495	2	2	2	3	2	1	3	4	1	1	2	1	2	1	4	31	2.31505e-05
		K760 F102	2	1	4	2	0	0	0	2	3	3	2	5	3	2	2	31	2.31505e-05
		I258 E149	2	1	3	0	1	2	0	2	2	1	4	2	2	7	2	31	2.31505e-05
		R54X G309	2	0	2	0	2	2	0	4	3	2	6	3	1	2	2	31	2.31505e-05
		I678 I10X	1	2	2	3	0	0	0	0	0	6	6	6	0	4	1	31	2.31505e-05
		C64X	1	3	4	4	1	0	2	0	1	4	3	2	2	3	1	31	2.31505e-05
		C859	1	2	2	3	3	2	0	2	1	2	6	2	1	2	2	31	2.31505e-05
		I509 J969	1	0	1	3	5	3	0	3	5	1	0	1	0	6	2	31	2.31505e-05
		I709 F102	1	0	1	1	0	1	0	1	2	0	0	1	2	9	12	31	2.31505e-05
		I499 I10X	0	3	5	3	0	0	0	0	0	6	4	6	3	0	1	31	2.31505e-05
		K720	0	2	3	2	3	0	1	0	0	2	5	4	2	4	3	31	2.31505e-05
		E149 I119	0	1	0	2	3	1	0	0	3	2	4	3	3	0	9	31	2.31505e-05
		I10X E108	0	0	1	0	1	2	0	0	3	2	6	3	2	7	4	31	2.31505e-05
		I700 I251	0	0	0	1	0	1	0	2	10	1	2	2	7	2	3	31	2.31505e-05
		I70X	0	0	0	0	1	0	0	0	2	4	3	6	8	6	1	31	2.31505e-05
		E788*I10	0	0	0	0	0	0	12	8	11	0	0	0	0	0	0	31	2.31505e-05
		I500*N189	0	0	0	0	0	0	3	3	2	5	4	3	3	4	4	31	2.31505e-05
		I10X*F171	0	0	0	0	0	0	1	1	0	3	4	6	5	1	10	31	2.31505e-05
		J988 U049	0	0	0	0	0	0	0	0	0	0	0	0	0	0	31	31	2.31505e-05
		I461 I255	6	4	18	2	0	0	0	0	0	0	0	0	0	0	0	30	2.24037e-05
		I219 I500	5	2	2	1	0	2	0	4	1	4	2	2	1	1	3	30	2.24037e-05
		I219 I64X	2	2	4	4	1	1	0	0	0	1	4	3	3	2	3	30	2.24037e-05
		J959	2	6	7	6	0	3	2	0	1	0	1	1	1	0	0	30	2.24037e-05
		D648	1	2	1	3	1	2	0	3	1	5	2	1	5	0	3	30	2.24037e-05
		F29X	1	0	0	0	2	5	3	7	1	2	2	1	3	1	2	30	2.24037e-05
		I255 I10	1	0	0	3	4	6	0	11	5	0	0	0	0	0	0	30	2.24037e-05
		I251 I500	1	1	1	3	2	1	0	3	1	3	3	2	7	1	1	30	2.24037e-05
		E119 E788	1	0	0	3	3	1	0	5	4	1	3	2	5	0	2	30	2.24037e-05
		J942	0	3	1	3	0	0	5	2	5	0	1	5	0	3	2	30	2.24037e-05
		M623	0	2	1	0	0	0	0	3	2	0	1	7	5	2	7	30	2.24037e-05
		M109	0	1	2	2	2	1	3	2	1	3	0	0	4	4	5	30	2.24037e-05
		K290	0	1	1	2	3	3	2	3	4	5	1	4	0	0	1	30	2.24037e-05
		I10X I429	0	1	2	0	0	1	0	5	4	2	2	3	0	2	8	30	2.24037e-05
		E118 I10X	0	1	1	1	0	0	0	0	0	4	2	6	2	7	6	30	2.24037e-05
		E788 I10	0	1	0	1	6	4	0	7	11	0	0	0	0	0	0	30	2.24037e-05
		D469	0	0	5	0	3	1	2	2	1	1	1	5	4	2	3	30	2.24037e-05
		E119 E669	0	0	3	0	2	0	0	4	1	2	4	4	3	5	2	30	2.24037e-05
		Z721	0	0	0	0	1	0	0	0	1	2	1	7	6	4	8	30	2.24037e-05
		I119*E669	0	0	0	0	0	0	10	0	4	2	4	1	3	2	4	30	2.24037e-05
		J449*N179	0	0	0	0	0	0	5	4	4	1	0	4	3	6	3	30	2.24037e-05
		E788*E149	0	0	0	0	0	0	4	6	2	3	3	3	1	5	3	30	2.24037e-05
		I255*Y832	0	0	0	0	0	0	4	5	2	1	2	7	2	2	5	30	2.24037e-05
		Y832*I219	0	0	0	0	0	0	4	6	3	6	2	1	2	2	4	30	2.24037e-05
		I678*E149	0	0	0	0	0	0	3	3	3	5	6	2	1	4	3	30	2.24037e-05
		E119*E669	0	0	0	0	0	0	2	4	1	2	4	4	3	5	5	30	2.24037e-05
		I10X*N039	0	0	0	0	0	0	1	3	2	2	2	0	7	6	7	30	2.24037e-05
		I509*N189	0	0	0	0	0	0	1	1	3	3	1	4	6	6	5	30	2.24037e-05
		I259*I500	0	0	0	0	0	0	1	1	2	1	2	5	7	4	7	30	2.24037e-05
		R262	0	0	0	0	0	0	0	2	1	0	3	8	6	6	4	30	2.24037e-05
		I248 Y838	11	4	2	2	2	2	0	0	2	1	1	0	0	1	1	29	2.16569e-05
		I119 I10X	4	1	1	5	0	1	0	0	0	4	4	2	2	3	2	29	2.16569e-05
		G309 G20X	4	1	1	0	0	0	0	0	0	4	3	5	5	4	2	29	2.16569e-05
		H409	2	1	3	1	0	1	1	3	0	5	2	1	5	4	0	29	2.16569e-05
		G122	2	0	2	1	2	5	1	1	4	2	1	3	1	2	2	29	2.16569e-05
		S069	1	2	0	2	1	2	1	2	0	3	6	4	3	2	0	29	2.16569e-05
		I958	1	0	2	3	1	3	2	3	0	1	2	2	3	3	3	29	2.16569e-05
		K529	1	0	0	1	2	1	1	5	3	3	1	2	5	2	2	29	2.16569e-05
		I979	1	2	1	3	2	4	1	2	3	2	1	3	1	3	0	29	2.16569e-05
		I259 N189	1	0	1	1	3	2	0	1	4	3	4	4	2	0	3	29	2.16569e-05
		E149 I255	1	2	4	1	1	1	0	3	1	3	3	1	3	4	1	29	2.16569e-05
		J449 I500	1	0	4	6	4	2	0	2	2	1	3	1	1	0	2	29	2.16569e-05
		I10X F102 F172	0	2	2	1	0	0	0	3	5	1	0	3	1	8	3	29	2.16569e-05
		I517 I259	0	0	1	1	3	0	0	0	2	1	6	5	2	6	2	29	2.16569e-05
		E669 F102	0	0	0	1	1	4	0	1	3	3	1	4	3	4	4	29	2.16569e-05
		I219 J81	0	0	0	1	7	10	0	6	5	0	0	0	0	0	0	29	2.16569e-05
		E669*I10	0	0	0	0	0	0	11	5	13	0	0	0	0	0	0	29	2.16569e-05
		K760*F102	0	0	0	0	0	0	5	2	3	3	3	5	3	3	2	29	2.16569e-05
		E149*I259	0	0	0	0	0	0	2	3	3	3	4	5	3	3	3	29	2.16569e-05
		I10X*E149*E669	0	0	0	0	0	0	2	3	2	4	0	6	1	5	6	29	2.16569e-05
		N189*Y841	0	0	0	0	0	0	2	0	1	3	3	3	2	9	6	29	2.16569e-05
		I219*I500	0	0	0	0	0	0	3	4	1	4	3	2	4	4	4	29	2.16569e-05
		J81X*I219	0	0	0	0	0	0	1	3	6	1	10	1	3	4	0	29	2.16569e-05
		I219 F172	4	1	3	0	1	1	0	1	1	3	2	3	2	4	2	28	2.09101e-05
		I259 I509	3	1	2	1	0	0	0	4	2	1	7	2	1	2	2	28	2.09101e-05
		I119 I420	2	3	2	2	0	1	0	0	2	3	1	4	1	6	1	28	2.09101e-05
		I409	2	3	1	0	0	4	2	4	2	3	2	0	2	1	2	28	2.09101e-05
		K279	2	5	3	1	5	2	2	0	1	0	1	0	3	2	1	28	2.09101e-05
		I839	2	3	1	1	2	2	2	3	1	2	0	2	1	4	2	28	2.09101e-05
		C55X	2	3	3	1	3	0	3	1	2	2	1	0	2	3	2	28	2.09101e-05
		R99X I219	1	0	1	0	0	1	0	2	6	3	8	3	0	2	1	28	2.09101e-05
		K559	1	2	2	1	3	1	3	2	0	2	0	0	3	6	2	28	2.09101e-05
		G409 F102	1	1	0	0	5	6	0	0	1	1	3	5	2	1	2	28	2.09101e-05
		I48X E149	0	3	2	2	1	2	0	4	0	1	4	4	3	1	1	28	2.09101e-05
		N189 I500	0	2	1	1	3	3	0	3	5	2	4	0	1	0	3	28	2.09101e-05
		B572 I10X	0	2	1	0	0	0	0	0	0	2	4	3	7	5	4	28	2.09101e-05
		C56X	0	2	0	3	1	4	2	0	4	0	1	7	2	2	0	28	2.09101e-05
		E782	0	1	0	1	2	1	2	2	0	0	1	2	10	3	3	28	2.09101e-05
		A419 N19X	0	1	1	2	0	0	0	0	0	4	3	8	4	4	1	28	2.09101e-05
		I694 I10	0	1	0	0	5	9	0	9	4	0	0	0	0	0	0	28	2.09101e-05
		Y838 I259	0	0	1	0	2	3	0	0	3	1	0	2	6	8	2	28	2.09101e-05
		I251 I509	0	0	1	1	2	4	0	3	0	2	5	5	1	2	2	28	2.09101e-05
		J81X I255 I422	0	0	0	13	3	1	0	3	0	0	6	0	1	1	0	28	2.09101e-05
		N19X I10	0	0	0	3	5	8	0	5	7	0	0	0	0	0	0	28	2.09101e-05
		N179 I10	0	0	0	1	3	8	0	6	10	0	0	0	0	0	0	28	2.09101e-05
		J189 N19	0	0	0	0	8	8	0	8	4	0	0	0	0	0	0	28	2.09101e-05
		N179*I10	0	0	0	0	0	0	10	7	11	0	0	0	0	0	0	28	2.09101e-05
		E149*I10X*F172	0	0	0	0	0	0	9	0	1	1	3	7	4	2	1	28	2.09101e-05
		I509*J449	0	0	0	0	0	0	5	0	2	2	6	4	1	4	4	28	2.09101e-05
		I219*I251	0	0	0	0	0	0	5	1	3	4	5	2	2	4	2	28	2.09101e-05
		I10X*E149*N189	0	0	0	0	0	0	3	2	4	1	7	2	3	3	3	28	2.09101e-05
		R54X*F172	0	0	0	0	0	0	3	3	7	3	1	0	3	5	3	28	2.09101e-05
		I10X*G409	0	0	0	0	0	0	1	4	6	2	2	2	1	3	7	28	2.09101e-05
		I10X*E108	0	0	0	0	0	0	1	0	3	2	6	3	2	7	4	28	2.09101e-05
		I251*I219	0	0	0	0	0	0	1	3	1	3	3	3	3	7	4	28	2.09101e-05
		E149 I248	8	5	3	2	1	0	0	0	2	2	1	1	0	2	0	27	2.01634e-05
		I500 I219	5	1	4	3	1	3	0	2	1	1	2	0	1	2	1	27	2.01634e-05
		J46X	3	2	3	4	3	3	1	1	1	2	0	1	1	2	0	27	2.01634e-05
		I64X F172	2	2	2	2	2	3	0	1	2	3	2	0	2	3	1	27	2.01634e-05
		K861	2	1	4	2	2	2	1	4	1	2	1	3	0	0	2	27	2.01634e-05
		I219 I252	2	3	13	3	0	0	0	0	0	0	0	4	0	2	0	27	2.01634e-05
		I64X J189	2	3	5	1	4	5	0	2	3	1	0	0	0	1	0	27	2.01634e-05
		I748	1	1	0	0	0	7	1	1	2	3	3	0	2	2	4	27	2.01634e-05
		I511	1	1	1	1	0	6	1	2	1	4	1	1	4	1	2	27	2.01634e-05
		C959	1	1	2	3	2	3	2	0	2	0	4	3	2	0	2	27	2.01634e-05
		J439 I10X	1	4	3	1	0	0	0	0	0	4	4	3	5	2	0	27	2.01634e-05
		R54X F172	1	0	0	0	1	3	0	3	6	3	1	0	3	5	1	27	2.01634e-05
		I10X I209	1	3	7	0	0	3	0	1	4	1	1	3	1	2	0	27	2.01634e-05
		R042	0	2	1	2	2	6	0	1	1	1	2	1	5	1	2	27	2.01634e-05
		R258	0	2	3	1	1	1	4	0	1	4	7	0	0	3	0	27	2.01634e-05
		I694 F172	0	0	2	3	1	3	0	2	5	1	1	1	1	3	4	27	2.01634e-05
		G309 E149	0	0	1	1	1	3	0	1	2	1	1	6	1	6	3	27	2.01634e-05
		R578 A419 R570	0	0	0	1	0	0	0	2	3	2	8	4	2	2	3	27	2.01634e-05
		I10X N19	0	0	0	1	8	10	0	4	4	0	0	0	0	0	0	27	2.01634e-05
		E149*I252	0	0	0	0	0	0	4	2	5	0	2	5	3	4	2	27	2.01634e-05
		I10X*N390	0	0	0	0	0	0	4	2	3	0	4	3	7	3	1	27	2.01634e-05
		F102*K760	0	0	0	0	0	0	3	4	4	0	2	5	2	4	3	27	2.01634e-05
		J449*F102	0	0	0	0	0	0	4	0	3	5	2	4	3	3	3	27	2.01634e-05
		I10X*E140	0	0	0	0	0	0	2	4	3	4	2	3	1	5	3	27	2.01634e-05
		E149*I119	0	0	0	0	0	0	2	0	3	2	4	3	4	0	9	27	2.01634e-05
		G309*E149	0	0	0	0	0	0	1	1	2	2	2	6	2	6	5	27	2.01634e-05
		E119*E788	0	0	0	0	0	0	1	6	5	2	3	2	6	0	2	27	2.01634e-05
		I509*I219	0	0	0	0	0	0	1	0	2	3	3	5	3	3	7	27	2.01634e-05
		J81X*I422	0	0	0	0	0	0	1	3	5	0	9	4	3	1	1	27	2.01634e-05
		R578 A419	0	0	0	0	0	0	0	0	1	1	2	13	6	4	0	27	2.01634e-05
		F205	6	0	1	3	5	0	0	1	1	1	1	1	4	2	0	26	1.94166e-05
		K85X	3	7	10	6	0	0	0	0	0	0	0	0	0	0	0	26	1.94166e-05
		I509 N19X	2	2	1	3	0	0	0	0	0	2	4	5	1	3	3	26	1.94166e-05
		I422 I10X	1	2	5	1	0	0	0	0	0	4	4	2	1	5	1	26	1.94166e-05
		N390 E149	1	1	0	2	2	1	0	2	3	2	5	2	3	2	0	26	1.94166e-05
		E788 E669	1	0	5	2	1	0	0	3	4	1	3	3	1	2	0	26	1.94166e-05
		G938	1	2	1	1	0	1	2	0	1	2	2	4	3	4	2	26	1.94166e-05
		I234	1	1	2	1	1	2	1	2	2	3	1	1	0	5	3	26	1.94166e-05
		Y831 I251	1	2	2	0	2	2	0	2	1	3	1	2	2	4	2	26	1.94166e-05
		L031	1	0	3	1	0	1	4	1	3	2	2	4	0	2	2	26	1.94166e-05
		F172 I709	1	3	2	1	0	1	0	3	0	4	1	1	1	4	4	26	1.94166e-05
		I219 N189	0	3	1	1	1	2	0	2	1	1	2	5	4	1	2	26	1.94166e-05
		G309 R54X	0	3	2	0	0	0	0	0	0	7	3	0	5	1	5	26	1.94166e-05
		I259 I500	0	2	0	0	2	1	0	1	1	1	1	3	4	4	6	26	1.94166e-05
		E112	0	1	1	0	0	2	0	3	3	4	0	4	1	4	3	26	1.94166e-05
		I10X T652	0	1	2	2	0	0	0	5	1	4	0	1	5	4	1	26	1.94166e-05
		I10X F171	0	1	0	1	0	1	0	1	0	3	2	5	3	0	9	26	1.94166e-05
		I10X E149 N189	0	0	1	0	2	2	0	1	3	1	7	2	3	2	2	26	1.94166e-05
		I46X	0	0	1	0	0	0	0	1	0	0	3	4	8	6	3	26	1.94166e-05
		F102 G409	0	0	1	2	2	1	0	1	4	3	2	1	3	2	4	26	1.94166e-05
		I10X E117	0	0	1	1	0	1	0	3	2	3	0	4	6	3	2	26	1.94166e-05
		I10X I48	0	0	0	2	7	6	0	3	8	0	0	0	0	0	0	26	1.94166e-05
		G309 I10	0	0	0	2	6	9	0	4	5	0	0	0	0	0	0	26	1.94166e-05
		J189 Y95	0	0	0	1	8	2	0	9	6	0	0	0	0	0	0	26	1.94166e-05
		I709 I10X E149	0	0	0	0	0	1	0	0	2	0	4	1	8	7	3	26	1.94166e-05
		I255*I10	0	0	0	0	0	0	9	11	6	0	0	0	0	0	0	26	1.94166e-05
		I259*N189	0	0	0	0	0	0	3	1	4	3	4	4	3	0	4	26	1.94166e-05
		I219*R092	0	0	0	0	0	0	3	4	2	4	1	4	5	2	1	26	1.94166e-05
		N179*J449	0	0	0	0	0	0	2	3	2	3	3	3	1	4	5	26	1.94166e-05
		I517*I259	0	0	0	0	0	0	2	0	2	1	6	5	2	6	2	26	1.94166e-05
		I258*E149	0	0	0	0	0	0	1	4	2	1	5	2	2	7	2	26	1.94166e-05
		J189 N390	3	0	1	1	3	1	0	1	2	1	1	6	3	1	1	25	1.86698e-05
		E149 D649	3	3	3	0	2	3	0	1	2	2	1	2	1	0	2	25	1.86698e-05
		I219 Y839	2	4	8	4	6	0	0	1	0	0	0	0	0	0	0	25	1.86698e-05
		F172 J439	2	1	0	3	0	1	0	1	4	2	2	4	2	1	2	25	1.86698e-05
		I255 J449	2	2	1	1	1	1	0	1	2	0	1	2	2	3	6	25	1.86698e-05
		E149 I678	1	1	3	1	2	2	0	2	3	2	3	3	1	1	0	25	1.86698e-05
		I422 I251	1	0	5	3	2	2	0	1	1	1	3	5	1	0	0	25	1.86698e-05
		I248 N189	1	4	1	2	3	4	0	1	3	2	0	2	2	0	0	25	1.86698e-05
		R630	1	2	2	1	1	3	1	2	2	2	2	1	0	3	2	25	1.86698e-05
		R570 I219	1	1	3	0	5	3	0	3	2	0	1	3	1	0	2	25	1.86698e-05
		K291	0	4	1	2	1	2	2	4	4	0	1	2	2	0	0	25	1.86698e-05
		R162	0	3	4	2	1	3	4	1	0	2	0	2	1	2	0	25	1.86698e-05
		I248 I219	0	3	2	1	3	5	0	2	0	4	2	2	1	0	0	25	1.86698e-05
		I420 I422	0	2	0	2	0	1	0	3	3	1	5	5	0	2	1	25	1.86698e-05
		A169	0	2	2	2	2	2	1	1	2	2	1	3	2	1	2	25	1.86698e-05
		I10X N390	0	1	3	1	1	1	0	2	2	0	3	2	5	3	1	25	1.86698e-05
		W789	0	1	1	2	1	1	0	2	1	5	2	3	1	3	2	25	1.86698e-05
		Y95X J189	0	1	0	3	2	2	0	4	2	0	0	4	0	3	4	25	1.86698e-05
		R600	0	1	2	2	0	3	0	4	2	1	3	4	1	1	1	25	1.86698e-05
		I509 I251	0	1	1	2	3	2	0	0	4	0	1	3	0	6	2	25	1.86698e-05
		I709 E119	0	0	2	0	0	0	0	0	0	0	0	0	6	11	6	25	1.86698e-05
		I519 I10	0	0	1	0	5	4	0	5	10	0	0	0	0	0	0	25	1.86698e-05
		E149 F179	0	0	1	0	4	3	0	1	2	1	1	0	1	6	5	25	1.86698e-05
		I10X E147	0	0	0	0	0	1	0	3	2	2	0	4	4	2	7	25	1.86698e-05
		I10X*E145	0	0	0	0	0	0	3	3	3	3	2	1	3	3	4	25	1.86698e-05
		J180*E149	0	0	0	0	0	0	3	0	3	2	4	3	5	5	0	25	1.86698e-05
		I259*I509	0	0	0	0	0	0	2	4	2	1	7	3	2	2	2	25	1.86698e-05
		F172*R54X	0	0	0	0	0	0	1	0	0	5	4	9	1	3	2	25	1.86698e-05
		G309*G20X	0	0	0	0	0	0	1	0	0	4	3	6	5	4	2	25	1.86698e-05
		I10X*E785	0	0	0	0	0	0	1	1	1	2	3	6	6	2	3	25	1.86698e-05
		J439*I10X	0	0	0	0	0	0	1	0	0	5	4	3	7	5	0	25	1.86698e-05
		I10X*C61X	0	0	0	0	0	0	1	0	0	1	4	1	4	4	10	25	1.86698e-05
		I26X	0	0	0	0	0	0	0	0	0	0	0	20	4	1	0	25	1.86698e-05
		I517 I119	6	5	1	2	4	0	0	0	0	0	0	1	2	2	1	24	1.7923e-05
		J47X	5	1	1	3	0	1	2	4	0	1	3	0	1	2	0	24	1.7923e-05
		F149	4	3	1	0	1	0	1	2	0	2	3	2	2	3	0	24	1.7923e-05
		I10X D649	3	0	1	3	2	1	0	2	0	0	2	2	3	4	1	24	1.7923e-05
		I517 I129	3	2	1	2	9	0	0	0	4	0	0	0	1	1	1	24	1.7923e-05
		I259 I420	3	0	4	2	1	2	0	2	0	3	2	4	0	1	0	24	1.7923e-05
		I10X K746	3	1	0	3	1	2	0	1	4	1	2	3	0	0	3	24	1.7923e-05
		I10X Y832	2	0	5	0	2	3	0	1	2	3	1	1	1	3	0	24	1.7923e-05
		F322	2	0	2	2	2	3	1	4	0	2	2	2	0	1	1	24	1.7923e-05
		J81X R048	2	0	4	4	1	1	0	1	1	0	2	2	2	2	2	24	1.7923e-05
		E46X E86X	2	1	1	3	0	0	0	1	0	1	3	2	4	2	4	24	1.7923e-05
		E149 I499	2	1	3	0	3	1	0	2	4	2	1	1	2	2	0	24	1.7923e-05
		A419 E149	2	1	2	3	1	1	0	0	2	1	6	2	1	0	2	24	1.7923e-05
		E149 J439	2	4	1	1	2	2	0	0	6	0	2	2	0	2	0	24	1.7923e-05
		I219 Y838	1	0	3	4	0	3	0	2	1	2	1	1	3	3	0	24	1.7923e-05
		I278	1	0	0	2	0	1	1	0	0	0	1	16	0	1	1	24	1.7923e-05
		K767	1	0	3	0	0	2	1	1	0	1	4	1	3	4	3	24	1.7923e-05
		I10X N40X	1	1	1	4	1	0	0	0	0	1	3	4	3	2	3	24	1.7923e-05
		K768	1	1	1	1	0	0	0	1	1	2	5	3	1	5	2	24	1.7923e-05
		N189 I509	0	1	1	2	0	4	0	4	2	0	1	5	1	2	1	24	1.7923e-05
		L984	0	0	2	1	5	2	0	2	2	0	3	1	4	1	1	24	1.7923e-05
		J189 I10	0	0	0	0	6	4	0	7	7	0	0	0	0	0	0	24	1.7923e-05
		I219*J81	0	0	0	0	0	0	12	6	6	0	0	0	0	0	0	24	1.7923e-05
		N19X*I10	0	0	0	0	0	0	10	6	8	0	0	0	0	0	0	24	1.7923e-05
		I259*I251	0	0	0	0	0	0	4	3	1	3	0	1	4	6	2	24	1.7923e-05
		F102*E149	0	0	0	0	0	0	4	2	1	4	1	2	6	2	2	24	1.7923e-05
		I500*J449	0	0	0	0	0	0	2	4	6	0	3	1	5	2	1	24	1.7923e-05
		N189*I500	0	0	0	0	0	0	2	3	6	2	4	0	3	1	3	24	1.7923e-05
		F102*G409	0	0	0	0	0	0	2	1	4	3	2	1	4	3	4	24	1.7923e-05
		I219*N189	0	0	0	0	0	0	3	2	1	1	3	6	5	1	2	24	1.7923e-05
		Y838*I259	0	0	0	0	0	0	2	0	3	1	0	2	6	8	2	24	1.7923e-05
		I251*I500	0	0	0	0	0	0	1	4	1	4	3	2	7	1	1	24	1.7923e-05
		J81X*J948	0	0	0	0	0	0	1	0	7	3	7	4	1	0	1	24	1.7923e-05
		I709 E149 I10X	0	0	0	0	0	0	0	0	0	0	2	6	5	9	2	24	1.7923e-05
		I129 E149	5	4	2	2	0	0	0	0	1	1	1	4	0	1	2	23	1.71762e-05
		F102 E46X	4	2	2	2	0	0	0	0	0	6	1	1	4	0	1	23	1.71762e-05
		G822	3	1	1	1	2	2	1	4	1	3	0	2	0	1	1	23	1.71762e-05
		G978	2	0	4	1	0	0	3	4	0	0	2	2	2	0	3	23	1.71762e-05
		I259 I251	2	0	0	0	0	1	0	3	1	3	0	1	4	6	2	23	1.71762e-05
		I48X N189	1	0	1	1	0	3	0	0	8	2	1	3	2	1	0	23	1.71762e-05
		L039	1	1	0	2	0	1	3	0	3	2	1	1	3	4	1	23	1.71762e-05
		I255 N189	1	5	0	0	1	1	0	2	0	2	3	2	2	1	3	23	1.71762e-05
		A90X	1	1	2	0	3	1	4	2	0	3	3	0	0	1	2	23	1.71762e-05
		E101	1	0	1	0	0	0	4	1	2	1	1	1	2	2	7	23	1.71762e-05
		A419 N189	1	1	0	3	4	4	0	0	2	2	4	0	1	1	0	23	1.71762e-05
		E142 N189	1	2	2	1	1	4	0	1	3	2	1	2	3	0	0	23	1.71762e-05
		G20X G309	1	1	0	1	3	1	0	2	3	1	0	3	1	4	2	23	1.71762e-05
		I420 I259	0	3	2	3	2	0	0	1	1	0	2	0	5	4	0	23	1.71762e-05
		I64X N189	0	3	1	1	2	1	0	3	2	2	2	1	3	1	1	23	1.71762e-05
		K661	0	2	1	1	1	0	1	2	0	1	3	2	4	4	1	23	1.71762e-05
		E149 C61X	0	2	3	0	0	0	0	0	0	1	2	4	1	4	6	23	1.71762e-05
		I690	0	1	2	1	1	2	0	2	3	0	2	6	1	0	2	23	1.71762e-05
		J81X J90	0	1	1	0	10	3	0	4	4	0	0	0	0	0	0	23	1.71762e-05
		I235	0	1	3	0	3	1	0	1	0	1	5	2	2	2	2	23	1.71762e-05
		I10X E149 I251	0	1	1	0	5	2	0	1	0	1	1	6	2	1	2	23	1.71762e-05
		N189 E142	0	1	5	2	1	5	0	3	1	1	0	0	0	4	0	23	1.71762e-05
		C760	0	0	2	3	1	1	2	2	2	0	3	4	1	1	1	23	1.71762e-05
		I10X E145	0	0	1	2	1	1	0	2	2	2	1	1	3	3	4	23	1.71762e-05
		F102 E149	0	0	1	2	2	0	0	2	1	4	1	2	5	1	2	23	1.71762e-05
		R54X I10	0	0	0	1	4	5	0	10	3	0	0	0	0	0	0	23	1.71762e-05
		R54X*I10	0	0	0	0	0	0	8	10	5	0	0	0	0	0	0	23	1.71762e-05
		I519*E149	0	0	0	0	0	0	6	1	2	3	4	2	2	0	3	23	1.71762e-05
		F172*I709	0	0	0	0	0	0	3	3	0	5	1	1	1	4	5	23	1.71762e-05
		A419*N390	0	0	0	0	0	0	2	1	3	1	2	4	1	4	5	23	1.71762e-05
		I251*I509	0	0	0	0	0	0	2	3	0	3	5	5	1	2	2	23	1.71762e-05
		I259*Y832	0	0	0	0	0	0	2	1	3	0	3	1	2	5	6	23	1.71762e-05
		I10X*Y832	0	0	0	0	0	0	1	1	5	5	3	3	1	3	1	23	1.71762e-05
		N390*E149	0	0	0	0	0	0	1	2	3	3	6	2	3	3	0	23	1.71762e-05
		I512	5	3	3	1	1	2	2	0	1	1	2	1	0	0	0	22	1.64294e-05
		C229	4	1	1	0	0	1	0	0	4	1	2	4	0	3	1	22	1.64294e-05
		I119 I129	3	3	0	1	3	1	0	1	2	2	2	1	0	3	0	22	1.64294e-05
		T828	3	1	1	0	1	1	2	2	0	4	1	0	1	3	2	22	1.64294e-05
		R270	2	2	1	1	0	1	5	2	1	1	1	1	0	0	4	22	1.64294e-05
		N429	2	1	0	2	1	4	2	3	0	2	3	1	0	1	0	22	1.64294e-05
		F102 K746	2	4	3	0	1	1	0	0	0	1	2	0	3	1	4	22	1.64294e-05
		W189	2	1	1	1	0	2	0	1	2	1	1	5	2	2	1	22	1.64294e-05
		Y838 E149	2	2	2	4	1	1	0	2	1	1	1	2	3	0	0	22	1.64294e-05
		N189 I251	2	2	1	0	1	0	0	2	1	1	6	5	0	0	1	22	1.64294e-05
		I259 I709	2	5	2	1	1	1	0	1	0	0	0	1	0	4	4	22	1.64294e-05
		I219 F102	1	1	3	2	0	4	0	1	0	2	1	1	3	0	3	22	1.64294e-05
		I219 I10X E149	1	0	3	3	1	0	0	1	2	1	1	3	3	1	2	22	1.64294e-05
		E669 E788	1	2	1	1	4	2	0	1	3	0	0	2	3	1	1	22	1.64294e-05
		R609	1	1	1	2	4	1	3	1	1	1	0	2	2	0	2	22	1.64294e-05
		M219	1	9	2	4	0	1	0	3	1	0	1	0	0	0	0	22	1.64294e-05
		I255 I251	1	3	1	2	0	3	0	0	1	0	2	4	2	1	2	22	1.64294e-05
		I259 J449	1	0	1	4	1	2	0	0	2	2	4	3	1	1	0	22	1.64294e-05
		J449 J439	1	0	3	0	4	4	0	0	0	5	1	0	2	1	1	22	1.64294e-05
		K766	0	3	1	2	2	2	3	1	0	3	2	1	0	2	0	22	1.64294e-05
		I776	0	2	2	3	1	1	1	1	2	2	2	4	0	1	0	22	1.64294e-05
		R17X	0	1	1	4	2	3	0	1	1	2	0	3	0	2	2	22	1.64294e-05
		Y913	0	1	0	2	1	0	0	1	2	1	3	5	2	0	4	22	1.64294e-05
		I219 N179	0	1	1	1	2	2	0	1	0	5	4	2	0	3	0	22	1.64294e-05
		E111	0	1	1	1	1	2	2	1	0	1	2	3	3	1	3	22	1.64294e-05
		Y442	0	0	1	1	0	2	1	1	2	1	3	4	1	4	1	22	1.64294e-05
		I691	0	0	1	3	2	2	0	1	0	1	4	2	2	2	2	22	1.64294e-05
		F103	0	0	1	2	2	1	2	2	0	3	1	1	3	1	3	22	1.64294e-05
		A419 N390	0	0	1	0	1	1	0	0	3	1	1	4	1	4	5	22	1.64294e-05
		I252 I10	0	0	0	5	5	4	0	5	3	0	0	0	0	0	0	22	1.64294e-05
		I48X I10	0	0	0	1	2	5	0	7	7	0	0	0	0	0	0	22	1.64294e-05
		F172 F329	0	0	0	0	0	3	0	3	0	0	1	5	4	2	4	22	1.64294e-05
		I10X*N19	0	0	0	0	0	0	14	4	4	0	0	0	0	0	0	22	1.64294e-05
		I517*E149	0	0	0	0	0	0	8	0	1	0	2	2	3	4	2	22	1.64294e-05
		I99X*I709	0	0	0	0	0	0	11	1	1	0	4	0	5	0	0	22	1.64294e-05
		I519*I10	0	0	0	0	0	0	7	5	10	0	0	0	0	0	0	22	1.64294e-05
		I709*I119	0	0	0	0	0	0	5	1	1	2	1	3	4	3	2	22	1.64294e-05
		I48X*E149	0	0	0	0	0	0	3	4	0	1	4	4	4	1	1	22	1.64294e-05
		I119*I420	0	0	0	0	0	0	2	0	2	3	1	6	1	6	1	22	1.64294e-05
		I119*I10X	0	0	0	0	0	0	1	0	0	4	5	2	5	3	2	22	1.64294e-05
		I10X*E149*I251	0	0	0	0	0	0	1	1	0	2	3	8	2	2	3	22	1.64294e-05
		I10X*T652	0	0	0	0	0	0	1	5	1	4	0	1	5	4	1	22	1.64294e-05
		F10X	0	0	0	0	0	0	0	0	1	6	0	3	3	6	3	22	1.64294e-05
		N039 I10X	0	0	0	0	0	0	0	0	0	0	5	3	1	6	7	22	1.64294e-05
		R068	4	1	1	1	0	1	1	2	1	0	3	1	3	1	1	21	1.56826e-05
		J81X J180	2	5	7	1	0	0	0	0	0	1	2	1	1	0	1	21	1.56826e-05
		J81X J90X	2	2	3	5	0	0	0	0	0	0	6	0	2	1	0	21	1.56826e-05
		N19X J969	2	1	3	1	2	2	0	0	2	1	0	2	1	4	0	21	1.56826e-05
		N19X J449	2	0	0	1	1	3	0	3	0	2	2	2	3	1	1	21	1.56826e-05
		I658	1	2	1	4	2	0	1	1	1	3	1	0	2	2	0	21	1.56826e-05
		I830	1	0	0	1	4	1	4	1	0	1	1	3	2	2	0	21	1.56826e-05
		I349	1	1	2	0	0	1	1	3	2	3	2	2	1	0	2	21	1.56826e-05
		R073	1	0	0	0	1	2	0	2	3	2	2	0	1	3	4	21	1.56826e-05
		I219 I509	1	1	0	0	2	4	0	0	2	0	3	2	4	1	1	21	1.56826e-05
		E876	1	0	0	0	2	1	0	2	3	0	4	2	3	1	2	21	1.56826e-05
		J81X I259	1	1	1	0	0	3	0	2	0	0	8	4	1	0	0	21	1.56826e-05
		N189 I48X	1	4	2	0	0	0	0	0	0	3	1	1	1	6	2	21	1.56826e-05
		I252 I10X	1	1	4	1	0	0	0	0	0	2	1	2	1	3	5	21	1.56826e-05
		E149 I10X E788	1	1	2	1	1	5	0	0	0	1	3	3	1	1	1	21	1.56826e-05
		I250 I129	1	0	4	1	2	0	0	1	0	3	5	1	0	0	3	21	1.56826e-05
		I671	0	4	2	1	3	1	0	0	2	2	0	2	0	2	2	21	1.56826e-05
		G919	0	4	1	0	1	2	2	1	2	1	1	2	2	1	1	21	1.56826e-05
		F102 K760	0	2	2	0	1	1	0	2	3	0	2	4	1	2	1	21	1.56826e-05
		E149 E142	0	2	1	2	2	2	0	0	2	0	2	0	3	3	2	21	1.56826e-05
		E149 E780	0	1	3	2	1	1	0	1	1	1	3	2	2	1	2	21	1.56826e-05
		J988 N179	0	1	4	0	1	1	0	1	3	2	3	0	2	2	1	21	1.56826e-05
		I744	0	1	1	0	2	2	1	2	0	3	2	2	3	1	1	21	1.56826e-05
		A419 J988	0	1	3	1	1	0	0	1	0	1	3	3	1	2	4	21	1.56826e-05
		E119 J449	0	1	1	3	0	1	0	6	0	3	2	0	0	3	1	21	1.56826e-05
		E105	0	1	0	0	1	1	1	1	1	1	2	0	2	6	4	21	1.56826e-05
		I10X C61X	0	1	1	1	0	0	0	0	0	0	2	1	4	3	8	21	1.56826e-05
		F109 F179	0	0	3	4	1	2	0	0	1	1	0	0	4	1	4	21	1.56826e-05
		I119 E669	0	0	1	1	0	1	0	0	4	2	4	1	3	1	3	21	1.56826e-05
		I48X J449	0	0	1	0	1	2	0	0	1	0	2	1	4	8	1	21	1.56826e-05
		W180	0	0	0	1	1	2	1	0	0	0	6	1	2	4	3	21	1.56826e-05
		E139	0	0	0	1	3	1	1	2	2	5	0	0	3	2	1	21	1.56826e-05
		N189*I509	0	0	0	0	0	0	5	4	2	0	1	5	1	2	1	21	1.56826e-05
		E149*I420	0	0	0	0	0	0	4	1	1	0	3	1	4	3	4	21	1.56826e-05
		I252*E149	0	0	0	0	0	0	4	2	6	0	1	3	0	2	3	21	1.56826e-05
		Y838*I248	0	0	0	0	0	0	4	5	2	2	3	0	0	4	1	21	1.56826e-05
		I219*I10X*E149	0	0	0	0	0	0	5	1	2	2	2	3	3	1	2	21	1.56826e-05
		E119*J449	0	0	0	0	0	0	3	6	0	3	2	1	0	4	2	21	1.56826e-05
		N189*F172	0	0	0	0	0	0	4	0	1	2	1	1	5	5	2	21	1.56826e-05
		I219*I509	0	0	0	0	0	0	3	0	2	1	3	5	4	1	2	21	1.56826e-05
		Y834*I255	0	0	0	0	0	0	3	1	2	3	3	2	6	0	1	21	1.56826e-05
		I500*I251	0	0	0	0	0	0	4	0	5	1	3	1	3	2	2	21	1.56826e-05
		I509*J969	0	0	0	0	0	0	3	3	5	1	0	1	0	6	2	21	1.56826e-05
		F172*J439	0	0	0	0	0	0	2	1	4	3	2	4	2	1	2	21	1.56826e-05
		I64X*F172	0	0	0	0	0	0	2	1	2	3	4	2	3	3	1	21	1.56826e-05
		J81X*I129	0	0	0	0	0	0	3	1	3	3	3	3	2	3	0	21	1.56826e-05
		I420*I422	0	0	0	0	0	0	1	3	3	1	5	5	0	2	1	21	1.56826e-05
		J44X	0	0	0	0	0	0	0	0	0	2	1	3	7	7	1	21	1.56826e-05
		E149 I420	4	1	0	0	0	2	0	0	1	0	1	1	4	2	4	20	1.49358e-05
		J81X G936	4	0	3	3	0	2	0	3	2	0	1	1	1	0	0	20	1.49358e-05
		R54X E46X	4	1	2	2	0	0	0	0	0	2	4	2	1	0	2	20	1.49358e-05
		I219 I469	3	3	1	3	2	2	0	2	0	2	0	0	0	1	1	20	1.49358e-05
		J81X J960	3	1	1	1	0	0	0	1	2	3	1	0	0	3	4	20	1.49358e-05
		M545	3	1	1	3	2	0	1	1	1	0	2	0	2	2	1	20	1.49358e-05
		E149 J459	3	0	0	0	1	0	0	2	2	2	1	1	2	4	2	20	1.49358e-05
		I219 I259	2	3	1	1	2	2	0	0	0	1	3	1	2	2	0	20	1.49358e-05
		I694 R54X	2	2	1	1	0	0	0	0	0	4	4	2	2	1	1	20	1.49358e-05
		I251 E119	1	2	1	1	1	1	0	2	3	1	1	0	2	1	3	20	1.49358e-05
		I251 J449	1	3	0	0	2	2	0	0	2	1	4	0	2	2	1	20	1.49358e-05
		I809	1	1	1	2	1	4	1	1	1	3	3	0	0	1	0	20	1.49358e-05
		T179	1	0	0	0	3	0	0	2	1	2	3	4	2	1	1	20	1.49358e-05
		T519	1	1	2	0	2	0	3	1	1	1	1	2	4	0	1	20	1.49358e-05
		I219 I269	1	0	0	1	3	3	0	0	5	1	1	0	2	1	2	20	1.49358e-05
		J449 I48X	1	0	3	3	0	0	0	0	0	1	1	2	1	6	2	20	1.49358e-05
		J449 G309	1	0	0	0	0	4	0	1	0	2	2	2	0	4	4	20	1.49358e-05
		I426	1	0	1	1	2	3	0	1	0	2	1	2	2	3	1	20	1.49358e-05
		J180 N179	1	2	2	2	2	2	0	1	1	0	1	3	0	2	1	20	1.49358e-05
		Y349	0	2	3	1	1	3	0	2	1	2	4	0	0	0	1	20	1.49358e-05
		I709 E669	0	1	1	0	4	0	0	1	2	3	1	2	1	2	2	20	1.49358e-05
		N300	0	1	1	0	0	0	2	0	0	0	0	4	9	0	3	20	1.49358e-05
		I678 I10	0	0	0	1	4	5	0	5	5	0	0	0	0	0	0	20	1.49358e-05
		Y834 I255	0	0	0	0	1	1	0	1	2	3	3	2	6	0	1	20	1.49358e-05
		A403	0	0	0	0	0	3	1	2	0	0	2	1	5	5	1	20	1.49358e-05
		I99X*I251	0	0	0	0	0	0	16	0	1	0	2	0	1	0	0	20	1.49358e-05
		I10X*I48	0	0	0	0	0	0	9	3	8	0	0	0	0	0	0	20	1.49358e-05
		J189*I10	0	0	0	0	0	0	5	7	8	0	0	0	0	0	0	20	1.49358e-05
		I509*I251	0	0	0	0	0	0	4	0	4	0	1	3	0	6	2	20	1.49358e-05
		G409*F102	0	0	0	0	0	0	3	0	1	1	3	6	2	2	2	20	1.49358e-05
		G20X*G309	0	0	0	0	0	0	3	2	3	2	0	3	1	4	2	20	1.49358e-05
		I10X*Y838	0	0	0	0	0	0	4	2	2	2	2	2	2	3	1	20	1.49358e-05
		I517*I251	0	0	0	0	0	0	3	0	1	2	4	3	1	6	0	20	1.49358e-05
		F172*I694	0	0	0	0	0	0	2	3	5	1	1	4	1	1	2	20	1.49358e-05
		E149*J459	0	0	0	0	0	0	2	3	2	2	1	2	2	4	2	20	1.49358e-05
		I219*N179	0	0	0	0	0	0	2	1	0	6	5	3	0	3	0	20	1.49358e-05
		E149*I499	0	0	0	0	0	0	1	2	5	2	2	2	3	2	1	20	1.49358e-05
		I10X*K746	0	0	0	0	0	0	1	2	4	1	3	4	0	2	3	20	1.49358e-05
		E149*I519	0	0	0	0	0	0	1	1	1	1	6	2	3	1	4	20	1.49358e-05
		I48X*N189	0	0	0	0	0	0	1	0	9	2	1	3	2	2	0	20	1.49358e-05
		Y832*I519	0	0	0	0	0	0	1	1	2	5	8	0	2	0	1	20	1.49358e-05
		I10X*E149*I219	0	0	0	0	0	0	1	2	4	2	2	2	1	3	3	20	1.49358e-05
		I22X	0	0	0	0	0	0	0	0	0	5	7	1	3	2	2	20	1.49358e-05
		E86X E46X	4	1	4	1	0	0	0	0	0	2	3	2	1	1	0	19	1.4189e-05
		I252 I129	4	1	4	2	2	1	0	1	1	0	1	2	0	0	0	19	1.4189e-05
		E149 I519	3	0	0	1	3	0	0	1	0	1	4	1	2	1	2	19	1.4189e-05
		E100	3	2	0	2	0	3	0	0	2	3	0	0	2	2	0	19	1.4189e-05
		F172 E119	2	1	1	0	0	1	0	1	2	0	1	2	6	0	2	19	1.4189e-05
		I739 E149	2	3	0	1	2	2	0	0	2	3	0	1	1	2	0	19	1.4189e-05
		I152	2	1	0	0	0	0	0	2	2	2	1	3	3	1	2	19	1.4189e-05
		I741	2	0	1	1	2	2	2	1	2	1	0	3	1	0	1	19	1.4189e-05
		I509 I259	2	3	1	0	2	0	0	0	2	1	1	2	1	2	2	19	1.4189e-05
		Y832 E149	2	3	2	1	1	1	0	0	1	3	2	1	0	2	0	19	1.4189e-05
		Y832 I10X	2	0	2	2	0	0	0	0	0	0	2	2	4	2	3	19	1.4189e-05
		E46X R54X	2	2	4	3	0	0	0	0	0	3	0	0	2	2	1	19	1.4189e-05
		I739 I10X	2	1	2	1	0	0	0	0	0	2	1	2	3	2	3	19	1.4189e-05
		R54X I694	1	1	1	0	1	2	0	1	0	2	5	1	0	3	1	19	1.4189e-05
		R570 R571	1	0	2	1	2	2	0	0	0	3	1	2	1	3	1	19	1.4189e-05
		W849 T175	1	0	0	1	1	1	0	3	1	2	2	2	4	1	0	19	1.4189e-05
		I251 I259	1	3	2	1	2	0	0	1	3	2	1	1	0	1	1	19	1.4189e-05
		E149 I129	1	4	2	2	3	1	0	0	2	0	2	1	1	0	0	19	1.4189e-05
		J189 I509	1	2	3	2	1	0	0	0	2	2	1	3	2	0	0	19	1.4189e-05
		I499 I10	1	0	0	2	2	3	0	6	5	0	0	0	0	0	0	19	1.4189e-05
		J449 F102	1	1	0	0	0	0	0	0	3	4	2	3	2	0	3	19	1.4189e-05
		K808	1	0	0	2	0	1	1	0	0	1	0	5	2	3	3	19	1.4189e-05
		F321	1	0	0	0	2	2	1	0	1	0	1	4	2	0	5	19	1.4189e-05
		N119	0	4	2	1	4	3	0	0	2	1	0	0	0	0	2	19	1.4189e-05
		I119 I252	0	4	0	4	0	0	0	0	0	3	2	5	0	0	1	19	1.4189e-05
		R609 J81X	0	3	3	0	0	0	0	0	0	0	0	0	13	0	0	19	1.4189e-05
		F102 J449	0	3	0	0	1	2	0	0	2	1	2	1	5	2	0	19	1.4189e-05
		B182	0	1	0	0	1	0	3	0	4	3	1	2	1	2	1	19	1.4189e-05
		H830	0	1	1	0	6	0	2	1	3	1	0	2	1	0	1	19	1.4189e-05
		F122	0	1	3	0	1	0	0	1	1	3	2	0	0	3	4	19	1.4189e-05
		N179 N390	0	1	3	0	0	1	0	3	1	2	2	1	0	3	2	19	1.4189e-05
		N179 J180	0	1	2	3	4	1	0	0	0	0	3	1	3	1	0	19	1.4189e-05
		F412	0	1	0	2	2	5	0	3	0	2	0	1	0	2	1	19	1.4189e-05
		N19X I509	0	1	4	2	0	0	0	1	1	5	1	1	2	0	1	19	1.4189e-05
		I10X F03X	0	0	2	0	0	0	0	0	0	1	1	3	3	4	5	19	1.4189e-05
		T659	0	0	1	1	0	2	2	2	1	2	2	1	2	2	1	19	1.4189e-05
		I709 I119	0	0	1	0	0	2	0	1	1	2	1	2	4	3	2	19	1.4189e-05
		J150	0	0	0	0	2	0	2	2	1	3	2	0	4	2	1	19	1.4189e-05
		F199	0	0	0	0	0	1	1	0	0	1	1	2	2	3	8	19	1.4189e-05
		I499*I10	0	0	0	0	0	0	8	6	5	0	0	0	0	0	0	19	1.4189e-05
		I48X*I10	0	0	0	0	0	0	5	7	7	0	0	0	0	0	0	19	1.4189e-05
		E668*E149	0	0	0	0	0	0	3	0	2	3	3	3	1	2	2	19	1.4189e-05
		J449*I500	0	0	0	0	0	0	3	2	2	2	4	3	1	0	2	19	1.4189e-05
		J189*N390	0	0	0	0	0	0	3	1	2	1	1	6	3	1	1	19	1.4189e-05
		J449*I251	0	0	0	0	0	0	4	2	2	1	0	3	4	2	1	19	1.4189e-05
		I219*J189	0	0	0	0	0	0	3	0	1	0	6	3	3	1	2	19	1.4189e-05
		I500*I255	0	0	0	0	0	0	2	1	0	2	1	0	5	5	3	19	1.4189e-05
		I251*E119	0	0	0	0	0	0	2	3	4	1	2	0	2	2	3	19	1.4189e-05
		Y831*I251	0	0	0	0	0	0	2	2	1	3	1	2	2	4	2	19	1.4189e-05
		Y95X*J189	0	0	0	0	0	0	2	4	2	0	0	4	0	3	4	19	1.4189e-05
		E788*E669	0	0	0	0	0	0	1	3	4	1	3	3	2	2	0	19	1.4189e-05
		I10X*F209	0	0	0	0	0	0	1	1	2	0	1	3	4	3	4	19	1.4189e-05
		N189*I251	0	0	0	0	0	0	1	2	1	1	7	5	0	0	2	19	1.4189e-05
		I10X*I209	0	0	0	0	0	0	1	2	5	1	1	5	2	2	0	19	1.4189e-05
		I10X J81X	4	2	1	3	0	0	0	0	0	1	2	3	1	0	1	18	1.34422e-05
		Y832 I255	2	2	1	1	1	2	0	1	2	1	2	2	1	0	0	18	1.34422e-05
		G710	2	0	0	0	3	2	1	0	0	2	2	2	2	2	0	18	1.34422e-05
		C798	2	0	0	0	3	2	1	0	1	1	2	3	2	1	0	18	1.34422e-05
		I509 N179	2	1	3	0	0	0	0	1	1	3	1	3	1	1	1	18	1.34422e-05
		I519 I219	1	3	0	0	1	2	0	0	3	0	1	0	3	1	3	18	1.34422e-05
		T819	1	2	1	3	2	1	0	0	1	2	1	0	1	3	0	18	1.34422e-05
		H319	1	3	0	3	1	2	1	1	2	2	1	1	0	0	0	18	1.34422e-05
		I255 I219	1	1	1	1	2	4	0	0	1	0	1	1	3	1	1	18	1.34422e-05
		I738	1	0	1	1	0	1	1	0	0	1	2	5	2	1	2	18	1.34422e-05
		I248 J449	1	3	1	1	2	1	0	2	2	0	2	1	1	1	0	18	1.34422e-05
		I219 J449	1	2	2	2	1	2	0	1	2	0	0	2	0	1	2	18	1.34422e-05
		I509 J189	1	1	0	1	0	0	0	1	3	0	2	3	3	1	2	18	1.34422e-05
		I500 J189	1	1	0	5	1	1	0	4	1	1	0	1	0	0	2	18	1.34422e-05
		R268	1	0	0	0	0	0	0	0	3	0	0	6	3	2	3	18	1.34422e-05
		Y834 I251	1	0	1	0	0	0	0	2	1	2	2	2	3	2	2	18	1.34422e-05
		I10X Y838	1	0	1	2	1	1	0	1	2	2	1	1	2	2	1	18	1.34422e-05
		I509 I48X	1	2	1	0	0	0	0	0	0	2	2	1	5	3	1	18	1.34422e-05
		J81X I10X	1	3	1	0	0	0	0	0	0	2	2	5	3	0	1	18	1.34422e-05
		I48X I509	1	0	1	0	0	1	0	1	2	1	2	2	0	4	3	18	1.34422e-05
		I517 I219	1	1	2	0	0	0	0	0	7	1	3	1	1	1	0	18	1.34422e-05
		J869	0	5	3	1	2	1	1	0	0	0	0	0	3	1	1	18	1.34422e-05
		I080	0	3	0	2	2	1	1	0	1	0	2	0	1	3	2	18	1.34422e-05
		E898	0	2	1	0	1	1	0	1	2	1	5	1	0	3	0	18	1.34422e-05
		I219 I709	0	2	0	2	0	3	0	0	3	2	1	0	1	3	1	18	1.34422e-05
		Y833	0	2	3	1	2	1	1	3	0	2	1	1	0	0	1	18	1.34422e-05
		J189 J90X	0	2	1	0	0	0	0	1	0	2	5	3	0	2	2	18	1.34422e-05
		E149 C509	0	2	4	2	1	0	0	0	2	0	2	0	2	2	1	18	1.34422e-05
		Y912	0	1	0	0	1	0	2	1	2	1	3	1	2	1	3	18	1.34422e-05
		E149 K746	0	1	1	1	1	0	0	0	5	2	0	2	2	2	1	18	1.34422e-05
		I10X F419	0	1	3	5	0	0	0	1	3	0	0	0	2	0	3	18	1.34422e-05
		W199	0	0	2	0	1	2	1	0	2	2	3	3	1	1	0	18	1.34422e-05
		E149 B572	0	0	2	3	1	0	0	3	1	1	0	1	1	2	3	18	1.34422e-05
		F172 I694	0	0	1	0	1	2	0	1	4	1	1	3	1	1	2	18	1.34422e-05
		I500 N179	0	0	1	1	3	1	0	1	2	1	1	1	3	2	1	18	1.34422e-05
		I219 I64	0	0	0	2	6	4	0	4	2	0	0	0	0	0	0	18	1.34422e-05
		E149 N039	0	0	0	1	0	1	0	1	2	1	1	2	3	4	2	18	1.34422e-05
		E149 I10X F172	0	0	0	0	1	2	0	0	0	1	2	6	4	2	0	18	1.34422e-05
		I24X	0	0	0	0	1	0	1	0	1	0	1	0	3	4	7	18	1.34422e-05
		J984 A419	0	0	0	0	1	0	0	1	2	3	3	3	2	0	3	18	1.34422e-05
		J189*N19	0	0	0	0	0	0	6	8	4	0	0	0	0	0	0	18	1.34422e-05
		I422*I129	0	0	0	0	0	0	7	0	0	1	3	1	2	3	1	18	1.34422e-05
		Y832*E149	0	0	0	0	0	0	7	0	1	3	2	3	0	2	0	18	1.34422e-05
		I10X*M069	0	0	0	0	0	0	5	0	2	1	1	2	2	2	3	18	1.34422e-05
		I251*J449	0	0	0	0	0	0	3	1	2	1	4	1	2	3	1	18	1.34422e-05
		E149*J180	0	0	0	0	0	0	3	1	2	5	2	1	1	3	0	18	1.34422e-05
		A419*E149	0	0	0	0	0	0	3	0	2	1	6	2	1	0	3	18	1.34422e-05
		I64X*N189	0	0	0	0	0	0	2	3	2	2	3	1	3	1	1	18	1.34422e-05
		I10X*I422	0	0	0	0	0	0	2	2	4	2	1	1	2	1	3	18	1.34422e-05
		I10X*I693	0	0	0	0	0	0	2	0	0	0	1	0	3	10	2	18	1.34422e-05
		J449*I509	0	0	0	0	0	0	2	0	0	2	4	3	3	4	0	18	1.34422e-05
		I509*J189	0	0	0	0	0	0	3	1	3	0	2	3	3	1	2	18	1.34422e-05
		N179*J969	0	0	0	0	0	0	1	4	4	1	3	0	2	3	0	18	1.34422e-05
		N039*E149	0	0	0	0	0	0	1	1	1	2	2	4	1	2	4	18	1.34422e-05
		I10X N039	0	0	0	0	0	0	0	0	2	2	1	0	7	2	4	18	1.34422e-05
		I509 I255	3	1	2	0	1	1	0	0	1	1	2	1	2	2	0	17	1.26954e-05
		I709 I129	3	2	2	1	2	1	0	1	2	0	0	0	1	2	0	17	1.26954e-05
		E149 A419	3	1	0	1	2	1	0	1	1	0	1	2	2	1	1	17	1.26954e-05
		I422 E149	2	2	0	1	0	2	0	3	2	2	1	0	0	2	0	17	1.26954e-05
		Y839 I519	2	0	0	2	0	0	0	2	1	4	2	0	0	3	1	17	1.26954e-05
		N281	2	1	0	0	3	2	0	1	0	0	4	0	2	2	0	17	1.26954e-05
		G049	2	1	0	1	1	0	0	2	1	0	2	3	3	1	0	17	1.26954e-05
		I288	2	1	1	1	1	1	0	0	2	1	0	7	0	0	0	17	1.26954e-05
		I259 I219	2	4	1	1	1	0	0	2	0	0	0	1	1	2	2	17	1.26954e-05
		I251 I672	2	4	3	0	1	0	0	3	1	0	2	0	1	0	0	17	1.26954e-05
		E147 I10X	2	0	1	0	0	0	0	0	0	0	2	4	3	3	2	17	1.26954e-05
		R54X E669	2	0	0	0	1	1	0	2	1	1	1	1	3	1	3	17	1.26954e-05
		I312 I319	1	1	1	0	1	0	0	0	1	2	2	3	0	3	2	17	1.26954e-05
		I219 I499	1	3	1	0	2	2	0	1	2	0	1	2	1	1	0	17	1.26954e-05
		R011	1	0	0	1	1	0	2	2	3	1	2	1	1	0	2	17	1.26954e-05
		I231	1	1	0	0	1	1	0	3	2	0	2	1	1	2	2	17	1.26954e-05
		I119 I219	1	5	1	1	0	1	0	2	1	0	1	1	0	2	1	17	1.26954e-05
		K929	1	0	1	1	0	1	1	1	2	1	3	1	3	1	0	17	1.26954e-05
		I509 I248	1	2	1	4	1	1	0	0	1	0	0	0	2	2	2	17	1.26954e-05
		T813	1	1	1	0	1	0	1	1	3	1	1	3	0	1	2	17	1.26954e-05
		I089	1	0	1	0	0	2	1	0	0	2	4	1	0	1	4	17	1.26954e-05
		B559	1	0	1	3	2	2	1	1	1	2	2	0	0	0	1	17	1.26954e-05
		Y831 I219	1	0	0	0	0	3	0	1	4	0	3	4	0	0	1	17	1.26954e-05
		R190	1	1	3	0	2	2	0	1	0	1	1	2	2	0	1	17	1.26954e-05
		E668 E149	1	0	0	0	2	2	0	0	2	2	2	1	1	2	2	17	1.26954e-05
		I10X E149 J449	1	0	1	0	1	1	0	0	2	1	2	3	1	2	2	17	1.26954e-05
		J459 F172	1	0	0	3	1	2	0	0	1	1	1	2	1	2	2	17	1.26954e-05
		N19X K729	1	2	1	0	1	1	0	0	0	1	2	1	2	3	2	17	1.26954e-05
		J439 E149	1	2	0	1	1	0	0	3	1	3	2	0	2	1	0	17	1.26954e-05
		E149 J988	1	2	3	4	1	0	0	2	1	1	0	0	1	1	0	17	1.26954e-05
		J180 I129	1	1	2	4	6	1	0	0	0	0	2	0	0	0	0	17	1.26954e-05
		I259 F172	1	5	0	1	1	1	0	0	1	0	0	3	1	1	2	17	1.26954e-05
		I248 I509	1	4	0	0	2	2	0	5	1	0	1	0	0	0	1	17	1.26954e-05
		I255 I709	0	4	2	0	0	0	0	1	0	5	0	1	2	1	1	17	1.26954e-05
		I632	0	2	0	0	0	0	0	0	1	1	0	3	4	5	1	17	1.26954e-05
		I618	0	2	2	1	2	1	1	1	3	0	1	0	1	0	2	17	1.26954e-05
		J449 I509	0	2	1	0	2	0	0	0	0	2	3	3	2	2	0	17	1.26954e-05
		J988 E149	0	2	1	1	1	1	0	0	1	0	4	1	0	4	1	17	1.26954e-05
		J439 I129	0	1	4	3	3	0	0	0	0	0	2	1	2	1	0	17	1.26954e-05
		J189 J969	0	1	3	1	1	2	0	2	0	0	2	4	1	0	0	17	1.26954e-05
		M790	0	1	3	1	4	0	1	2	1	1	0	3	0	0	0	17	1.26954e-05
		I446	0	1	0	1	1	1	0	2	1	1	2	3	1	1	2	17	1.26954e-05
		J398	0	1	2	2	1	0	1	4	0	0	3	1	2	0	0	17	1.26954e-05
		A419 J984	0	1	0	2	1	1	0	0	2	1	1	1	0	4	3	17	1.26954e-05
		I352	0	1	1	1	0	2	0	0	2	1	0	1	1	4	3	17	1.26954e-05
		F172 I251	0	1	1	1	0	1	0	5	3	0	0	2	0	3	0	17	1.26954e-05
		N179 E119	0	1	1	0	0	2	0	0	2	0	3	2	3	1	2	17	1.26954e-05
		G35X	0	0	1	1	2	2	1	1	2	0	3	1	0	2	1	17	1.26954e-05
		I500 I255	0	0	1	1	1	0	0	1	0	1	1	0	4	4	3	17	1.26954e-05
		C61X E149	0	0	1	1	2	2	0	2	0	1	2	2	1	1	2	17	1.26954e-05
		I701	0	0	0	3	1	1	2	1	1	1	2	0	4	0	1	17	1.26954e-05
		I10X E116	0	0	0	1	0	0	0	0	2	0	1	4	2	6	1	17	1.26954e-05
		K092	0	0	0	0	3	1	2	4	1	1	1	1	2	0	1	17	1.26954e-05
		I252*I10	0	0	0	0	0	0	8	5	4	0	0	0	0	0	0	17	1.26954e-05
		J439*I709	0	0	0	0	0	0	7	8	2	0	0	0	0	0	0	17	1.26954e-05
		E149*A419	0	0	0	0	0	0	5	2	1	0	1	2	2	2	2	17	1.26954e-05
		N189*I255	0	0	0	0	0	0	3	1	1	0	3	2	1	2	4	17	1.26954e-05
		E669*E788	0	0	0	0	0	0	3	1	3	1	0	2	4	2	1	17	1.26954e-05
		N179*N390	0	0	0	0	0	0	2	3	1	2	2	2	0	3	2	17	1.26954e-05
		I251*I10X*E149	0	0	0	0	0	0	2	2	2	1	0	3	3	0	4	17	1.26954e-05
		Y832*I259	0	0	0	0	0	0	2	0	5	0	3	2	2	3	0	17	1.26954e-05
		W849*T175	0	0	0	0	0	0	2	3	1	2	2	2	4	1	0	17	1.26954e-05
		N19X*J449	0	0	0	0	0	0	1	4	1	2	2	2	3	1	1	17	1.26954e-05
		E149*I678	0	0	0	0	0	0	1	3	3	2	3	3	1	1	0	17	1.26954e-05
		I255*N189	0	0	0	0	0	0	1	2	0	2	3	2	2	2	3	17	1.26954e-05
		J189*Y95	0	0	0	0	0	0	1	10	6	0	0	0	0	0	0	17	1.26954e-05
		F101 F171	0	0	0	0	0	0	0	0	3	2	3	1	5	3	0	17	1.26954e-05
		I10X E14X	0	0	0	0	0	0	0	0	0	2	4	3	3	5	0	17	1.26954e-05
		I499 I490	3	2	2	5	1	1	0	0	0	0	1	1	0	0	0	16	1.19487e-05
		I509 I499	3	2	1	2	1	1	0	0	0	0	1	0	2	0	3	16	1.19487e-05
		G819	2	1	1	2	1	1	0	2	2	2	0	0	1	1	0	16	1.19487e-05
		I255 I509	2	0	0	2	1	0	0	2	1	1	1	0	2	0	4	16	1.19487e-05
		M139	2	0	1	2	0	1	1	3	1	1	1	1	1	1	0	16	1.19487e-05
		J449 J180	2	5	2	0	0	2	0	1	1	1	1	0	0	1	0	16	1.19487e-05
		N19X A419	2	1	2	1	0	1	0	1	0	1	2	0	2	2	1	16	1.19487e-05
		I420 E149	1	3	1	2	1	2	0	1	0	0	1	2	1	0	1	16	1.19487e-05
		K721	1	1	0	1	1	1	0	1	0	1	1	2	3	2	1	16	1.19487e-05
		R54X R64X	1	1	3	1	1	0	0	0	0	1	3	1	1	1	2	16	1.19487e-05
		R571 R570	1	2	0	0	1	4	0	0	0	2	0	1	1	2	2	16	1.19487e-05
		I251 I700	1	0	0	0	0	0	0	0	1	0	3	3	3	0	5	16	1.19487e-05
		K700	1	1	1	1	0	0	1	1	5	1	0	3	1	0	0	16	1.19487e-05
		E780 I10X	1	3	0	3	0	0	0	0	0	0	1	0	3	3	2	16	1.19487e-05
		I119 E119	1	1	1	0	0	0	0	1	1	0	0	1	8	0	2	16	1.19487e-05
		R54X J449	1	2	1	0	2	0	0	1	0	1	3	2	2	1	0	16	1.19487e-05
		N179 E872	1	1	1	0	0	1	0	1	1	1	2	3	1	1	2	16	1.19487e-05
		E149 F329	1	0	2	1	0	2	0	0	0	2	2	1	2	2	1	16	1.19487e-05
		D571	1	2	2	0	0	2	0	1	3	1	0	2	0	1	1	16	1.19487e-05
		I48X N179	1	1	1	3	1	0	0	2	1	0	2	2	2	0	0	16	1.19487e-05
		I499 E149	1	0	1	2	1	0	0	0	0	2	3	1	1	1	3	16	1.19487e-05
		N189 I694	1	1	1	1	2	0	0	2	1	1	1	2	0	1	2	16	1.19487e-05
		I10X F209	1	0	0	0	1	0	0	1	2	0	1	3	2	2	3	16	1.19487e-05
		J159 E149	0	3	1	0	1	1	0	0	1	1	1	1	1	3	2	16	1.19487e-05
		I10X J180	0	3	1	2	2	0	0	1	1	1	1	2	1	0	1	16	1.19487e-05
		G629	0	2	0	1	1	0	3	0	0	2	0	3	2	0	2	16	1.19487e-05
		N179 I48X	0	2	3	1	0	0	0	0	0	0	0	1	2	2	5	16	1.19487e-05
		I10X E878	0	2	0	3	1	1	0	2	2	0	1	0	3	1	0	16	1.19487e-05
		N189 I739	0	2	0	1	0	4	0	0	1	1	2	2	1	1	1	16	1.19487e-05
		Y841	0	1	0	1	1	1	0	1	0	0	3	4	1	2	1	16	1.19487e-05
		E119 R54X	0	1	1	1	0	0	0	0	0	5	3	1	0	2	2	16	1.19487e-05
		E870	0	1	2	1	1	1	0	1	2	2	3	0	1	0	1	16	1.19487e-05
		I64X N179	0	1	1	2	0	1	0	0	2	1	3	1	1	3	0	16	1.19487e-05
		J449 F179	0	1	1	2	3	1	0	0	1	3	2	0	0	0	2	16	1.19487e-05
		I10X K760	0	1	1	2	4	0	0	0	2	1	0	0	2	2	1	16	1.19487e-05
		I251 I10X E149	0	1	1	0	1	0	0	2	2	0	0	3	3	0	3	16	1.19487e-05
		J449 N19X	0	1	1	1	0	0	0	0	0	1	1	1	7	2	1	16	1.19487e-05
		I629	0	0	2	0	3	1	1	0	2	1	0	3	1	1	1	16	1.19487e-05
		I259 Y838	0	0	2	1	2	1	0	1	2	1	1	1	1	2	1	16	1.19487e-05
		I10X M069	0	0	1	0	1	2	0	0	1	1	1	2	2	2	3	16	1.19487e-05
		E148 N189	0	0	1	2	0	1	0	2	2	1	0	0	1	3	3	16	1.19487e-05
		J81X E149	0	0	0	2	0	1	0	1	2	0	2	2	2	2	2	16	1.19487e-05
		N189 F172	0	0	0	2	2	0	0	0	1	2	1	1	2	4	1	16	1.19487e-05
		I10X E112	0	0	0	1	1	0	0	0	1	0	3	1	2	2	5	16	1.19487e-05
		K760 E669	0	0	0	0	1	1	0	0	3	1	3	0	0	1	6	16	1.19487e-05
		N038	0	0	0	0	0	1	0	0	0	0	0	1	5	2	7	16	1.19487e-05
		E149 E789	0	0	0	0	0	1	0	2	0	1	2	2	1	5	2	16	1.19487e-05
		I420*I10	0	0	0	0	0	0	7	5	4	0	0	0	0	0	0	16	1.19487e-05
		E149*K760	0	0	0	0	0	0	4	2	3	1	1	1	3	1	0	16	1.19487e-05
		E142*N189	0	0	0	0	0	0	4	1	3	2	1	2	3	0	0	16	1.19487e-05
		Y832*I10	0	0	0	0	0	0	5	6	5	0	0	0	0	0	0	16	1.19487e-05
		I259*F172	0	0	0	0	0	0	5	0	1	0	1	3	2	2	2	16	1.19487e-05
		I252*F172	0	0	0	0	0	0	5	1	0	0	3	3	3	1	0	16	1.19487e-05
		I499*E149	0	0	0	0	0	0	5	0	0	2	3	1	1	1	3	16	1.19487e-05
		I422*I251	0	0	0	0	0	0	4	1	1	1	3	5	1	0	0	16	1.19487e-05
		I422*E149	0	0	0	0	0	0	4	3	2	3	1	1	0	2	0	16	1.19487e-05
		C61X*E149	0	0	0	0	0	0	4	2	0	1	2	2	1	2	2	16	1.19487e-05
		N189*A419	0	0	0	0	0	0	4	0	1	0	2	1	5	3	0	16	1.19487e-05
		Y831*I219	0	0	0	0	0	0	3	1	4	0	3	4	0	0	1	16	1.19487e-05
		E149*E780	0	0	0	0	0	0	2	1	2	1	3	2	2	1	2	16	1.19487e-05
		F179*F109	0	0	0	0	0	0	2	0	0	2	0	1	3	4	4	16	1.19487e-05
		E149*J439	0	0	0	0	0	0	2	1	7	0	2	2	0	2	0	16	1.19487e-05
		I10X*E112	0	0	0	0	0	0	2	0	1	0	3	1	2	2	5	16	1.19487e-05
		I251*N179	0	0	0	0	0	0	3	2	2	2	2	2	0	2	1	16	1.19487e-05
		I709*E669	0	0	0	0	0	0	1	1	2	3	2	2	1	2	2	16	1.19487e-05
		I10X*K760	0	0	0	0	0	0	1	2	2	1	0	1	4	2	3	16	1.19487e-05
		E149*E789	0	0	0	0	0	0	1	2	0	1	2	2	1	5	2	16	1.19487e-05
		I519*I219	0	0	0	0	0	0	1	0	4	1	1	0	3	1	5	16	1.19487e-05
		I251*I700	0	0	0	0	0	0	1	0	1	0	3	3	3	0	5	16	1.19487e-05
		E149 F209	0	0	0	0	0	0	0	1	0	3	6	2	1	2	1	16	1.19487e-05
		N039 E149	0	0	0	0	0	0	0	1	1	2	2	4	0	2	4	16	1.19487e-05
		W789 T179	0	0	0	0	0	0	0	0	4	0	6	1	0	3	2	16	1.19487e-05
		E66X	0	0	0	0	0	0	0	0	0	2	0	2	4	3	5	16	1.19487e-05
		E117 I10X	0	0	0	0	0	0	0	0	0	2	2	5	2	1	4	16	1.19487e-05
		E149 I10X N189	4	0	1	0	0	0	0	0	1	1	1	4	1	2	0	15	1.12019e-05
		I469 I219	3	1	3	2	1	2	0	1	1	0	0	1	0	0	0	15	1.12019e-05
		I252 I517	3	4	2	3	1	0	0	0	0	1	0	0	0	0	1	15	1.12019e-05
		J969 J988	2	3	3	0	2	1	0	0	0	1	2	0	0	0	1	15	1.12019e-05
		G309 N189	2	0	1	0	1	0	0	4	0	3	0	1	1	1	1	15	1.12019e-05
		J189 R54X	2	1	1	1	0	1	0	0	0	3	1	2	0	1	2	15	1.12019e-05
		G20X I10X	2	0	1	0	0	0	0	1	0	1	3	4	1	1	1	15	1.12019e-05
		I251 R54X	2	2	4	2	0	0	0	0	0	2	2	0	1	0	0	15	1.12019e-05
		J439 I709	2	1	1	1	0	0	0	8	2	0	0	0	0	0	0	15	1.12019e-05
		I252 F172	1	0	0	2	2	1	0	1	0	0	2	3	2	1	0	15	1.12019e-05
		I10X E149 I219	1	0	2	0	1	0	0	2	2	0	2	2	0	1	2	15	1.12019e-05
		G473	1	0	1	1	4	0	0	1	0	2	0	1	1	2	1	15	1.12019e-05
		I713	1	1	2	1	1	1	1	0	1	1	0	0	3	1	1	15	1.12019e-05
		N179 J960	1	2	1	0	2	0	0	2	2	2	0	1	2	0	0	15	1.12019e-05
		N189 R54X	1	1	3	1	0	0	0	0	0	0	4	1	1	0	3	15	1.12019e-05
		C911	1	2	0	1	1	0	1	1	1	0	0	1	2	4	0	15	1.12019e-05
		N390 N179	1	1	0	0	0	0	0	2	1	0	3	4	0	2	1	15	1.12019e-05
		E149 N180	1	0	0	1	4	0	0	0	0	0	0	2	2	3	2	15	1.12019e-05
		I310	1	0	2	1	2	1	0	0	1	1	0	2	2	1	1	15	1.12019e-05
		E149 I250	1	1	0	0	0	0	0	0	1	3	3	0	2	2	2	15	1.12019e-05
		I251 E669	1	1	1	0	1	0	0	3	0	1	2	0	1	2	2	15	1.12019e-05
		C719	1	0	0	0	1	1	1	0	1	0	1	4	3	2	0	15	1.12019e-05
		E119 I694	1	0	2	0	0	0	0	0	1	3	0	1	4	2	1	15	1.12019e-05
		J449 I251	1	0	0	0	1	1	0	1	2	0	0	3	4	1	1	15	1.12019e-05
		N189 I10X E149	1	2	2	1	0	0	0	1	3	1	1	3	0	0	0	15	1.12019e-05
		I350 I10X	1	1	1	1	0	0	0	0	0	3	0	0	2	6	0	15	1.12019e-05
		I517 E149	0	3	1	0	1	0	0	0	0	0	1	1	2	4	2	15	1.12019e-05
		C61X I10X	0	2	2	1	0	0	0	1	0	0	1	1	3	2	2	15	1.12019e-05
		F430	0	2	0	0	1	1	2	2	1	0	1	1	0	2	2	15	1.12019e-05
		I678 N179	0	2	1	1	3	2	0	1	2	3	0	0	0	0	0	15	1.12019e-05
		E039 I10X	0	2	0	0	1	0	0	0	0	4	2	1	1	2	2	15	1.12019e-05
		J159 N179	0	2	0	0	1	1	0	0	0	5	1	0	0	4	1	15	1.12019e-05
		I420 I251	0	1	3	2	1	1	0	1	0	2	1	1	1	0	1	15	1.12019e-05
		C439	0	1	1	1	2	1	0	0	1	2	1	3	0	1	1	15	1.12019e-05
		E149 I48X	0	1	2	0	0	0	0	0	0	2	2	1	2	2	3	15	1.12019e-05
		E784	0	1	0	0	0	1	1	1	1	1	3	4	1	0	1	15	1.12019e-05
		I10X E142	0	1	2	2	1	2	0	0	0	1	2	2	1	0	1	15	1.12019e-05
		B572 E149	0	1	2	3	0	2	0	2	1	1	0	0	1	1	1	15	1.12019e-05
		C73X	0	1	0	0	1	2	3	0	1	3	1	1	1	0	1	15	1.12019e-05
		E149 K760	0	1	1	1	0	1	0	2	2	1	1	1	3	1	0	15	1.12019e-05
		I10X I693	0	1	0	1	0	1	0	0	0	0	1	0	3	7	1	15	1.12019e-05
		I251 N179	0	1	1	0	1	0	0	2	2	2	2	1	0	2	1	15	1.12019e-05
		N179 J988	0	0	3	0	1	0	0	0	1	3	4	1	2	0	0	15	1.12019e-05
		I10X I639	0	0	3	0	2	0	0	0	1	1	1	1	2	3	1	15	1.12019e-05
		I64X R54X	0	0	2	1	1	0	0	1	0	1	5	1	1	0	2	15	1.12019e-05
		Y712	0	0	1	0	0	0	2	0	0	2	2	2	2	1	3	15	1.12019e-05
		K701	0	0	1	1	1	1	0	1	3	2	1	0	1	3	0	15	1.12019e-05
		J449 J988	0	0	1	2	1	2	0	0	2	2	1	0	2	2	0	15	1.12019e-05
		F179 I10X	0	0	0	1	0	0	0	0	0	2	3	1	2	2	4	15	1.12019e-05
		G300	0	0	0	0	0	1	0	1	3	5	1	1	1	1	1	15	1.12019e-05
		I42X	0	0	0	0	0	1	0	0	0	0	2	1	2	4	5	15	1.12019e-05
		I219*I64	0	0	0	0	0	0	8	5	2	0	0	0	0	0	0	15	1.12019e-05
		N189*E142	0	0	0	0	0	0	4	3	1	1	0	2	0	4	0	15	1.12019e-05
		G309*I10	0	0	0	0	0	0	4	6	5	0	0	0	0	0	0	15	1.12019e-05
		J189*I509	0	0	0	0	0	0	5	0	2	2	1	3	2	0	0	15	1.12019e-05
		I420*E149	0	0	0	0	0	0	5	1	0	2	1	3	1	1	1	15	1.12019e-05
		W849*T179	0	0	0	0	0	0	4	0	1	3	2	1	2	0	2	15	1.12019e-05
		I129*E149	0	0	0	0	0	0	3	0	2	2	1	4	0	1	2	15	1.12019e-05
		A419*J159	0	0	0	0	0	0	3	0	0	0	1	1	0	5	5	15	1.12019e-05
		I500*I219	0	0	0	0	0	0	3	2	1	1	2	1	1	2	2	15	1.12019e-05
		I509*N179	0	0	0	0	0	0	2	1	2	3	1	3	1	1	1	15	1.12019e-05
		I219*I420	0	0	0	0	0	0	2	2	1	2	2	3	2	0	1	15	1.12019e-05
		E119*R54X	0	0	0	0	0	0	1	0	0	6	3	1	0	2	2	15	1.12019e-05
		F102*I10	0	0	0	0	0	0	1	5	9	0	0	0	0	0	0	15	1.12019e-05
		J988*N179	0	0	0	0	0	0	1	1	3	2	3	0	2	2	1	15	1.12019e-05
		I422*F172	0	0	0	0	0	0	1	3	1	4	1	1	0	3	1	15	1.12019e-05
		I251*E669	0	0	0	0	0	0	1	4	0	1	2	1	1	3	2	15	1.12019e-05
		J96X	0	0	0	0	0	0	1	1	0	1	0	3	4	0	5	15	1.12019e-05
		E78X	0	0	0	0	0	0	0	1	1	1	2	3	5	0	2	15	1.12019e-05
		E115 F172	0	0	0	0	0	0	0	0	1	2	1	2	2	3	4	15	1.12019e-05
		E669 R54X	0	0	0	0	0	0	0	0	0	5	3	1	4	0	2	15	1.12019e-05
		I255 I517	3	1	2	1	3	0	0	0	0	1	0	0	1	2	0	14	1.04551e-05
		N19X J988	3	1	2	0	2	1	0	0	0	0	3	1	1	0	0	14	1.04551e-05
		E149 Y832	2	4	0	1	0	1	0	0	2	1	2	0	0	1	0	14	1.04551e-05
		I10X T658	2	0	2	0	0	1	0	4	1	0	1	1	1	1	0	14	1.04551e-05
		I420 I119	2	1	1	1	1	1	0	1	1	0	0	2	2	0	1	14	1.04551e-05
		R54X I709	2	1	1	1	0	1	0	1	1	1	1	2	0	1	1	14	1.04551e-05
		I519 Y838	2	2	3	2	0	2	0	1	1	1	0	0	0	0	0	14	1.04551e-05
		K269	2	3	0	0	1	0	0	0	1	2	1	3	0	1	0	14	1.04551e-05
		I718	2	1	1	1	1	1	1	0	3	0	2	0	0	0	1	14	1.04551e-05
		I694 I219	2	1	1	1	1	2	0	2	0	0	1	0	0	3	0	14	1.04551e-05
		J180 I10X	2	1	1	1	0	0	0	0	0	3	2	1	0	3	0	14	1.04551e-05
		J449 E119	2	2	0	0	1	1	0	1	0	1	0	2	2	2	0	14	1.04551e-05
		I10X I698	2	1	1	0	1	0	0	0	0	1	0	2	3	2	1	14	1.04551e-05
		I219 I519	1	0	2	0	1	2	0	1	1	0	2	0	2	1	1	14	1.04551e-05
		I422 I129	1	1	1	0	1	0	0	0	0	1	2	1	2	3	1	14	1.04551e-05
		I500 I259	1	2	1	0	3	0	0	1	0	0	2	0	3	1	0	14	1.04551e-05
		I129 I252	1	1	0	0	0	0	0	0	2	0	5	4	1	0	0	14	1.04551e-05
		I64X F102	1	0	1	1	0	2	0	3	0	2	0	0	0	2	2	14	1.04551e-05
		K590	1	1	1	0	2	0	1	0	1	2	0	0	2	0	3	14	1.04551e-05
		I219 A419	1	2	1	1	2	0	0	1	1	0	2	1	0	0	2	14	1.04551e-05
		K739	1	1	0	0	1	1	1	0	3	1	0	0	2	2	1	14	1.04551e-05
		I500 I248	1	3	2	1	0	0	0	3	0	1	1	0	1	0	1	14	1.04551e-05
		K805	1	1	2	2	0	0	2	2	0	0	0	2	1	1	0	14	1.04551e-05
		G309 I694	1	0	1	0	0	0	0	0	1	2	2	1	3	2	1	14	1.04551e-05
		E46X F102	1	2	1	0	2	1	0	0	3	3	0	0	1	0	0	14	1.04551e-05
		K760 I129	1	1	1	2	4	0	0	0	1	0	2	1	1	0	0	14	1.04551e-05
		E669 K760	1	0	2	1	2	1	0	0	4	0	0	0	2	0	1	14	1.04551e-05
		I252 I119	1	1	4	0	3	3	0	1	1	0	0	0	0	0	0	14	1.04551e-05
		I10X C61	1	0	0	0	4	5	0	0	4	0	0	0	0	0	0	14	1.04551e-05
		I500 E119	1	0	0	3	1	0	0	4	1	2	0	0	1	1	0	14	1.04551e-05
		N390 A419	1	1	0	0	1	0	0	0	0	0	1	2	3	2	3	14	1.04551e-05
		I251 I517	0	2	3	0	0	0	0	0	1	1	3	1	2	0	1	14	1.04551e-05
		D619	0	2	0	0	0	1	1	0	3	1	2	0	1	2	1	14	1.04551e-05
		L409	0	2	0	0	1	1	1	0	1	1	1	1	2	0	3	14	1.04551e-05
		I517 E669	0	2	2	0	1	3	0	1	0	0	3	1	0	0	1	14	1.04551e-05
		B909	0	1	1	0	2	2	0	1	1	1	1	2	0	2	0	14	1.04551e-05
		Y848 J958	0	1	0	0	0	0	0	1	3	4	1	2	0	2	0	14	1.04551e-05
		I64X I219	0	1	1	1	1	0	0	0	2	2	1	1	1	0	3	14	1.04551e-05
		J960 N179	0	1	1	1	1	0	0	3	2	2	0	0	0	1	2	14	1.04551e-05
		N179 K729	0	1	2	0	1	1	0	0	2	2	0	1	1	1	2	14	1.04551e-05
		R570 J81X	0	1	0	1	0	0	0	0	0	3	2	1	0	4	2	14	1.04551e-05
		I10X N180	0	1	1	2	1	0	0	0	0	1	1	2	2	1	2	14	1.04551e-05
		J459 E149	0	0	2	2	2	2	0	0	1	0	1	1	1	1	1	14	1.04551e-05
		I422 F172	0	0	1	0	0	1	0	3	1	3	1	1	0	2	1	14	1.04551e-05
		J948 J81X	0	0	1	1	0	0	0	0	0	0	7	4	0	1	0	14	1.04551e-05
		F09X	0	0	1	1	0	1	2	1	2	1	0	1	3	0	1	14	1.04551e-05
		E112 N189	0	0	1	0	3	1	0	2	0	1	0	4	2	0	0	14	1.04551e-05
		A419 J159	0	0	1	0	0	1	0	0	0	0	1	1	0	5	5	14	1.04551e-05
		Y834 I219	0	0	0	1	0	1	0	0	2	1	5	0	1	3	0	14	1.04551e-05
		N179 J159	0	0	0	1	1	0	0	4	0	0	1	3	2	0	2	14	1.04551e-05
		F102 I10	0	0	0	1	3	0	0	2	8	0	0	0	0	0	0	14	1.04551e-05
		N180 E149	0	0	0	1	0	3	0	1	0	1	1	1	2	2	2	14	1.04551e-05
		I517 I709	0	0	0	0	3	0	0	1	2	2	3	0	0	3	0	14	1.04551e-05
		N009	0	0	0	0	1	0	0	0	1	2	3	0	0	3	4	14	1.04551e-05
		I10X E660	0	0	0	0	0	1	0	1	1	0	0	2	3	4	2	14	1.04551e-05
		I10X*I251*E149	0	0	0	0	0	0	8	1	2	1	1	0	1	0	0	14	1.04551e-05
		I678*I10	0	0	0	0	0	0	4	5	5	0	0	0	0	0	0	14	1.04551e-05
		N179*I251	0	0	0	0	0	0	5	1	0	1	3	1	1	1	1	14	1.04551e-05
		K760*F172	0	0	0	0	0	0	4	1	3	1	1	1	2	0	1	14	1.04551e-05
		I517*I709	0	0	0	0	0	0	3	1	2	2	3	0	0	3	0	14	1.04551e-05
		E149*I248	0	0	0	0	0	0	2	0	3	2	2	1	0	3	1	14	1.04551e-05
		I10X*I698	0	0	0	0	0	0	2	0	0	1	0	3	3	2	3	14	1.04551e-05
		I739*E149	0	0	0	0	0	0	2	0	2	3	0	3	1	2	1	14	1.04551e-05
		F172*I219	0	0	0	0	0	0	2	0	0	1	1	1	3	2	4	14	1.04551e-05
		F172*F209	0	0	0	0	0	0	2	2	1	1	1	4	1	2	0	14	1.04551e-05
		N179*E872	0	0	0	0	0	0	2	1	1	1	2	3	1	1	2	14	1.04551e-05
		Y834*I219	0	0	0	0	0	0	2	0	2	1	5	0	1	3	0	14	1.04551e-05
		R570*I219	0	0	0	0	0	0	2	3	2	0	1	3	1	0	2	14	1.04551e-05
		I219*I269	0	0	0	0	0	0	2	0	5	1	1	0	2	1	2	14	1.04551e-05
		N19X*I509	0	0	0	0	0	0	1	1	1	5	1	1	2	0	2	14	1.04551e-05
		E149*D649	0	0	0	0	0	0	1	1	3	2	1	3	1	0	2	14	1.04551e-05
		E149*I10X*E788	0	0	0	0	0	0	1	0	0	1	3	4	2	1	2	14	1.04551e-05
		J159*E149	0	0	0	0	0	0	1	0	1	1	1	3	1	4	2	14	1.04551e-05
		A419*J984	0	0	0	0	0	0	1	0	2	1	1	2	0	4	3	14	1.04551e-05
		I420*I259	0	0	0	0	0	0	1	1	1	0	2	0	5	4	0	14	1.04551e-05
		I219*Y838	0	0	0	0	0	0	1	2	1	2	1	1	3	3	0	14	1.04551e-05
		I312*I319	0	0	0	0	0	0	1	0	1	2	2	3	0	3	2	14	1.04551e-05
		I519*Y832	0	0	0	0	0	0	1	0	4	3	4	1	1	0	0	14	1.04551e-05
		K593	3	0	2	3	1	1	1	1	0	0	0	1	0	0	0	13	9.70828e-06
		J81X R570	2	1	0	0	0	1	0	1	0	0	1	1	1	2	3	13	9.70828e-06
		R42X	2	0	0	0	0	0	0	1	0	1	0	2	4	3	0	13	9.70828e-06
		I716	2	1	1	1	0	1	1	3	0	0	0	0	1	2	0	13	9.70828e-06
		Y349 S729	2	0	1	0	2	1	0	1	1	0	0	3	0	1	1	13	9.70828e-06
		R54X F102	2	1	0	0	0	0	0	1	0	1	2	0	4	1	1	13	9.70828e-06
		D649 E149	2	0	1	4	0	2	0	1	1	1	0	0	0	1	0	13	9.70828e-06
		E46X D649	2	2	2	0	2	0	0	0	0	1	0	0	0	4	0	13	9.70828e-06
		J449 I709	2	3	0	0	1	0	0	1	1	0	0	0	3	1	1	13	9.70828e-06
		W849	1	0	0	0	0	0	1	2	2	2	1	3	1	0	0	13	9.70828e-06
		R680	1	1	3	0	0	0	1	0	1	2	1	1	2	0	0	13	9.70828e-06
		I251 I252	1	1	1	1	1	1	0	1	4	1	1	0	0	0	0	13	9.70828e-06
		N189 N179	1	1	0	0	1	0	0	0	0	0	4	3	0	1	2	13	9.70828e-06
		I772	1	2	1	0	0	2	0	0	0	0	2	2	1	0	2	13	9.70828e-06
		Y834 I248	1	0	0	0	1	1	0	1	3	1	1	1	0	3	0	13	9.70828e-06
		I10X F149	1	1	1	0	0	0	0	1	2	3	1	0	1	2	0	13	9.70828e-06
		J459 I10X	1	3	2	0	1	0	0	0	0	3	0	0	0	3	0	13	9.70828e-06
		F172 I119	1	0	0	2	1	1	0	1	2	1	0	0	1	2	1	13	9.70828e-06
		K703 F102	1	1	0	3	2	1	0	2	0	0	1	1	0	1	0	13	9.70828e-06
		F171 F102	1	0	0	0	0	0	0	0	2	0	0	2	1	1	6	13	9.70828e-06
		I10X I619	1	1	2	0	0	0	0	2	2	0	2	0	1	0	2	13	9.70828e-06
		F341	1	0	0	1	0	1	1	1	0	0	2	1	0	4	1	13	9.70828e-06
		N19X N390	1	1	3	0	1	0	0	2	0	2	1	0	0	0	2	13	9.70828e-06
		E119 I64X	1	1	1	0	0	1	0	0	0	0	0	3	2	2	2	13	9.70828e-06
		N189 I248	1	1	0	3	0	2	0	2	2	1	0	0	0	1	0	13	9.70828e-06
		J969 N179	1	3	0	1	0	1	0	3	3	0	1	0	0	0	0	13	9.70828e-06
		E079	1	0	2	0	1	0	2	0	1	1	0	0	2	2	1	13	9.70828e-06
		N189 E148	1	1	1	0	0	1	0	1	0	1	1	0	3	1	2	13	9.70828e-06
		J189 I64X	1	2	2	1	0	0	0	0	0	1	0	1	1	3	1	13	9.70828e-06
		I219 I119	0	2	3	0	1	1	0	1	0	2	0	1	1	0	1	13	9.70828e-06
		I255 I252	0	2	0	0	0	0	0	0	0	0	5	5	0	0	1	13	9.70828e-06
		L930	0	2	0	0	0	2	1	1	0	1	1	0	4	0	1	13	9.70828e-06
		I694 G309	0	2	1	0	0	0	0	3	0	4	1	0	1	1	0	13	9.70828e-06
		I251 I420	0	1	1	1	0	0	0	3	2	3	0	1	1	0	0	13	9.70828e-06
		I319 I312	0	1	5	0	0	1	0	0	0	0	3	2	0	0	1	13	9.70828e-06
		F439	0	1	2	0	2	1	0	2	1	0	3	1	0	0	0	13	9.70828e-06
		W189 S729	0	1	0	0	1	1	0	0	1	1	2	2	1	3	0	13	9.70828e-06
		K469	0	1	0	0	0	1	1	2	1	1	2	0	2	1	1	13	9.70828e-06
		E149 G20X	0	1	1	0	0	0	0	0	0	2	2	3	0	1	3	13	9.70828e-06
		M179	0	1	1	0	2	1	1	1	1	1	1	0	1	0	2	13	9.70828e-06
		C140	0	1	1	2	1	1	0	0	2	0	0	0	2	2	1	13	9.70828e-06
		K746 E149	0	1	1	1	1	2	0	1	1	0	1	3	0	0	1	13	9.70828e-06
		I255 I500	0	0	3	1	0	0	0	2	1	1	0	1	2	1	1	13	9.70828e-06
		N189 D649	0	0	3	1	1	1	0	1	2	1	1	0	1	0	1	13	9.70828e-06
		I519 Y832	0	0	1	0	0	0	0	0	4	2	4	1	1	0	0	13	9.70828e-06
		J438	0	0	1	0	1	1	2	0	1	1	2	0	1	1	2	13	9.70828e-06
		E440	0	0	1	2	0	1	0	1	0	0	1	1	3	0	3	13	9.70828e-06
		K250	0	0	1	1	1	0	0	1	1	1	0	1	3	2	1	13	9.70828e-06
		I517 F172	0	0	1	0	0	1	0	1	1	0	4	2	0	2	1	13	9.70828e-06
		G825	0	0	1	0	0	0	2	2	1	2	0	3	0	1	1	13	9.70828e-06
		K429	0	0	1	1	2	0	2	1	0	0	1	0	2	2	1	13	9.70828e-06
		K921	0	0	1	1	1	0	1	1	1	0	1	1	2	1	2	13	9.70828e-06
		E106	0	0	1	0	1	1	1	1	0	1	0	1	3	1	2	13	9.70828e-06
		I249 Y832	0	0	0	4	0	1	0	0	1	1	1	3	0	1	1	13	9.70828e-06
		N179 I500	0	0	0	2	0	0	0	3	2	1	0	1	3	1	0	13	9.70828e-06
		R520	0	0	0	1	2	0	0	2	0	0	0	2	2	3	1	13	9.70828e-06
		A419 R578	0	0	0	1	1	0	0	0	0	1	1	4	3	2	0	13	9.70828e-06
		E871	0	0	0	1	0	2	0	1	0	1	2	3	1	1	1	13	9.70828e-06
		I271	0	0	0	1	0	0	0	0	0	0	1	11	0	0	0	13	9.70828e-06
		E118 I10	0	0	0	1	3	5	0	2	2	0	0	0	0	0	0	13	9.70828e-06
		F239	0	0	0	1	0	1	0	1	0	3	2	1	3	1	0	13	9.70828e-06
		I420 I10	0	0	0	0	3	2	0	5	3	0	0	0	0	0	0	13	9.70828e-06
		K850	0	0	0	0	2	2	1	2	0	1	0	0	3	1	1	13	9.70828e-06
		N19X Y841	0	0	0	0	2	0	0	2	0	1	0	1	0	3	4	13	9.70828e-06
		N189 I255	0	0	0	0	2	0	0	1	1	0	3	2	0	1	3	13	9.70828e-06
		E142 E149	0	0	0	0	2	1	0	2	3	2	1	0	1	0	1	13	9.70828e-06
		K740	0	0	0	0	1	1	0	2	2	1	1	2	1	1	1	13	9.70828e-06
		J81X I259 I422	0	0	0	0	1	0	0	0	5	0	2	3	2	0	0	13	9.70828e-06
		N179 I509	0	0	0	0	0	2	0	1	1	1	2	2	1	1	2	13	9.70828e-06
		E109*I10	0	0	0	0	0	0	3	8	2	0	0	0	0	0	0	13	9.70828e-06
		E149*I517	0	0	0	0	0	0	4	0	1	3	0	0	2	1	2	13	9.70828e-06
		J988*E149	0	0	0	0	0	0	2	0	1	0	4	1	0	4	1	13	9.70828e-06
		I64X*I219	0	0	0	0	0	0	2	0	2	2	1	2	1	0	3	13	9.70828e-06
		N19X*K729	0	0	0	0	0	0	2	0	0	1	2	1	2	3	2	13	9.70828e-06
		I509*I259	0	0	0	0	0	0	2	0	2	1	1	2	1	2	2	13	9.70828e-06
		R570*R571	0	0	0	0	0	0	2	0	0	3	1	2	1	3	1	13	9.70828e-06
		J180*F172	0	0	0	0	0	0	1	1	2	1	0	2	4	2	0	13	9.70828e-06
		F102*K746	0	0	0	0	0	0	1	0	0	1	2	0	4	1	4	13	9.70828e-06
		I429*I10X	0	0	0	0	0	0	1	0	0	1	2	1	3	3	2	13	9.70828e-06
		E668*I10X	0	0	0	0	0	0	1	0	0	0	4	3	3	1	1	13	9.70828e-06
		I10X*F419	0	0	0	0	0	0	1	1	4	0	1	0	2	1	3	13	9.70828e-06
		I255*I509	0	0	0	0	0	0	1	2	1	1	1	0	2	0	5	13	9.70828e-06
		I259*I420	0	0	0	0	0	0	1	2	0	3	2	4	0	1	0	13	9.70828e-06
		E788 F419	0	0	0	0	0	0	0	2	1	7	1	1	0	0	1	13	9.70828e-06
		E115 I10X	0	0	0	0	0	0	0	0	0	0	3	5	1	2	2	13	9.70828e-06
		I49X	0	0	0	0	0	0	0	0	0	0	1	2	6	2	2	13	9.70828e-06
		N133	3	1	1	0	0	2	0	0	1	0	0	0	4	0	0	12	8.96149e-06
		G936 J81X	3	0	3	1	0	0	0	0	0	2	1	0	0	2	0	12	8.96149e-06
		I252 I251	3	1	3	1	0	1	0	0	0	1	1	1	0	0	0	12	8.96149e-06
		I219 E149 I10X	2	1	0	3	0	0	0	0	0	0	1	1	1	2	1	12	8.96149e-06
		I259 I64X	2	1	0	2	0	0	0	0	0	0	1	1	2	1	2	12	8.96149e-06
		I10X F109	2	1	1	0	0	0	0	1	1	0	1	2	2	0	1	12	8.96149e-06
		I10X J988	2	1	1	2	1	1	0	0	1	1	1	0	0	0	1	12	8.96149e-06
		H540	1	1	0	1	0	1	1	0	1	3	2	0	0	0	1	12	8.96149e-06
		B349	1	1	1	0	0	0	1	0	0	1	3	3	0	0	1	12	8.96149e-06
		I219 R54X	1	1	0	0	1	0	0	0	0	2	3	0	2	1	1	12	8.96149e-06
		Y832 Y831	1	1	1	0	0	2	0	1	2	2	0	2	0	0	0	12	8.96149e-06
		I019	1	0	0	0	1	2	2	1	0	1	1	2	0	0	1	12	8.96149e-06
		B571	1	0	0	2	1	2	0	0	3	1	0	1	1	0	0	12	8.96149e-06
		K299	1	2	1	1	1	0	1	1	0	1	0	2	0	1	0	12	8.96149e-06
		J180 J449	1	3	1	0	1	2	0	2	0	0	0	0	1	1	0	12	8.96149e-06
		G403	1	0	1	0	0	2	0	0	0	1	0	2	1	3	1	12	8.96149e-06
		N189 E149 I10X	1	0	1	2	0	0	0	0	0	0	0	2	1	2	3	12	8.96149e-06
		S729 Y349	1	2	2	1	0	2	0	0	1	1	0	2	0	0	0	12	8.96149e-06
		I10X E149 I694	1	0	1	0	0	1	0	1	0	1	0	2	1	1	3	12	8.96149e-06
		J449 I694	1	2	1	1	0	0	0	0	0	2	1	1	0	3	0	12	8.96149e-06
		N179 K922	1	0	2	2	1	1	0	0	1	1	1	1	0	0	1	12	8.96149e-06
		I10X I350	1	0	1	1	1	0	0	2	1	2	1	0	0	0	2	12	8.96149e-06
		I10X K920	1	1	2	0	3	0	0	0	0	0	1	2	2	0	0	12	8.96149e-06
		I517 I252	1	1	6	2	1	0	0	0	0	1	0	0	0	0	0	12	8.96149e-06
		J189 E46X	1	3	1	1	1	0	0	0	0	1	3	0	1	0	0	12	8.96149e-06
		J969 J189	1	0	2	0	1	0	0	1	1	1	1	1	0	2	1	12	8.96149e-06
		I678 J189	1	0	2	1	0	1	0	2	0	0	0	1	3	1	0	12	8.96149e-06
		N189 K746	1	0	1	0	1	2	0	0	2	0	1	1	1	1	1	12	8.96149e-06
		I64X E119	1	0	0	1	2	0	0	2	0	1	2	1	0	1	1	12	8.96149e-06
		F172 E780	1	0	0	2	0	0	0	2	1	2	1	1	2	0	0	12	8.96149e-06
		I341	1	3	1	0	1	0	0	1	1	1	0	1	0	1	1	12	8.96149e-06
		E149 F03X	1	2	1	1	0	0	0	0	0	3	1	1	1	1	0	12	8.96149e-06
		F172 F209	1	1	0	0	1	0	0	2	0	1	1	3	1	1	0	12	8.96149e-06
		N998	0	4	0	2	1	1	0	0	2	1	0	0	0	1	0	12	8.96149e-06
		K759	0	3	1	1	1	1	0	3	1	0	1	0	0	0	0	12	8.96149e-06
		J81X I252	0	3	2	3	1	0	0	0	0	0	1	1	1	0	0	12	8.96149e-06
		I311	0	2	1	0	0	1	0	0	4	0	0	1	1	1	1	12	8.96149e-06
		I491	0	2	0	1	0	2	0	0	1	0	2	1	1	1	1	12	8.96149e-06
		I10X I251 E149	0	2	1	0	3	0	0	1	2	1	1	0	1	0	0	12	8.96149e-06
		Y838 I10X	0	2	1	2	0	0	0	0	0	0	2	0	2	3	0	12	8.96149e-06
		E119 I119	0	2	0	0	1	1	0	0	1	1	0	0	1	3	2	12	8.96149e-06
		I10X E110	0	2	0	0	0	0	0	1	0	0	0	0	4	2	3	12	8.96149e-06
		I639 E149	0	2	0	1	0	0	0	2	0	0	2	1	2	2	0	12	8.96149e-06
		I422 I252	0	1	3	0	1	1	0	2	1	1	1	0	1	0	0	12	8.96149e-06
		J81X J189	0	1	0	0	0	1	0	0	1	3	3	0	1	1	1	12	8.96149e-06
		I500 I499	0	1	1	0	1	0	0	2	1	1	1	0	0	4	0	12	8.96149e-06
		I248 Y834	0	1	2	2	1	0	0	4	1	0	1	0	0	0	0	12	8.96149e-06
		T794	0	1	1	0	0	1	1	0	1	0	2	3	1	1	0	12	8.96149e-06
		I709 I248	0	1	2	7	0	0	0	1	1	0	0	0	0	0	0	12	8.96149e-06
		C780	0	1	0	0	1	0	0	2	0	1	2	3	0	2	0	12	8.96149e-06
		Q249	0	1	1	1	0	0	3	1	0	1	1	2	0	1	0	12	8.96149e-06
		S729 W199	0	1	1	1	1	0	0	1	2	1	0	3	0	1	0	12	8.96149e-06
		I219 I248	0	1	3	3	0	0	0	0	3	1	0	0	0	1	0	12	8.96149e-06
		J180 G309	0	1	0	0	0	1	0	0	0	2	3	4	0	1	0	12	8.96149e-06
		I251 Y834	0	1	0	2	0	2	0	0	1	1	1	0	3	0	1	12	8.96149e-06
		I429 I10X	0	1	0	0	0	0	0	0	0	0	2	1	3	3	2	12	8.96149e-06
		I10X J159	0	1	2	2	0	0	0	1	0	1	2	1	1	0	1	12	8.96149e-06
		N189 I259	0	1	1	1	1	1	0	0	1	0	0	1	3	2	0	12	8.96149e-06
		I694 J449	0	1	1	1	2	0	0	1	0	1	1	2	1	0	1	12	8.96149e-06
		I050	0	0	3	1	0	2	0	1	0	1	0	2	1	0	1	12	8.96149e-06
		I252 I694	0	0	3	0	0	0	0	1	4	0	0	2	0	2	0	12	8.96149e-06
		E668 I10X	0	0	2	0	0	0	0	0	0	0	3	3	2	1	1	12	8.96149e-06
		R008	0	0	2	1	0	0	0	0	0	0	2	2	2	0	3	12	8.96149e-06
		I500 I48X	0	0	2	1	0	0	0	0	0	0	2	3	0	2	2	12	8.96149e-06
		N179 Y841	0	0	1	0	0	1	0	0	1	0	2	3	2	2	0	12	8.96149e-06
		I219 Y831	0	0	1	0	0	8	0	0	1	1	1	0	0	0	0	12	8.96149e-06
		G400	0	0	1	0	0	1	1	1	0	0	0	1	0	2	5	12	8.96149e-06
		I10X C509	0	0	1	2	1	2	0	1	0	0	1	0	1	3	0	12	8.96149e-06
		K318	0	0	0	4	2	1	0	1	1	1	1	0	1	0	0	12	8.96149e-06
		T782	0	0	0	3	3	0	0	1	0	0	1	1	0	2	1	12	8.96149e-06
		I251 I48X	0	0	0	3	0	0	0	0	0	1	4	1	0	2	1	12	8.96149e-06
		N189 A419	0	0	0	2	0	0	0	0	1	0	2	1	4	2	0	12	8.96149e-06
		C109	0	0	0	1	2	1	2	0	0	2	0	2	0	1	1	12	8.96149e-06
		N390 I10X	0	0	0	1	0	0	0	0	0	1	3	3	2	1	1	12	8.96149e-06
		I259 I129	0	0	0	1	0	0	0	1	1	0	0	0	7	2	0	12	8.96149e-06
		N288	0	0	0	0	3	0	3	0	2	2	1	0	1	0	0	12	8.96149e-06
		G309 R54	0	0	0	0	3	1	0	4	4	0	0	0	0	0	0	12	8.96149e-06
		F142	0	0	0	0	1	0	1	1	1	1	2	2	1	0	2	12	8.96149e-06
		W849 T179	0	0	0	0	1	0	0	0	1	3	2	1	2	0	2	12	8.96149e-06
		N179 J984	0	0	0	0	0	2	0	1	2	2	2	1	1	0	1	12	8.96149e-06
		G308	0	0	0	0	0	2	1	2	2	1	0	2	1	0	1	12	8.96149e-06
		E119 F102	0	0	0	0	0	1	0	1	1	1	1	2	2	2	1	12	8.96149e-06
		N180 I10X	0	0	0	0	0	1	0	0	0	1	0	3	2	3	2	12	8.96149e-06
		I255*Y834	0	0	0	0	0	0	5	3	0	1	0	2	0	1	0	12	8.96149e-06
		I10X*I779	0	0	0	0	0	0	5	1	3	0	1	1	1	0	0	12	8.96149e-06
		N189*I739	0	0	0	0	0	0	3	0	1	1	2	2	1	1	1	12	8.96149e-06
		I10X*E142	0	0	0	0	0	0	4	0	0	1	2	2	1	0	2	12	8.96149e-06
		I119*I219	0	0	0	0	0	0	3	2	1	0	1	1	0	2	2	12	8.96149e-06
		J81X*I251	0	0	0	0	0	0	2	1	1	1	3	0	2	1	1	12	8.96149e-06
		I48X*I251	0	0	0	0	0	0	2	2	0	2	2	1	1	1	1	12	8.96149e-06
		E872*N179	0	0	0	0	0	0	2	0	1	1	1	2	0	5	0	12	8.96149e-06
		I10X*E878	0	0	0	0	0	0	2	2	2	1	1	0	3	1	0	12	8.96149e-06
		F172*R54	0	0	0	0	0	0	2	7	3	0	0	0	0	0	0	12	8.96149e-06
		E788*E119	0	0	0	0	0	0	2	1	1	1	2	0	1	1	3	12	8.96149e-06
		E149*C509	0	0	0	0	0	0	2	0	2	1	2	0	2	2	1	12	8.96149e-06
		I252*I694	0	0	0	0	0	0	2	1	4	0	1	2	0	2	0	12	8.96149e-06
		I10X*E782	0	0	0	0	0	0	3	1	0	1	1	1	5	0	0	12	8.96149e-06
		E149*Y838	0	0	0	0	0	0	1	1	1	2	0	0	2	4	1	12	8.96149e-06
		F172*K760	0	0	0	0	0	0	1	2	1	0	1	1	2	4	0	12	8.96149e-06
		F109*F179	0	0	0	0	0	0	1	0	1	1	0	0	4	1	4	12	8.96149e-06
		I219*E669	0	0	0	0	0	0	1	2	1	0	0	0	1	0	7	12	8.96149e-06
		J159*N179	0	0	0	0	0	0	1	0	0	5	1	0	0	4	1	12	8.96149e-06
		I255*I48X	0	0	0	0	0	0	1	0	0	2	1	2	3	3	0	12	8.96149e-06
		N390*A419	0	0	0	0	0	0	1	0	0	0	1	2	3	2	3	12	8.96149e-06
		A419*N189	0	0	0	0	0	0	1	0	2	2	4	0	2	1	0	12	8.96149e-06
		I219*I709	0	0	0	0	0	0	1	0	3	2	1	0	1	3	1	12	8.96149e-06
		N189*I259	0	0	0	0	0	0	1	2	2	0	0	1	3	2	1	12	8.96149e-06
		N179*I509	0	0	0	0	0	0	1	1	1	1	2	2	1	1	2	12	8.96149e-06
		I10X*I350	0	0	0	0	0	0	1	2	2	4	1	0	0	0	2	12	8.96149e-06
		I248*N189	0	0	0	0	0	0	1	1	3	2	0	3	2	0	0	12	8.96149e-06
		I255*I709	0	0	0	0	0	0	1	1	0	5	0	1	2	1	1	12	8.96149e-06
		I248*I219	0	0	0	0	0	0	1	2	0	4	2	2	1	0	0	12	8.96149e-06
		N179*I500	0	0	0	0	0	0	1	3	2	1	0	1	3	1	0	12	8.96149e-06
		I251*I420	0	0	0	0	0	0	1	3	2	3	0	1	1	0	1	12	8.96149e-06
		I51X	0	0	0	0	0	0	0	1	0	1	2	0	6	0	2	12	8.96149e-06
		R09X	0	0	0	0	0	0	0	0	2	4	2	1	3	0	0	12	8.96149e-06
		I499 I219	3	0	1	0	2	2	0	0	0	1	1	0	1	0	0	11	8.2147e-06
		J449 I259	2	0	3	0	1	1	0	0	1	1	0	0	1	0	1	11	8.2147e-06
		I709 R54X	2	1	3	2	0	0	0	0	0	2	0	0	0	0	1	11	8.2147e-06
		K573	2	0	2	0	1	2	2	0	0	1	0	1	0	0	0	11	8.2147e-06
		L109	2	1	2	0	1	0	0	0	1	0	0	1	3	0	0	11	8.2147e-06
		R560	2	0	1	2	2	1	0	0	0	0	1	0	0	1	1	11	8.2147e-06
		I251 E788	2	0	2	0	2	1	0	0	0	0	2	0	1	0	1	11	8.2147e-06
		K660	1	1	0	0	1	1	0	2	2	1	1	0	1	0	0	11	8.2147e-06
		G969	1	2	1	2	0	0	1	0	1	1	0	1	0	1	0	11	8.2147e-06
		K551	1	0	1	2	0	0	0	1	0	0	2	0	3	1	0	11	8.2147e-06
		J988 J969	1	1	5	0	2	1	0	0	0	0	0	0	1	0	0	11	8.2147e-06
		I519 I251	1	0	1	2	0	0	0	1	2	1	2	0	1	0	0	11	8.2147e-06
		B573	1	1	1	1	1	0	1	1	0	1	0	1	1	0	1	11	8.2147e-06
		E40X	1	2	2	0	0	1	0	0	2	1	0	1	0	1	0	11	8.2147e-06
		I500 J81X	1	0	4	1	0	0	0	0	0	2	1	0	1	0	1	11	8.2147e-06
		G309 J449	1	1	0	1	1	0	0	0	4	0	0	0	0	1	2	11	8.2147e-06
		J449 I64X	1	1	2	0	0	0	0	0	0	1	0	1	1	3	1	11	8.2147e-06
		E788 E039	1	0	1	1	1	0	0	1	0	3	1	2	0	0	0	11	8.2147e-06
		I301	1	0	0	2	0	0	2	2	1	1	0	0	1	1	0	11	8.2147e-06
		F172 I252	1	0	0	2	1	1	0	1	0	3	0	1	0	1	0	11	8.2147e-06
		I219 I694	1	0	1	2	1	0	0	0	0	1	0	1	3	0	1	11	8.2147e-06
		J189 I678	1	0	0	1	3	0	0	1	1	1	2	1	0	0	0	11	8.2147e-06
		E669 I709	1	0	0	1	2	0	0	1	2	0	1	1	1	1	0	11	8.2147e-06
		I10X E782	1	1	0	0	1	0	0	1	0	0	1	1	5	0	0	11	8.2147e-06
		C01X	1	0	0	1	0	2	1	0	0	1	2	2	0	0	1	11	8.2147e-06
		I48X J189	1	1	0	0	1	0	0	1	1	1	0	0	1	3	1	11	8.2147e-06
		I420 J449	1	0	2	2	1	0	0	1	0	0	0	1	1	2	0	11	8.2147e-06
		K296	1	0	1	0	0	1	1	1	1	2	0	1	2	0	0	11	8.2147e-06
		N189 E039	1	1	1	1	1	1	0	2	1	1	0	1	0	0	0	11	8.2147e-06
		R64X R54X	1	4	0	1	0	0	0	1	0	0	1	0	3	0	0	11	8.2147e-06
		I442 E149	1	0	1	3	0	1	0	0	1	0	1	0	1	0	2	11	8.2147e-06
		J81X I129	1	1	0	1	1	0	0	1	1	0	3	0	1	1	0	11	8.2147e-06
		I252 J439	1	4	3	1	0	0	0	0	0	0	0	0	1	1	0	11	8.2147e-06
		I698 I10X	1	1	2	1	0	0	0	0	0	1	2	0	0	0	3	11	8.2147e-06
		K219	1	1	1	0	0	1	1	0	2	3	0	1	0	0	0	11	8.2147e-06
		I509 E119	1	2	0	1	0	1	0	0	0	1	0	1	1	3	0	11	8.2147e-06
		D259	1	0	0	0	1	0	0	1	2	1	0	2	3	0	0	11	8.2147e-06
		F790	1	1	0	0	1	2	1	1	2	0	0	1	0	0	1	11	8.2147e-06
		E668 F172	1	0	1	1	0	1	0	2	2	1	1	1	0	0	0	11	8.2147e-06
		I248 Y839	0	6	2	3	0	0	0	0	0	0	0	0	0	0	0	11	8.2147e-06
		I129 I251	0	4	2	0	0	0	0	0	0	0	1	1	1	1	1	11	8.2147e-06
		I64X G309	0	3	0	1	0	0	0	0	2	1	1	1	1	0	1	11	8.2147e-06
		K403	0	2	0	1	2	1	1	0	1	1	1	0	1	0	0	11	8.2147e-06
		N419	0	2	1	1	0	0	1	2	2	0	0	0	2	0	0	11	8.2147e-06
		Y838 I255	0	2	0	1	0	2	0	0	0	1	3	0	1	1	0	11	8.2147e-06
		I778	0	2	1	3	1	0	0	2	0	0	1	0	1	0	0	11	8.2147e-06
		I255 J189	0	2	0	0	1	0	0	0	2	2	0	1	0	2	1	11	8.2147e-06
		N19X I251	0	2	0	0	0	0	0	1	0	3	1	2	2	0	0	11	8.2147e-06
		E039 E149	0	1	1	0	0	0	0	1	3	1	1	1	2	0	0	11	8.2147e-06
		D696	0	1	0	0	1	0	1	1	1	3	1	0	1	1	0	11	8.2147e-06
		J168	0	1	1	0	3	0	0	0	0	0	1	1	1	3	0	11	8.2147e-06
		I219 Y834	0	1	1	1	1	2	0	0	0	0	2	2	1	0	0	11	8.2147e-06
		I099	0	1	1	1	1	1	0	2	1	1	1	1	0	0	0	11	8.2147e-06
		E109 N189	0	1	0	0	0	1	0	2	0	1	2	2	1	0	1	11	8.2147e-06
		I742	0	1	1	1	0	0	2	0	1	1	1	0	0	2	1	11	8.2147e-06
		I519 E149	0	1	0	1	0	0	0	1	1	1	3	2	1	0	0	11	8.2147e-06
		E148 E788	0	1	1	2	0	3	0	0	1	1	0	0	0	0	2	11	8.2147e-06
		M329 I10X	0	1	2	0	0	0	0	0	0	0	1	2	2	2	1	11	8.2147e-06
		I48X I251	0	1	0	0	0	0	0	2	0	2	2	1	1	1	1	11	8.2147e-06
		E669 E119	0	1	2	0	1	0	0	0	0	0	0	2	1	3	1	11	8.2147e-06
		E146 I10X	0	1	0	0	0	0	0	0	0	0	1	0	0	2	7	11	8.2147e-06
		I515 Y832	0	0	4	2	0	0	0	0	1	0	1	3	0	0	0	11	8.2147e-06
		I129 J81X	0	0	2	0	0	0	0	0	0	0	1	6	1	0	1	11	8.2147e-06
		J180 J439	0	0	2	0	3	1	0	1	2	1	0	0	0	1	0	11	8.2147e-06
		J60X	0	0	1	0	0	2	0	0	1	0	0	4	0	2	1	11	8.2147e-06
		F171 F101	0	0	1	0	0	0	0	1	1	0	0	2	1	2	3	11	8.2147e-06
		I219 I420	0	0	1	0	0	0	0	2	1	2	1	3	1	0	0	11	8.2147e-06
		I119 I509	0	0	1	0	2	0	0	0	0	2	0	1	2	1	2	11	8.2147e-06
		M628	0	0	1	0	0	1	1	1	0	2	2	0	1	2	0	11	8.2147e-06
		K704	0	0	1	0	0	1	2	2	0	3	0	0	0	2	0	11	8.2147e-06
		N189 I219	0	0	0	2	0	1	0	0	2	0	3	0	1	1	1	11	8.2147e-06
		J81X I10	0	0	0	2	1	4	0	0	4	0	0	0	0	0	0	11	8.2147e-06
		I251 N19X	0	0	0	1	0	0	0	0	0	0	3	0	2	3	2	11	8.2147e-06
		I318	0	0	0	1	0	0	0	1	0	0	2	1	1	3	2	11	8.2147e-06
		K746 F172	0	0	0	1	0	2	0	1	1	0	0	1	1	2	2	11	8.2147e-06
		J159 J449	0	0	0	1	1	1	0	1	2	0	1	3	1	0	0	11	8.2147e-06
		I258 I10	0	0	0	0	2	0	0	4	5	0	0	0	0	0	0	11	8.2147e-06
		F172 R54	0	0	0	0	1	1	0	7	2	0	0	0	0	0	0	11	8.2147e-06
		E109 I10	0	0	0	0	1	0	0	8	2	0	0	0	0	0	0	11	8.2147e-06
		F102 F192	0	0	0	0	1	0	0	1	0	0	0	1	3	4	1	11	8.2147e-06
		I255 J81	0	0	0	0	0	11	0	0	0	0	0	0	0	0	0	11	8.2147e-06
		E790	0	0	0	0	0	2	1	3	0	2	1	0	1	0	1	11	8.2147e-06
		J81X*I219*K769	0	0	0	0	0	0	8	1	1	0	0	1	0	0	0	11	8.2147e-06
		I10X*G20	0	0	0	0	0	0	5	1	5	0	0	0	0	0	0	11	8.2147e-06
		J439*F102	0	0	0	0	0	0	5	0	0	1	1	3	1	0	0	11	8.2147e-06
		I709*I129	0	0	0	0	0	0	4	1	2	0	0	1	1	2	0	11	8.2147e-06
		I10X*I719	0	0	0	0	0	0	3	2	1	1	0	2	1	0	1	11	8.2147e-06
		N189*E109	0	0	0	0	0	0	3	0	1	1	1	1	0	1	3	11	8.2147e-06
		I517*E669	0	0	0	0	0	0	3	1	2	0	3	1	0	0	1	11	8.2147e-06
		J439*F172*K760	0	0	0	0	0	0	3	0	2	2	2	0	0	2	0	11	8.2147e-06
		E46X*F102	0	0	0	0	0	0	3	0	3	3	0	0	1	1	0	11	8.2147e-06
		I517*I129	0	0	0	0	0	0	4	0	4	0	0	0	1	1	1	11	8.2147e-06
		J969*J189	0	0	0	0	0	0	3	1	1	1	1	1	0	2	1	11	8.2147e-06
		I10X*F03	0	0	0	0	0	0	4	5	2	0	0	0	0	0	0	11	8.2147e-06
		I10X*E149*I500	0	0	0	0	0	0	4	0	0	0	2	1	1	2	1	11	8.2147e-06
		I10X*I714	0	0	0	0	0	0	2	1	1	0	0	1	2	1	3	11	8.2147e-06
		I258*I10	0	0	0	0	0	0	2	4	5	0	0	0	0	0	0	11	8.2147e-06
		N179*E878	0	0	0	0	0	0	2	2	1	0	1	2	0	3	0	11	8.2147e-06
		J180*N179	0	0	0	0	0	0	2	1	1	0	1	3	0	2	1	11	8.2147e-06
		I10X*T658	0	0	0	0	0	0	2	4	1	0	1	1	1	1	0	11	8.2147e-06
		E149*Y832	0	0	0	0	0	0	2	0	3	1	2	1	0	1	1	11	8.2147e-06
		E149*I10X*E669	0	0	0	0	0	0	2	0	1	3	0	2	0	1	2	11	8.2147e-06
		J189*J969	0	0	0	0	0	0	2	2	0	0	2	4	1	0	0	11	8.2147e-06
		Y832*I255	0	0	0	0	0	0	2	1	2	1	2	2	1	0	0	11	8.2147e-06
		I500*I259	0	0	0	0	0	0	2	1	1	0	2	0	4	1	0	11	8.2147e-06
		I251*I517	0	0	0	0	0	0	2	0	1	1	3	1	2	0	1	11	8.2147e-06
		I250*I119	0	0	0	0	0	0	2	0	6	1	0	0	0	1	1	11	8.2147e-06
		E669*K760	0	0	0	0	0	0	1	0	4	0	1	0	2	0	3	11	8.2147e-06
		I420*F172	0	0	0	0	0	0	1	0	0	1	3	0	1	5	0	11	8.2147e-06
		I500*J189	0	0	0	0	0	0	1	4	2	1	0	1	0	0	2	11	8.2147e-06
		I10X*J180	0	0	0	0	0	0	1	2	1	1	1	3	1	0	1	11	8.2147e-06
		N19X*A419	0	0	0	0	0	0	1	1	0	2	2	0	2	2	1	11	8.2147e-06
		E109*N189	0	0	0	0	0	0	1	2	0	1	3	2	1	0	1	11	8.2147e-06
		E149*N180	0	0	0	0	0	0	1	0	0	0	0	2	2	3	3	11	8.2147e-06
		I255*I500	0	0	0	0	0	0	1	3	1	1	0	1	2	1	1	11	8.2147e-06
		N19X*J969	0	0	0	0	0	0	1	0	2	1	0	2	1	4	0	11	8.2147e-06
		I694*J449	0	0	0	0	0	0	1	1	0	1	1	2	1	1	3	11	8.2147e-06
		I10X*F149	0	0	0	0	0	0	1	1	2	3	1	0	1	2	0	11	8.2147e-06
		J449*E119	0	0	0	0	0	0	1	1	1	1	1	2	2	2	0	11	8.2147e-06
		J459*F172	0	0	0	0	0	0	1	0	1	1	1	2	1	2	2	11	8.2147e-06
		J189*F172	0	0	0	0	0	0	1	3	2	0	0	2	0	2	1	11	8.2147e-06
		N179*Y841	0	0	0	0	0	0	1	0	1	0	2	3	2	2	0	11	8.2147e-06
		I219*I259	0	0	0	0	0	0	1	0	1	1	3	1	2	2	0	11	8.2147e-06
		I251*I259	0	0	0	0	0	0	1	1	3	2	1	1	0	1	1	11	8.2147e-06
		N189*N179	0	0	0	0	0	0	1	0	0	0	4	3	0	1	2	11	8.2147e-06
		I219*I499	0	0	0	0	0	0	1	2	2	1	1	2	1	1	0	11	8.2147e-06
		I259*G309	0	0	0	0	0	0	1	1	3	1	1	1	1	1	1	11	8.2147e-06
		E149 F172 F102	0	0	0	0	0	0	0	2	2	0	1	1	1	3	1	11	8.2147e-06
		I319 I230	0	0	0	0	0	0	0	1	2	0	2	1	2	0	3	11	8.2147e-06
		J180 F172	0	0	0	0	0	0	0	1	2	1	0	2	4	1	0	11	8.2147e-06
		I255 I48X	0	0	0	0	0	0	0	0	0	2	1	2	3	3	0	11	8.2147e-06
		I20X	0	0	0	0	0	0	0	0	0	0	4	3	3	1	0	11	8.2147e-06
		G30X	0	0	0	0	0	0	0	0	0	0	1	1	4	5	0	11	8.2147e-06
		I250 I251	0	0	0	0	0	0	0	0	0	0	0	4	2	4	1	11	8.2147e-06
		R98X I219	3	2	0	0	0	0	0	1	1	2	0	0	1	0	0	10	7.46791e-06
		G458	3	1	1	1	0	0	1	1	0	0	0	1	0	0	1	10	7.46791e-06
		K30X	3	0	2	1	2	0	0	2	0	0	0	0	0	0	0	10	7.46791e-06
		I709 J439	3	0	3	0	1	0	0	0	0	0	0	0	1	2	0	10	7.46791e-06
		I509 R54X	3	1	1	1	0	1	0	0	0	1	0	1	1	0	0	10	7.46791e-06
		K800	2	0	1	1	1	1	1	1	2	0	0	0	0	0	0	10	7.46791e-06
		I499 I48X	2	1	1	0	0	0	0	0	0	3	0	0	2	0	1	10	7.46791e-06
		J449 E669	2	0	1	0	0	0	0	0	1	0	0	0	3	1	2	10	7.46791e-06
		I10X E059	2	0	0	0	1	1	0	2	1	0	1	0	0	1	1	10	7.46791e-06
		E141 I10X	2	1	0	0	0	0	0	0	1	1	1	2	0	0	2	10	7.46791e-06
		B91X	1	0	0	1	0	1	1	1	0	1	2	0	0	2	0	10	7.46791e-06
		Y832 N179	1	1	2	1	0	0	0	0	0	0	1	0	1	1	2	10	7.46791e-06
		K811	1	0	1	1	1	0	0	2	0	1	2	1	0	0	0	10	7.46791e-06
		C788	1	0	1	1	1	1	0	2	1	1	1	0	0	0	0	10	7.46791e-06
		E780 E149	1	0	0	2	2	0	0	0	2	1	0	0	0	2	0	10	7.46791e-06
		I48X I64X	1	1	1	0	0	0	0	0	0	0	3	0	0	4	0	10	7.46791e-06
		E145 I10X	1	1	0	1	0	0	0	0	0	2	0	0	3	1	1	10	7.46791e-06
		K769 F102	1	0	0	0	0	0	0	1	0	0	2	0	0	4	2	10	7.46791e-06
		E119 I500	1	1	1	1	1	0	0	0	1	0	2	1	0	1	0	10	7.46791e-06
		J410	1	0	0	0	1	0	1	0	1	3	1	1	0	1	0	10	7.46791e-06
		E149 E46X	1	2	0	1	0	0	0	0	0	0	0	2	2	0	2	10	7.46791e-06
		G409 I10X	1	0	0	1	0	0	0	0	0	0	0	2	1	3	2	10	7.46791e-06
		I517 K746	1	2	0	1	2	1	0	0	3	0	0	0	0	0	0	10	7.46791e-06
		K769 N189	1	0	2	0	0	0	0	0	2	0	1	0	2	0	2	10	7.46791e-06
[truncated: 24,637 more rows]

## Sheet: Male
			LINES A B C D II	2006	2007	2008	2009	2010	2011	2012	2013	2014	2015	2016	2017	2018	2019	2020	TOTAL	%
			I219	14352	13690	13941	14009	15902	15928	15961	16527	15234	16695	15922	15602	16247	15708	13575	229293	0.29317
			I10X	4812	4251	4890	5037	5818	6366	5973	6670	5838	6691	6144	6164	6623	6150	5402	86829	0.111018
			R570	1793	2220	2325	2460	2420	2520	2696	2857	3120	3128	3462	3666	3619	4195	3515	43996	0.0562525
			R092	2041	2318	2142	2344	2401	2375	2560	2715	2138	2414	2074	1983	1988	1712	1578	32783	0.0419157
			I251	1644	1768	1961	1788	1756	1733	1812	1837	2183	2107	2357	2224	2205	2600	1973	29948	0.0382909
			J81X	962	1154	1259	1222	1158	1224	1232	1183	1475	1381	1504	1560	1508	1684	1023	19529	0.0249694
			I509	1110	1116	1151	1101	1240	1246	1146	1213	1076	1255	1253	1258	1287	1272	1188	17912	0.0229019
			I259	928	994	1004	955	1027	990	907	876	945	1004	1137	1159	1034	1074	983	15017	0.0192005
			I500	878	1023	918	975	1054	1079	995	1123	992	1001	937	955	1051	913	830	14724	0.0188258
			I255	693	844	886	836	729	833	772	796	908	940	1013	1026	1195	1136	1018	13625	0.0174207
			I248	1303	1283	1301	1221	958	957	911	855	780	749	681	484	456	400	314	12653	0.0161779
			I709	699	700	786	655	692	740	707	739	875	828	1014	901	816	986	636	11774	0.015054
			I469	2095	1184	823	725	891	777	758	779	513	655	473	560	533	474	412	11652	0.014898
			I499	647	610	558	551	610	604	527	591	429	538	505	489	429	366	434	7888	0.0100854
			J960	348	444	401	418	431	431	510	499	524	546	561	699	595	563	549	7519	0.00961365
			I119	371	315	488	446	467	498	434	434	492	479	460	420	500	508	419	6731	0.00860613
			F172	250	242	265	332	335	387	422	446	461	547	507	536	530	558	484	6302	0.00805762
			J969	371	401	415	432	335	377	395	390	378	421	369	444	386	372	309	5795	0.00740938
			E149	342	324	323	337	388	406	382	384	358	371	369	459	405	381	366	5595	0.00715366
			R688	381	468	468	430	425	420	432	410	370	386	314	301	246	196	178	5425	0.0069363
			A419	129	206	258	235	257	299	347	290	389	387	466	563	454	464	370	5114	0.00653866
			F102	170	181	215	209	260	306	264	303	294	299	308	297	306	303	249	3964	0.0050683
			J189	96	212	190	218	214	249	297	270	294	300	327	407	323	336	216	3949	0.00504912
			I490	365	351	325	361	322	265	265	234	265	250	194	183	199	143	115	3837	0.00490592
			I10X E149	204	156	166	178	183	218	0	212	266	262	302	350	313	397	397	3604	0.00460801
			I519	210	179	210	256	230	244	216	253	187	219	199	203	192	170	191	3159	0.00403904
			R54X	185	151	166	193	182	215	197	237	163	261	201	204	219	208	170	2952	0.00377437
			I64X	213	169	170	187	204	222	219	207	197	172	197	217	215	167	159	2915	0.00372706
			N189	136	154	162	161	169	175	202	177	199	248	226	217	220	199	191	2836	0.00362606
			I10X*E149	0	0	0	0	0	0	266	218	274	266	307	357	320	404	404	2816	0.00360048
			J449	216	207	202	211	207	192	182	232	172	182	150	169	181	177	135	2815	0.00359921
			I210	156	146	109	151	170	214	256	199	148	185	148	170	235	224	191	2702	0.00345473
			I420	141	196	197	199	160	194	144	183	186	172	160	197	152	178	123	2582	0.0033013
			I517	113	173	183	180	143	127	165	105	250	146	224	198	208	214	124	2553	0.00326422
			I461	116	109	84	89	98	100	82	84	150	161	183	238	247	294	379	2414	0.00308649
			I249	56	57	53	68	96	115	113	147	151	156	193	230	242	293	275	2245	0.00287041
			R99X	120	89	119	132	153	131	149	166	127	151	137	158	126	177	202	2137	0.00273233
			R960	138	108	121	160	167	127	128	136	113	109	138	177	108	187	184	2101	0.0026863
			N179	75	73	98	121	107	105	137	138	164	163	187	167	196	191	144	2066	0.00264155
			I258	135	158	138	150	99	109	104	105	142	95	127	112	115	153	148	1890	0.00241652
			I48X	73	85	93	91	106	111	126	137	123	120	125	151	189	161	145	1836	0.00234747
			I209	150	131	121	105	156	138	155	149	92	120	76	120	118	91	72	1794	0.00229377
			I110	60	70	78	64	91	113	99	114	113	120	119	158	214	135	155	1703	0.00217742
			I269	59	75	57	64	53	65	62	58	66	79	65	577	85	86	44	1495	0.00191148
			Y832	78	118	128	103	86	74	92	82	99	87	88	97	64	99	89	1384	0.00176956
			N19X	90	69	86	86	84	80	94	70	89	101	103	105	86	89	62	1294	0.00165448
			E149 I10X	0	119	108	68	9	5	0	1	4	136	141	166	149	190	175	1271	0.00162508
			I422	64	65	62	80	63	105	58	66	116	64	95	104	91	116	59	1208	0.00154453
			I252	90	104	138	111	133	111	84	55	48	53	55	55	63	45	37	1182	0.00151128
			I501	107	97	96	85	65	76	81	78	64	58	70	85	65	74	61	1162	0.00148571
			R578	19	30	37	53	37	39	66	52	101	100	145	144	133	108	86	1150	0.00147037
			J180	73	87	101	64	78	71	67	56	93	78	85	95	67	70	51	1136	0.00145247
			R98X	110	113	115	71	89	75	67	80	53	67	40	70	70	48	40	1108	0.00141667
			I21X	0	0	0	0	20	15	14	24	39	103	134	159	253	190	137	1088	0.0013911
			R571	38	52	44	79	52	51	89	77	67	87	75	84	108	87	90	1080	0.00138087
			I694	43	65	70	51	73	63	75	103	71	78	48	81	84	79	71	1055	0.0013489
			I250	37	37	32	51	54	44	80	73	94	97	100	86	104	97	47	1033	0.00132077
			I319	45	62	78	80	63	75	57	58	83	69	91	86	63	82	38	1030	0.00131694
			F172 F102	33	30	40	65	51	62	0	76	76	96	101	100	100	110	86	1026	0.00131182
			Y838	42	70	74	88	43	43	69	45	80	75	63	69	75	90	67	993	0.00126963
			E149*I10X	0	0	0	0	0	0	7	1	4	136	142	170	152	193	185	990	0.0012658
			I429	53	68	49	70	75	82	64	79	72	75	58	62	74	61	47	989	0.00126452
			T811	42	52	73	57	43	44	56	54	70	78	81	87	67	85	47	936	0.00119675
			I200	43	56	45	49	54	52	77	80	59	79	65	74	73	67	57	930	0.00118908
			I678	59	63	58	50	59	73	59	57	68	62	61	64	56	53	49	891	0.00113922
			I442	55	46	64	59	48	55	53	49	62	61	84	88	53	52	59	888	0.00113538
			R579	24	38	27	45	40	38	51	56	60	45	74	76	83	117	98	872	0.00111492
			I213	33	21	33	26	32	26	47	49	53	64	54	88	107	117	98	848	0.00108424
			E119	22	33	31	27	33	32	42	55	63	60	79	69	90	89	99	824	0.00105355
			F172*F102	0	0	0	0	0	0	57	77	76	96	103	102	105	110	87	813	0.00103949
			I10X F172	30	42	44	44	39	36	0	63	48	69	70	98	69	64	82	798	0.00102031
			I159	21	22	24	42	43	54	53	56	40	53	51	75	78	65	103	780	0.000997293
			E669	34	19	47	36	44	62	42	37	46	55	50	63	62	67	79	743	0.000949986
			I10X*F172	0	0	0	0	0	0	57	71	57	78	76	113	80	80	101	713	0.000911628
			G309	27	32	24	33	30	39	45	56	37	56	42	63	78	56	67	685	0.000875828
			F102 F172	34	30	43	34	33	28	0	70	44	51	50	54	65	78	70	684	0.000874549
			J159	15	15	21	27	31	40	31	32	31	33	54	75	82	96	101	684	0.000874549
			I211	29	28	24	33	26	36	38	28	43	37	61	60	73	89	66	671	0.000857928
			J439	38	40	44	47	38	46	46	48	51	47	53	54	31	34	17	634	0.00081062
			G931	31	30	38	34	43	31	41	35	56	57	57	56	47	43	31	630	0.000805506
			K746	28	43	52	42	48	38	35	46	33	30	39	33	35	40	24	566	0.000723677
			C61X	28	26	29	34	47	30	47	45	39	50	44	37	41	33	31	561	0.000717284
			I472	26	39	36	30	44	27	33	39	38	32	31	38	42	43	53	551	0.000704498
			F102*F172	0	0	0	0	0	0	50	72	45	52	50	54	66	83	74	546	0.000698105
			I129	46	69	29	27	35	29	28	21	48	31	45	51	31	17	12	519	0.000663584
			E149 I10	0	0	1	44	115	115	0	98	130	0	0	0	0	0	0	503	0.000643126
			I10X E119	12	13	12	9	19	19	0	25	39	39	32	56	62	67	85	489	0.000625226
			I312	20	19	38	30	38	29	22	28	47	39	50	49	28	30	15	482	0.000616276
			J984	19	22	31	32	29	37	29	26	44	38	48	43	34	26	16	474	0.000606047
			I119 I251	9	29	21	10	23	22	0	52	75	51	52	68	17	13	7	449	0.000574083
			I10X*E119	0	0	0	0	0	0	26	25	40	39	33	58	63	68	88	440	0.000562576
			J988	29	50	45	31	22	27	34	13	25	38	32	30	14	22	16	428	0.000547233
			I212	8	11	11	12	18	33	30	30	19	15	38	47	60	62	33	427	0.000545954
			R072	27	22	21	28	28	31	24	34	27	22	30	31	29	26	46	426	0.000544676
			E788	21	31	25	23	29	33	27	32	39	32	25	22	32	27	28	426	0.000544676
			I229	31	23	16	23	24	34	35	34	32	29	28	30	34	22	27	422	0.000539561
			J690	12	13	14	23	18	21	31	27	41	32	36	44	35	42	33	422	0.000539561
			J958	21	29	37	20	17	23	25	21	44	37	38	31	25	25	14	407	0.000520383
			I119*I251	0	0	0	0	0	0	43	52	75	51	52	68	17	13	7	378	0.000483304
			G20X	19	16	14	18	20	25	30	30	24	36	24	38	29	26	24	373	0.000476911
			I619	14	13	31	16	29	16	34	23	27	19	26	29	30	37	29	373	0.000476911
			T814	16	25	37	29	22	11	31	20	29	22	32	24	20	28	24	370	0.000473075
			N390	10	5	12	17	17	18	28	19	28	25	52	35	24	41	36	367	0.000469239
			Y834	10	13	17	13	23	19	17	36	31	19	28	38	35	42	26	367	0.000469239
			I10X E788	16	26	17	34	24	28	0	24	31	32	29	21	25	27	28	362	0.000462846
			I470	36	37	29	28	42	36	18	21	31	20	18	15	12	9	7	359	0.000459011
			I99X	35	30	31	36	30	29	25	29	21	28	13	13	9	12	8	349	0.000446225
			I498	16	16	25	25	12	21	30	25	21	19	26	26	26	30	27	345	0.00044111
			E149*I10	0	0	0	0	0	0	113	99	132	0	0	0	0	0	0	344	0.000439832
			R090	24	25	16	21	13	31	28	31	14	29	24	22	25	7	14	324	0.00041426
			N40X	15	14	18	18	23	22	23	17	21	16	18	19	23	32	27	306	0.000391246
			J80X	11	16	22	10	13	12	7	16	22	38	46	51	19	9	12	304	0.000388689
			B572	17	22	9	24	22	24	20	23	25	18	15	30	20	18	16	303	0.00038741
			I978	18	27	33	24	15	14	21	21	23	13	25	19	17	20	12	302	0.000386131
			E46X	33	29	20	23	26	26	19	14	18	21	13	17	13	20	8	300	0.000383574
			I516	19	18	11	12	22	17	21	30	20	17	18	24	22	19	24	294	0.000375903
			K922	18	22	17	19	15	19	26	19	16	18	14	15	25	23	21	287	0.000366953
			G409	11	15	17	17	18	17	22	32	14	22	21	17	29	14	21	287	0.000366953
			D649	19	16	18	20	15	29	24	24	15	20	22	13	18	16	16	285	0.000364396
			E148	14	13	14	21	23	15	24	16	14	17	18	19	24	29	23	284	0.000363117
			I10X*E788	0	0	0	0	0	0	32	27	35	36	32	26	29	36	31	284	0.000363117
			I749	9	11	12	15	22	21	29	22	23	19	16	24	28	23	9	283	0.000361838
			F179	9	5	13	20	15	9	19	18	19	12	21	15	39	24	44	282	0.00036056
			N189 E149	15	12	17	27	20	21	0	15	23	27	16	24	24	25	15	281	0.000359281
			I256	23	13	14	15	10	10	13	22	15	23	25	21	26	25	23	278	0.000355446
			R64X	20	24	21	16	20	28	15	23	20	14	19	16	13	14	15	278	0.000355446
			I739	14	19	17	21	17	22	20	11	12	21	25	16	20	22	21	278	0.000355446
			E149 N189	21	19	19	25	12	22	0	18	21	15	18	19	18	20	15	262	0.000334988
			I708	6	5	7	8	9	11	14	13	16	33	19	26	32	31	32	262	0.000334988
			K920	15	17	14	22	18	14	18	18	18	21	18	15	22	20	11	261	0.00033371
			E872	9	6	9	21	7	11	16	9	17	21	19	21	25	36	30	257	0.000328595
			K760	13	14	20	9	15	16	17	15	28	17	21	25	9	23	13	255	0.000326038
			I253	10	20	22	22	16	15	17	15	21	19	23	15	14	16	9	254	0.00032476
			I214	14	6	6	13	13	10	6	14	16	29	22	28	26	29	19	251	0.000320924
			E149 F172	12	10	11	7	11	12	0	17	21	22	28	31	21	24	22	249	0.000318367
			I700	14	9	16	15	18	11	17	31	14	12	22	15	20	20	13	247	0.00031581
			R001	14	7	9	14	12	13	14	15	19	29	13	18	17	20	29	243	0.000310695
			I10X*F102	0	0	0	0	0	0	34	19	26	17	22	32	32	30	29	241	0.000308138
			I10X E669	5	12	21	14	13	14	0	22	17	11	11	16	24	27	33	240	0.000306859
			I10X J449	15	8	10	15	15	20	0	17	17	20	13	16	24	25	24	239	0.000305581
			Y832 I251	23	31	33	13	28	22	0	12	12	17	18	12	7	4	5	237	0.000303024
			E149*F172	0	0	0	0	0	0	27	17	25	23	31	39	24	25	26	237	0.000303024
			I639	15	7	21	11	17	8	17	9	10	7	12	19	26	31	23	233	0.000297909
			T652	4	5	14	5	11	11	14	24	21	24	16	19	21	19	24	232	0.000296631
			I779	12	16	15	14	21	22	21	19	14	10	11	15	13	11	11	225	0.000287681
			I959	11	5	13	20	15	10	15	14	18	15	19	18	18	21	13	225	0.000287681
			E878	8	19	19	10	13	16	17	14	14	19	20	15	20	8	12	224	0.000286402
			F209	8	6	3	12	16	10	10	13	16	27	17	15	25	23	19	220	0.000281288
			I10X F102	10	5	15	11	6	15	0	14	20	16	15	25	18	24	22	216	0.000276174
			I460	10	8	6	9	15	12	19	8	17	17	19	20	18	14	23	215	0.000274895
			R961	22	16	11	15	20	20	18	20	10	9	16	9	9	7	7	209	0.000267223
			K550	14	13	14	11	11	18	16	11	16	16	14	11	11	23	9	208	0.000265945
			G936	13	13	13	10	16	9	14	15	20	16	13	16	18	17	5	208	0.000265945
			J90X	9	11	10	15	16	14	13	12	20	20	10	15	19	12	11	207	0.000264666
			I10X*E669	0	0	0	0	0	0	18	24	18	17	12	17	28	34	36	204	0.000260831
			I350	10	9	11	9	8	8	17	13	18	20	15	9	17	22	17	203	0.000259552
			N189*E149	0	0	0	0	0	0	24	16	26	27	17	27	24	25	16	202	0.000258273
			I514	13	3	9	4	6	10	3	19	17	12	24	27	23	23	7	200	0.000255716
			I230	4	12	14	13	7	12	14	14	19	11	16	17	7	28	10	198	0.000253159
			I10X*J449	0	0	0	0	0	0	22	17	18	21	15	19	27	33	26	198	0.000253159
			J459	13	22	17	11	11	16	8	17	6	13	7	14	16	19	7	197	0.00025188
			I443	16	14	11	14	11	17	10	8	13	16	12	15	7	13	19	196	0.000250602
			F171	6	12	9	6	10	10	14	12	8	12	8	12	19	28	28	194	0.000248045
			E119 I10X	6	7	8	3	0	1	0	0	0	24	23	25	42	22	33	194	0.000248045
			I10X*N189	0	0	0	0	0	0	29	20	21	11	20	19	23	27	17	187	0.000239095
			F109	9	7	12	9	18	14	14	12	7	7	7	12	9	19	30	186	0.000237816
			I10X N189	5	10	10	3	10	10	0	20	16	9	16	18	22	22	13	184	0.000235259
			I259 I119	20	17	17	14	17	12	0	18	6	8	16	14	12	7	5	183	0.00023398
			E149*N189	0	0	0	0	0	0	22	19	24	17	20	23	20	20	17	182	0.000232702
			N189 I10X	9	6	10	13	2	1	0	1	0	20	22	34	21	16	26	181	0.000231423
			I971	10	17	15	12	12	12	6	13	13	17	12	13	7	15	5	179	0.000228866
			R060	7	2	8	5	10	9	12	11	17	13	11	17	11	24	22	179	0.000228866
			I471	8	5	15	13	10	14	7	11	7	17	12	18	14	18	9	178	0.000227587
			R568	11	9	5	12	7	10	15	9	16	15	13	15	13	11	16	177	0.000226309
			I10X I251	7	3	10	10	16	11	0	12	18	13	18	10	17	16	16	177	0.000226309
			I254	7	7	6	7	7	8	11	6	13	13	15	13	14	24	21	172	0.000219916
			F172 I10X	7	10	14	4	2	0	0	0	0	15	27	33	14	24	21	171	0.000218637
			F329	5	6	11	12	12	9	14	8	12	12	13	13	17	12	15	171	0.000218637
			I279	4	5	6	7	7	3	9	5	2	2	5	103	1	9	1	169	0.00021608
			I829	4	5	9	6	8	19	13	10	6	9	13	29	15	8	15	169	0.00021608
			I10X*I251	0	0	0	0	0	0	22	13	20	14	20	16	20	19	23	167	0.000213523
			I119 I259	22	14	8	12	6	5	0	12	6	6	16	16	16	15	11	165	0.000210966
			T658	15	14	15	13	20	18	12	19	13	6	4	4	4	5	2	164	0.000209687
			R100	5	7	6	11	9	7	10	5	19	9	9	22	12	18	14	163	0.000208409
			I260	2	3	4	2	4	5	5	1	3	8	11	87	8	10	10	163	0.000208409
			I150	7	8	9	10	10	14	16	11	11	11	10	9	16	8	10	160	0.000204573
			I340	7	9	15	10	8	6	17	6	15	15	5	13	9	14	9	158	0.000202016
			E109	6	5	5	9	5	8	7	6	9	12	9	10	30	17	19	157	0.000200737
			I10X I709	13	4	8	10	12	5	0	9	16	17	19	21	10	4	5	153	0.000195623
			N189*I10X	0	0	0	0	0	0	1	1	0	20	23	34	22	18	32	151	0.000193066
			I251 I10X	13	6	9	7	1	0	0	0	1	13	28	17	14	19	20	148	0.00018923
			K729	7	10	12	11	15	5	15	16	15	10	6	9	10	3	4	148	0.00018923
			I219 I10X	28	8	12	5	1	0	0	0	0	9	14	17	18	16	18	146	0.000186673
			A09X	12	7	10	10	7	12	14	9	10	13	11	7	13	6	3	144	0.000184116
			I10X*I709	0	0	0	0	0	0	7	10	18	20	25	26	20	9	8	143	0.000182837
			Y831	10	5	6	6	4	9	20	7	8	5	12	15	14	10	8	139	0.000177723
			I255 I119	5	3	7	7	6	9	0	13	7	7	12	19	23	13	7	138	0.000176444
			I10X*I219	0	0	0	0	0	0	22	13	13	13	11	17	10	18	20	137	0.000175166
			K769	7	10	9	9	11	11	9	7	11	9	7	13	8	6	7	134	0.00017133
			I10X I219	9	8	9	7	8	10	0	12	9	8	6	13	8	14	11	132	0.000168773
			I251 I119	5	6	9	2	3	4	0	9	9	24	26	22	8	1	3	131	0.000167494
			R000	5	7	16	9	13	3	10	10	9	7	11	4	11	9	6	130	0.000166216
			I10X I500	7	8	10	8	11	11	0	8	4	13	7	6	13	8	14	128	0.000163658
			E668	5	4	8	5	4	17	11	3	14	5	14	9	12	12	5	128	0.000163658
			I119 I255	1	6	9	3	1	7	0	6	7	15	28	16	11	11	7	128	0.000163658
			Y839	10	11	10	13	11	11	10	5	11	3	3	7	8	12	2	127	0.00016238
			I518	6	9	8	5	10	5	4	3	4	10	8	10	21	8	13	124	0.000158544
			I139	3	2	2	7	11	4	10	8	15	11	12	12	13	9	5	124	0.000158544
			I270	1	5	3	7	3	5	2	8	1	4	4	68	3	1	7	122	0.000155987
			A419 R570	0	6	4	5	8	4	0	7	15	11	15	11	17	9	10	122	0.000155987
			K703	5	5	5	3	6	9	9	16	7	5	7	14	13	8	9	121	0.000154708
			I251*I119	0	0	0	0	0	0	15	9	9	24	27	22	9	1	3	119	0.000152151
			F03X	3	5	0	3	9	7	13	8	14	20	5	5	12	2	12	118	0.000150873
			I251*I10X	0	0	0	0	0	0	1	0	1	15	29	17	14	20	21	118	0.000150873
			R074	3	1	0	0	5	3	5	6	9	8	12	9	9	16	31	117	0.000149594
			I421	7	5	9	6	5	3	5	2	10	6	18	11	12	13	4	116	0.000148315
			I255*I119	0	0	0	0	0	0	14	13	7	7	12	19	24	13	7	116	0.000148315
			J985	8	12	4	11	10	8	9	6	7	4	9	6	6	10	5	115	0.000147037
			I709 I251	1	1	4	5	4	6	0	9	9	6	16	25	18	5	6	115	0.000147037
			I119*I259	0	0	0	0	0	0	12	12	6	6	16	19	17	16	11	115	0.000147037
			E149 E669	8	5	6	2	7	7	0	10	6	9	13	12	7	17	5	114	0.000145758
			I10X I509	2	5	4	8	7	11	0	6	10	9	10	10	13	5	14	114	0.000145758
			E780	7	4	7	3	6	11	10	11	10	12	7	6	7	4	8	113	0.00014448
			E86X	5	8	8	9	12	6	12	8	8	10	3	6	5	8	5	113	0.00014448
			J449 F172	2	5	9	3	6	4	0	13	5	10	5	11	14	12	14	113	0.00014448
			I259*I119	0	0	0	0	0	0	25	18	6	8	16	14	12	8	5	112	0.000143201
			I10X I694	10	7	9	11	6	2	0	11	6	6	5	10	9	8	11	111	0.000141923
			T818	9	6	12	15	11	5	3	4	5	4	8	6	4	9	10	111	0.000141923
			R58X	9	4	14	9	6	8	9	13	6	5	7	11	3	6	1	111	0.000141923
			I158	2	3	2	4	5	5	8	9	4	13	8	13	10	7	18	111	0.000141923
			A418	1	3	0	1	5	2	4	2	3	6	13	14	24	21	11	110	0.000140644
			I251 Y832	4	7	20	10	10	5	0	7	6	11	9	6	2	6	6	109	0.000139365
			N180	3	1	1	3	2	9	2	6	4	7	7	9	16	25	14	109	0.000139365
			A419*R570	0	0	0	0	0	0	12	7	15	11	15	12	17	9	10	108	0.000138087
			I248 Y832	9	4	11	19	28	14	0	3	7	7	1	2	0	1	1	107	0.000136808
			I709*I251	0	0	0	0	0	0	13	9	9	6	16	25	18	5	6	107	0.000136808
			I119*I255	0	0	0	0	0	0	5	6	7	15	29	16	11	11	7	107	0.000136808
			I10X I259	7	7	6	5	7	6	0	9	8	8	8	5	8	7	14	105	0.000134251
			I10X E148	4	2	0	4	10	7	0	7	4	4	12	9	14	17	11	105	0.000134251
			I509 I10X	6	10	5	7	2	2	0	0	0	3	11	14	17	16	11	104	0.000132972
			E889	7	10	4	7	8	5	6	2	4	8	12	8	10	3	9	103	0.000131694
			J449 I10X	5	8	3	6	2	4	0	0	0	16	6	13	14	11	14	102	0.000130415
			Y832*I251	0	0	0	0	0	0	14	12	12	17	18	12	7	5	5	102	0.000130415
			E149*E669	0	0	0	0	0	0	16	10	6	11	13	13	7	18	7	101	0.000129137
			I698	10	11	11	6	9	3	8	6	1	10	3	9	9	1	3	100	0.000127858
			I500 I10X	6	8	6	4	1	0	0	1	0	8	14	17	12	14	9	100	0.000127858
			R570 A419	2	8	10	6	10	3	0	3	5	10	8	8	9	10	8	100	0.000127858
			R402	18	14	17	8	7	7	5	4	3	4	1	2	4	3	2	99	0.00012658
			I10X I64X	13	6	9	4	0	0	0	0	1	10	9	16	9	11	11	99	0.00012658
			C349	6	7	7	6	11	9	6	9	8	5	4	3	7	10	1	99	0.00012658
			I709 I10X	6	12	9	1	0	1	0	0	0	2	17	5	18	15	13	99	0.00012658
			I240	5	2	3	3	3	5	5	7	5	16	8	7	6	11	13	99	0.00012658
			E118	1	2	5	4	5	5	7	3	5	3	10	15	9	10	15	99	0.00012658
			I10X*I694	0	0	0	0	0	0	12	12	7	8	5	13	12	14	15	98	0.000125301
			I132	7	8	12	5	4	6	8	7	0	6	6	5	5	8	10	97	0.000124022
			J449*F172	0	0	0	0	0	0	6	14	5	10	6	11	16	14	15	97	0.000124022
			I672	6	12	16	3	8	8	4	8	5	5	7	6	2	3	2	95	0.000121465
			I428	3	3	4	5	3	4	3	3	10	7	15	9	5	10	10	94	0.000120187
			I251 I709	0	7	3	3	8	3	0	6	12	9	12	16	6	5	4	94	0.000120187
			I10X*I509	0	0	0	0	0	0	9	6	10	9	11	12	16	5	16	94	0.000120187
			I802	5	5	6	2	5	4	7	7	6	6	7	11	5	10	6	92	0.000117629
			I10X*I500	0	0	0	0	0	0	12	8	4	13	7	9	13	10	16	92	0.000117629
			A309	6	5	9	5	7	6	6	6	8	3	5	10	5	5	4	90	0.000115072
			I25X	0	0	0	0	0	0	1	2	5	5	11	10	23	17	16	90	0.000115072
			I10X*E148	0	0	0	0	0	0	10	7	4	4	12	10	14	17	12	90	0.000115072
			I81X	6	4	5	6	4	6	4	9	9	4	9	4	5	8	5	88	0.000112515
			J181	3	6	8	9	5	3	9	5	10	4	8	7	2	6	3	88	0.000112515
			F172*E149	0	0	0	0	0	0	7	6	13	6	6	10	16	13	11	88	0.000112515
			I10X*I259	0	0	0	0	0	0	8	11	9	10	9	5	9	9	18	88	0.000112515
			I38X	5	10	7	7	10	2	6	6	5	5	4	8	1	6	5	87	0.000111237
			J961	5	1	6	1	6	8	9	8	5	6	6	9	7	7	3	87	0.000111237
			F172 E149	3	2	4	0	3	4	0	6	12	5	5	9	13	13	8	87	0.000111237
			E149 E788	6	6	4	5	5	2	0	3	3	10	7	5	12	9	9	86	0.000109958
			R030	3	2	1	3	7	6	6	14	7	9	6	10	7	4	1	86	0.000109958
			E875	0	2	4	1	3	6	6	3	6	8	5	10	7	12	13	86	0.000109958
			F101	0	1	4	1	5	6	4	4	8	7	6	10	12	13	5	86	0.000109958
			E149 J449	6	8	8	7	10	2	0	3	8	9	3	4	8	3	6	85	0.000108679
			I259 I10X	4	1	8	6	0	4	0	0	0	5	10	9	10	13	15	85	0.000108679
			N990	1	7	9	8	3	6	6	6	8	11	6	2	3	6	3	85	0.000108679
			I709*I10X	0	0	0	0	0	0	0	0	0	2	19	8	20	21	15	85	0.000108679
			Y840	0	0	5	4	1	3	3	6	16	4	7	8	7	10	10	84	0.000107401
			Z720	0	0	0	2	2	1	0	1	1	7	10	14	9	22	15	84	0.000107401
			I120	1	4	2	3	5	6	6	7	4	10	8	9	11	3	4	83	0.000106122
			I714	9	3	10	4	7	5	6	5	6	4	3	7	5	3	5	82	0.000104844
			I702	3	4	3	4	5	7	4	5	8	8	5	10	5	5	6	82	0.000104844
			N039	0	0	3	1	2	3	2	3	2	5	3	15	13	15	15	82	0.000104844
			I119 I709	4	6	4	6	13	5	0	7	6	9	11	6	2	1	1	81	0.000103565
			I64X I10X	2	6	8	4	1	0	0	0	0	6	13	6	10	13	12	81	0.000103565
			R55X	7	3	2	4	6	4	6	4	1	10	5	4	8	6	10	80	0.000102286
			D689	6	6	11	8	8	3	6	3	3	1	6	6	6	2	5	80	0.000102286
			A46X	3	4	3	5	4	6	5	3	2	3	6	5	9	13	9	80	0.000102286
			I693	2	2	6	3	3	6	7	6	3	1	4	4	9	11	13	80	0.000102286
			I233	1	2	6	3	2	4	5	2	1	7	5	10	8	19	5	80	0.000102286
			N189 I10	0	0	0	7	16	21	0	18	18	0	0	0	0	0	0	80	0.000102286
			E149*F102	0	0	0	0	0	0	2	11	10	8	14	3	12	10	10	80	0.000102286
			I10X*I64X	0	0	0	0	0	0	1	0	1	12	11	19	10	13	13	80	0.000102286
			J188	1	3	6	6	2	14	7	0	1	3	8	9	8	7	4	79	0.000101008
			E149 F102	3	5	4	2	3	5	0	8	8	7	11	2	8	6	6	78	9.97293e-05
			F99X	3	4	8	4	6	3	7	7	5	13	3	2	6	1	5	77	9.84507e-05
			G939	5	3	4	9	3	4	6	5	3	4	3	7	9	9	2	76	9.71722e-05
			I251 I10	0	1	1	8	12	11	0	23	20	0	0	0	0	0	0	76	9.71722e-05
			R570*A419	0	0	0	0	0	0	14	3	5	10	8	9	9	10	8	76	9.71722e-05
			I130	3	2	5	3	6	6	4	7	6	5	2	12	6	2	6	75	9.58936e-05
			I251*E149	0	0	0	0	0	0	11	3	11	6	9	11	6	7	11	75	9.58936e-05
			R69X	5	6	7	3	3	6	7	3	6	3	7	6	5	2	5	74	9.4615e-05
			N19X E149	2	3	5	4	9	9	0	6	3	6	9	4	5	4	5	74	9.4615e-05
			J989	2	4	2	5	3	6	10	2	6	1	2	9	5	5	12	74	9.4615e-05
			I251 E149	2	3	3	1	2	11	0	1	9	6	8	8	4	7	9	74	9.4615e-05
			R048	2	3	6	6	3	5	2	4	9	5	8	10	3	5	3	74	9.4615e-05
			I251*I709	0	0	0	0	0	0	1	6	12	10	12	16	6	7	4	74	9.4615e-05
			N188	2	2	0	2	3	2	6	3	5	7	13	5	11	7	5	73	9.33364e-05
			I259*I10X	0	0	0	0	0	0	1	0	0	7	12	13	10	13	17	73	9.33364e-05
			L89X	3	6	5	2	5	6	5	8	4	5	3	7	5	5	3	72	9.20578e-05
			A419 J189	3	2	4	3	4	3	0	8	8	2	9	4	8	7	7	72	9.20578e-05
			E149*E788	0	0	0	0	0	0	8	3	3	11	7	6	13	10	11	72	9.20578e-05
			E149 N19X	10	10	5	7	0	2	0	0	0	5	13	3	7	5	4	71	9.07793e-05
			I10X R54X	3	6	4	4	0	0	0	0	0	8	11	9	9	7	10	71	9.07793e-05
			E149 I694	2	4	6	2	5	4	0	2	5	11	5	6	4	7	7	70	8.95007e-05
			I10X I248	8	8	7	7	7	9	0	5	1	2	5	2	6	2	0	69	8.82221e-05
			I422 I255	3	5	2	1	1	2	0	5	9	9	11	4	10	5	2	69	8.82221e-05
			I447	1	1	2	3	0	4	4	6	5	6	12	4	5	6	10	69	8.82221e-05
			F100	9	1	2	1	6	7	6	5	7	9	4	2	3	4	2	68	8.69435e-05
			I255 I420	8	4	3	5	4	3	0	4	4	6	6	9	4	6	1	67	8.56649e-05
			K297	7	4	8	6	6	4	9	2	3	4	3	3	1	2	5	67	8.56649e-05
			Y838 I251	4	7	5	9	3	2	0	2	4	5	7	8	3	3	5	67	8.56649e-05
			B24X	1	3	4	3	4	3	2	4	6	5	4	7	3	9	9	67	8.56649e-05
			I228	2	4	1	1	4	4	0	3	6	8	5	12	10	2	3	65	8.31078e-05
			E789	2	1	0	1	0	7	3	5	3	9	7	5	2	11	9	65	8.31078e-05
			E149 I251	1	2	7	3	3	3	0	3	4	5	6	3	7	7	11	65	8.31078e-05
			N189*I10	0	0	0	0	0	0	28	19	18	0	0	0	0	0	0	65	8.31078e-05
			I220	4	5	6	5	4	8	4	3	7	2	2	4	9	1	0	64	8.18292e-05
			I119*I709	0	0	0	0	0	0	16	7	6	10	12	8	3	1	1	64	8.18292e-05
			I64X*I10X	0	0	0	0	0	0	1	0	0	7	13	6	11	14	12	64	8.18292e-05
			E039	1	7	2	2	3	5	5	3	4	4	3	3	9	3	9	63	8.05506e-05
			F172 E669	5	0	1	4	3	3	0	8	6	7	8	6	4	5	2	62	7.9272e-05
			J158	2	2	1	1	2	1	3	3	5	2	3	10	6	15	6	62	7.9272e-05
			E149*J449	0	0	0	0	0	0	12	5	9	9	3	5	8	4	7	62	7.9272e-05
			F172*E669	0	0	0	0	0	0	8	8	6	8	8	8	7	5	4	62	7.9272e-05
			J219	2	3	2	4	4	9	3	4	3	3	5	4	7	5	3	61	7.79934e-05
			I238	2	3	2	4	3	5	5	3	0	6	6	8	5	5	4	61	7.79934e-05
			I420 I255	0	5	4	7	2	5	0	4	5	8	7	8	3	1	2	61	7.79934e-05
			I251*I10	0	0	0	0	0	0	17	23	21	0	0	0	0	0	0	61	7.79934e-05
			E149*I694	0	0	0	0	0	0	8	2	6	12	6	6	4	9	8	61	7.79934e-05
			Y832 I248	6	7	10	7	2	5	0	3	3	4	4	5	2	2	0	60	7.67149e-05
			I459	2	0	9	0	4	5	5	2	3	5	4	2	4	8	7	60	7.67149e-05
			I10X E109	0	0	3	2	0	3	0	6	2	7	8	7	6	8	8	60	7.67149e-05
			E119 I10	0	0	1	2	13	13	0	14	17	0	0	0	0	0	0	60	7.67149e-05
			J42X	4	6	3	3	1	10	5	2	3	8	2	5	3	2	2	59	7.54363e-05
			K566	4	4	6	4	2	4	1	6	5	2	4	7	3	3	4	59	7.54363e-05
			I351	4	5	1	4	1	5	7	3	4	3	5	7	2	6	2	59	7.54363e-05
			I719	4	5	3	3	8	7	6	2	3	4	3	4	2	2	3	59	7.54363e-05
			E669 I10X	3	0	5	5	1	0	0	0	0	0	9	10	5	10	11	59	7.54363e-05
			N289	1	2	2	4	7	2	1	7	3	4	7	3	6	5	5	59	7.54363e-05
			F192	0	2	0	1	3	2	7	5	6	5	3	7	11	3	4	59	7.54363e-05
			J189 N179	0	0	3	1	5	8	0	6	3	4	5	8	4	11	1	59	7.54363e-05
			I251*Y832	0	0	0	0	0	0	5	7	7	11	9	6	2	6	6	59	7.54363e-05
			J948	5	5	8	3	3	5	3	1	4	4	4	2	4	5	2	58	7.41577e-05
			C169	4	2	2	4	2	5	3	2	7	3	3	7	5	3	6	58	7.41577e-05
			E149 N179	1	4	2	3	10	4	0	7	3	5	2	4	6	4	3	58	7.41577e-05
			R53X	1	1	2	1	5	3	3	4	8	4	5	2	5	8	6	58	7.41577e-05
			N179 J189	3	0	4	3	5	2	0	5	5	10	5	3	5	5	2	57	7.28791e-05
			J449 E149	2	4	5	5	5	6	0	4	4	7	2	2	6	2	3	57	7.28791e-05
			I255 I10X	0	2	6	2	0	0	0	0	0	5	4	5	11	8	14	57	7.28791e-05
			Y919	0	0	1	1	1	2	2	6	5	10	6	6	2	5	10	57	7.28791e-05
			E149*I251	0	0	0	0	0	0	3	5	4	7	6	4	8	8	12	57	7.28791e-05
			I10X*E109	0	0	0	0	0	0	3	6	2	7	8	7	7	9	8	57	7.28791e-05
			A419*J189	0	0	0	0	0	0	4	8	8	2	9	4	8	7	7	57	7.28791e-05
			I248 I10X	11	4	12	5	0	0	0	0	0	2	8	5	4	1	4	56	7.16005e-05
			F102 I10X	4	2	2	4	1	0	0	0	0	8	5	6	4	6	14	56	7.16005e-05
			Y848	1	4	2	0	1	1	4	1	6	9	2	6	3	8	8	56	7.16005e-05
			I10X*R54X	0	0	0	0	0	0	1	0	0	8	11	10	9	7	10	56	7.16005e-05
			I743	3	4	4	3	5	4	1	1	3	6	3	9	2	4	3	55	7.0322e-05
			I10X I129	1	4	3	1	2	2	0	1	3	4	8	6	11	4	5	55	7.0322e-05
			E11X	0	0	0	0	0	1	2	0	2	4	7	3	14	14	8	55	7.0322e-05
			I10X*I499	0	0	0	0	0	0	11	3	4	4	3	7	5	9	9	55	7.0322e-05
			E669*F172	0	0	0	0	0	0	7	4	7	2	8	4	11	5	7	55	7.0322e-05
			N12X	3	5	7	0	6	6	7	2	0	3	4	3	2	3	3	54	6.90434e-05
			I10X I499	3	3	2	2	1	4	0	3	3	4	3	7	5	6	8	54	6.90434e-05
			J841	3	6	1	4	6	6	4	0	4	3	5	4	3	1	4	54	6.90434e-05
			E140	2	4	1	2	2	5	6	9	7	8	3	2	1	1	1	54	6.90434e-05
			E669 F172	1	3	1	3	2	4	0	4	6	2	5	4	9	5	5	54	6.90434e-05
			S729	1	5	4	2	4	2	3	3	3	5	5	3	4	4	6	54	6.90434e-05
			I709*E149	0	0	0	0	0	0	1	3	3	3	9	2	7	14	12	54	6.90434e-05
			T810	3	3	3	2	1	8	1	7	7	1	3	2	0	4	8	53	6.77648e-05
			R601	3	4	2	4	3	2	4	3	3	3	3	10	2	3	4	53	6.77648e-05
			F172 J449	3	1	2	5	2	4	0	2	3	4	6	5	5	5	6	53	6.77648e-05
			I313	2	3	2	2	3	5	4	1	4	3	3	5	6	6	4	53	6.77648e-05
			C329	2	6	5	1	1	3	4	4	4	4	4	5	2	3	5	53	6.77648e-05
			N179*E149	0	0	0	0	0	0	12	2	7	4	1	3	10	4	10	53	6.77648e-05
			F102*I10X	0	0	0	0	0	0	2	0	0	9	6	7	6	7	16	53	6.77648e-05
			Y836	9	1	6	2	3	2	1	3	2	5	1	3	6	4	4	52	6.64862e-05
			I679	6	9	5	1	3	3	5	1	1	4	2	3	3	3	3	52	6.64862e-05
			E149 I64X	3	4	8	0	1	1	0	0	0	8	3	7	4	6	7	52	6.64862e-05
			J440	0	5	1	5	1	5	2	2	3	8	1	3	6	5	5	52	6.64862e-05
			I469 R092	0	1	3	1	3	0	0	2	15	4	9	5	3	3	3	52	6.64862e-05
			I50X	0	0	0	0	0	0	2	2	2	4	5	6	18	8	5	52	6.64862e-05
			K709	2	4	3	3	1	3	3	7	4	5	2	4	4	2	4	51	6.52076e-05
			I709 E149	1	2	3	5	3	0	0	3	3	3	4	2	2	12	8	51	6.52076e-05
			N179*J189	0	0	0	0	0	0	8	6	5	10	7	3	5	5	2	51	6.52076e-05
			I10X*F172*F102	0	0	0	0	0	0	7	5	3	1	7	5	13	6	4	51	6.52076e-05
			F172*J449	0	0	0	0	0	0	3	2	3	6	9	7	6	8	7	51	6.52076e-05
			I15X	0	0	0	0	0	0	1	1	1	1	1	3	9	14	20	51	6.52076e-05
			I694 I10X	5	6	6	4	0	0	0	1	0	6	4	5	3	4	6	50	6.39291e-05
			N179 E149	3	1	4	2	2	3	0	2	5	4	0	2	9	4	9	50	6.39291e-05
			K409	3	5	3	3	2	4	1	7	3	2	1	5	3	5	3	50	6.39291e-05
			E147	1	2	1	0	2	4	0	2	3	4	1	3	8	12	7	50	6.39291e-05
			G934	1	2	3	1	1	3	3	3	4	3	2	4	8	7	4	49	6.26505e-05
			I259 E149	1	3	6	5	5	2	0	1	3	4	9	3	1	2	4	49	6.26505e-05
			N179 I10X	5	3	1	2	0	1	0	0	1	6	6	9	7	4	3	48	6.13719e-05
			I10X I48X	4	4	3	4	0	0	0	1	0	4	9	5	4	6	4	48	6.13719e-05
			I208	4	1	2	5	4	6	3	3	4	2	5	2	4	2	1	48	6.13719e-05
			J439 F172	3	3	2	3	1	2	0	0	1	5	7	7	4	7	3	48	6.13719e-05
			G932	2	4	7	1	2	5	3	3	2	2	2	1	6	5	3	48	6.13719e-05
			J189 A419	2	0	2	1	1	4	0	1	3	5	9	6	2	3	9	48	6.13719e-05
			I515	1	3	3	7	2	3	0	4	4	5	5	6	2	0	3	48	6.13719e-05
			A162	1	3	4	6	2	9	4	3	2	4	5	4	1	0	0	48	6.13719e-05
			F106	1	1	2	7	10	5	3	4	7	1	5	0	0	1	1	48	6.13719e-05
			I10X I519	0	3	4	2	2	5	0	2	5	4	2	5	5	4	5	48	6.13719e-05
			I469*R092	0	0	0	0	0	0	4	2	15	4	9	5	3	3	3	48	6.13719e-05
			I10X*I255	0	0	0	0	0	0	1	5	6	2	5	7	5	4	13	48	6.13719e-05
			I64X E149	6	2	3	3	3	5	0	4	5	4	2	2	1	5	2	47	6.00933e-05
			I771	4	6	5	3	1	4	2	3	4	2	1	4	2	1	5	47	6.00933e-05
			I219 E149	3	2	5	3	5	3	0	1	4	6	0	6	4	1	4	47	6.00933e-05
			R104	3	1	1	3	5	1	3	5	6	3	1	4	3	4	4	47	6.00933e-05
			F419	2	3	6	7	3	3	2	2	1	3	2	3	4	3	3	47	6.00933e-05
			Y838 I519	2	10	5	5	0	5	0	5	4	2	4	2	0	1	2	47	6.00933e-05
			C679	5	2	5	1	0	2	3	2	4	3	3	3	2	6	5	46	5.88147e-05
			I517 I251	3	11	13	5	1	3	0	0	1	2	3	2	0	2	0	46	5.88147e-05
			E43X	3	3	2	1	1	5	1	6	0	8	0	3	7	3	3	46	5.88147e-05
			I10X F172 F102	3	3	2	1	2	5	0	5	2	1	3	4	10	2	3	46	5.88147e-05
			J189 J449	3	4	2	5	2	3	0	5	3	3	6	3	2	4	1	46	5.88147e-05
			I609	2	1	2	2	3	3	4	5	2	4	2	8	5	2	1	46	5.88147e-05
			J441	2	0	0	0	1	0	0	2	2	3	3	5	6	12	10	46	5.88147e-05
			I219 I10	0	0	0	4	7	14	0	6	15	0	0	0	0	0	0	46	5.88147e-05
			I500 I10	0	0	1	1	6	12	0	14	12	0	0	0	0	0	0	46	5.88147e-05
			I219*I10	0	0	0	0	0	0	23	7	16	0	0	0	0	0	0	46	5.88147e-05
			J189*N179	0	0	0	0	0	0	4	6	3	4	5	8	4	11	1	46	5.88147e-05
			I255 I422	2	12	2	5	1	0	0	0	7	0	4	2	3	2	5	45	5.75361e-05
			I10X I255	2	0	2	2	5	3	0	5	2	2	3	6	4	2	7	45	5.75361e-05
			I119 E149	1	2	1	0	4	3	0	2	3	2	6	2	7	6	6	45	5.75361e-05
			C159	1	2	5	0	5	4	1	3	2	4	3	5	5	3	2	45	5.75361e-05
			R160	0	2	8	1	4	4	4	5	8	2	0	2	0	3	2	45	5.75361e-05
			I500*I10	0	0	0	0	0	0	19	14	12	0	0	0	0	0	0	45	5.75361e-05
			N19X*E149	0	0	0	0	0	0	2	6	3	6	9	4	5	5	5	45	5.75361e-05
			I10X*E789	0	0	0	0	0	0	10	3	2	4	3	5	9	4	5	45	5.75361e-05
			I10X*I129	0	0	0	0	0	0	1	1	3	4	8	7	11	5	5	45	5.75361e-05
			R02X	3	3	5	4	1	4	3	1	4	1	5	4	2	0	4	44	5.62576e-05
			C449	2	0	0	6	3	4	7	2	3	5	2	2	5	2	1	44	5.62576e-05
			F172 I10	0	0	0	6	4	11	0	7	16	0	0	0	0	0	0	44	5.62576e-05
			I10X*I519	0	0	0	0	0	0	4	2	6	5	3	6	6	5	7	44	5.62576e-05
			I255*I420	0	0	0	0	0	0	3	4	4	6	6	9	4	6	2	44	5.62576e-05
			F200	4	2	1	2	3	3	4	6	2	2	4	1	6	2	1	43	5.4979e-05
			I479	3	1	2	1	4	4	2	2	3	2	2	1	4	6	6	43	5.4979e-05
			I872	2	2	2	1	1	0	2	3	1	3	4	6	8	5	3	43	5.4979e-05
			E115	1	1	0	1	1	0	4	0	4	3	1	4	1	11	11	43	5.4979e-05
			I10X E118	0	1	1	1	1	2	0	3	1	2	5	7	5	7	7	43	5.4979e-05
			I272	0	0	0	0	0	0	0	1	5	3	1	25	2	5	1	43	5.4979e-05
			F172*I10	0	0	0	0	0	0	15	7	21	0	0	0	0	0	0	43	5.4979e-05
			E149*N179	0	0	0	0	0	0	6	8	3	5	2	5	6	4	4	43	5.4979e-05
			Y838*I251	0	0	0	0	0	0	5	2	5	5	7	8	3	3	5	43	5.4979e-05
			J439*F172	0	0	0	0	0	0	6	0	1	5	8	7	4	7	5	43	5.4979e-05
			I458	8	4	5	6	3	1	3	1	2	0	0	4	3	1	1	42	5.37004e-05
			I422 I420	4	2	1	1	0	2	0	4	6	6	5	3	2	4	2	42	5.37004e-05
			I358	3	2	4	3	6	1	1	2	5	4	5	0	4	2	0	42	5.37004e-05
			J449 N189	2	1	2	4	2	1	0	0	3	3	2	6	6	7	3	42	5.37004e-05
			I709 F172	0	3	1	1	1	1	0	3	6	1	2	0	5	9	9	42	5.37004e-05
			K859	0	0	0	1	2	3	2	2	6	4	5	5	4	5	3	42	5.37004e-05
			I420*I255	0	0	0	0	0	0	4	4	5	8	7	8	3	1	2	42	5.37004e-05
			N179*I10X	0	0	0	0	0	0	1	0	1	7	7	9	8	5	4	42	5.37004e-05
			I219 J81X	3	5	8	7	0	2	0	0	0	3	2	5	3	2	1	41	5.24218e-05
			I451	2	1	2	0	2	4	5	2	5	3	3	7	2	3	0	41	5.24218e-05
			F179 F109	1	4	12	3	2	5	0	0	0	2	0	1	3	4	4	41	5.24218e-05
			I10X I64	0	0	0	1	8	9	0	14	9	0	0	0	0	0	0	41	5.24218e-05
			E119*I10	0	0	0	0	0	0	8	15	18	0	0	0	0	0	0	41	5.24218e-05
			I219*E149	0	0	0	0	0	0	7	2	5	9	0	7	5	2	4	41	5.24218e-05
			J449*E149	0	0	0	0	0	0	4	5	4	7	4	4	6	2	5	41	5.24218e-05
			C80X	5	3	3	4	2	4	2	3	1	1	2	2	4	2	2	40	5.11432e-05
			I422 I119	3	2	3	2	0	3	0	2	1	1	4	2	4	7	6	40	5.11432e-05
			E149 J189	3	1	4	3	6	4	0	3	0	4	3	1	1	4	3	40	5.11432e-05
			J22X	3	3	3	5	6	2	1	1	1	1	0	3	5	1	5	40	5.11432e-05
			R54X E149	3	0	1	2	0	1	0	5	1	2	5	3	8	5	4	40	5.11432e-05
			I255 E149	1	1	3	3	1	1	0	1	5	3	6	4	5	4	2	40	5.11432e-05
			J449 J189	1	8	3	0	4	3	0	2	1	4	3	1	6	2	2	40	5.11432e-05
			I330	0	1	2	3	1	3	2	4	1	7	3	5	1	4	3	40	5.11432e-05
			I10X*G309	0	0	0	0	0	0	3	2	1	4	3	3	5	8	11	40	5.11432e-05
			I119*E149	0	0	0	0	0	0	1	2	5	3	6	3	8	6	6	40	5.11432e-05
			I10X*E118	0	0	0	0	0	0	3	3	1	2	5	7	5	7	7	40	5.11432e-05
			I255*E149	0	0	0	0	0	0	3	1	5	5	8	5	5	6	2	40	5.11432e-05
			E788 I10X	5	0	3	1	0	0	0	0	0	7	1	4	4	7	7	39	4.98647e-05
			I10X N19X	4	4	3	2	1	0	0	0	0	5	5	6	5	2	2	39	4.98647e-05
			J189 Y95X	3	5	2	0	0	1	0	0	0	4	5	9	1	4	5	39	4.98647e-05
			I10X N179	2	3	0	2	3	4	0	3	4	4	5	2	2	2	3	39	4.98647e-05
			R18X	2	1	7	4	2	2	0	3	1	1	7	2	1	3	3	39	4.98647e-05
			J81X I219	2	2	2	6	5	1	0	2	4	1	7	1	2	4	0	39	4.98647e-05
			K259	2	5	2	2	1	5	2	0	4	4	3	3	2	2	2	39	4.98647e-05
			J189 E149	1	2	1	3	3	2	0	3	5	2	2	4	3	6	2	39	4.98647e-05
			E148 I10X	1	1	3	2	0	0	0	0	0	4	4	3	3	6	12	39	4.98647e-05
			N170	1	1	5	2	3	1	4	2	4	2	6	1	4	1	2	39	4.98647e-05
			E149 R54X	0	1	0	2	2	0	0	0	0	6	8	4	2	4	10	39	4.98647e-05
			I64X I10	0	1	0	3	7	10	0	10	8	0	0	0	0	0	0	39	4.98647e-05
			J449*N189	0	0	0	0	0	0	6	1	3	3	2	8	6	7	3	39	4.98647e-05
			D539	4	2	1	4	2	1	3	1	3	9	1	2	1	0	4	38	4.85861e-05
			K746 F102	4	3	0	0	3	4	0	2	5	4	4	4	0	3	2	38	4.85861e-05
			D65X	1	5	3	7	2	3	2	2	2	3	1	2	3	1	1	38	4.85861e-05
			E785	1	2	3	0	2	4	2	3	5	3	1	0	5	3	4	38	4.85861e-05
			I509 E149	1	1	0	3	2	1	0	1	2	2	7	2	6	5	5	38	4.85861e-05
			I10X E789	1	0	1	1	2	1	0	3	2	4	2	4	9	4	4	38	4.85861e-05
			F170	1	2	2	2	2	3	2	1	1	6	4	4	3	4	1	38	4.85861e-05
			F019	1	3	1	3	1	4	3	3	1	3	2	4	4	3	2	38	4.85861e-05
			I10X*I64	0	0	0	0	0	0	12	15	11	0	0	0	0	0	0	38	4.85861e-05
			I10X*N179	0	0	0	0	0	0	9	3	4	6	5	2	3	2	4	38	4.85861e-05
			J189*A419	0	0	0	0	0	0	0	1	3	5	9	6	2	3	9	38	4.85861e-05
			I709*F172	0	0	0	0	0	0	3	3	6	1	2	0	5	9	9	38	4.85861e-05
			I119*I500	0	0	0	0	0	0	1	0	0	0	0	4	10	14	9	38	4.85861e-05
			I422 I259	4	3	1	0	0	2	0	0	0	1	4	8	5	5	4	37	4.73075e-05
			Y835	2	2	5	3	4	2	2	1	2	2	2	2	5	2	1	37	4.73075e-05
			I221	1	2	2	1	1	1	3	3	3	5	2	4	5	1	3	37	4.73075e-05
			I10X G309	1	0	1	0	2	2	0	2	1	3	3	3	5	6	8	37	4.73075e-05
			E117	1	0	0	0	2	0	5	1	4	5	1	4	5	5	4	37	4.73075e-05
			I509*E149	0	0	0	0	0	0	2	1	2	2	8	2	8	5	7	37	4.73075e-05
			E149*R54X	0	0	0	0	0	0	1	0	0	7	8	4	2	5	10	37	4.73075e-05
			E149 I739	4	6	5	2	1	1	0	4	2	0	4	1	1	0	5	36	4.60289e-05
			C189	2	1	4	1	3	2	3	5	1	2	2	6	0	3	1	36	4.60289e-05
			E142	2	3	1	2	2	7	2	1	1	3	4	0	6	1	1	36	4.60289e-05
			E149 I219	1	1	0	1	1	2	0	6	4	3	2	3	6	5	1	36	4.60289e-05
			L089	1	0	3	2	0	0	1	1	2	2	5	5	4	4	6	36	4.60289e-05
			I10X E780	0	1	3	2	3	0	0	4	5	4	0	4	4	3	3	36	4.60289e-05
			Y830	0	3	4	3	3	2	2	4	2	2	1	4	2	4	0	36	4.60289e-05
			R092 I219	0	4	3	3	4	5	0	1	3	6	1	2	2	2	0	36	4.60289e-05
			A419 N179	0	1	1	3	1	2	0	5	0	1	5	3	3	8	3	36	4.60289e-05
			N178	0	0	3	0	0	0	1	4	3	2	2	5	5	7	4	36	4.60289e-05
			E14X	0	0	0	1	0	0	1	0	1	8	2	5	6	5	7	36	4.60289e-05
			I219*F172	0	0	0	0	0	0	9	2	2	5	5	3	1	3	6	36	4.60289e-05
			K659	5	3	2	3	2	1	2	1	3	1	4	5	0	2	1	35	4.47503e-05
			N10X	3	1	1	5	4	3	4	1	1	4	4	1	0	2	1	35	4.47503e-05
			I10X E668	1	2	3	4	1	1	0	1	2	4	2	5	4	3	2	35	4.47503e-05
			I232	1	2	2	0	0	4	1	3	2	3	5	1	3	7	1	35	4.47503e-05
			I652	0	0	6	2	1	0	1	1	3	7	5	3	2	3	1	35	4.47503e-05
			E149*I219	0	0	0	0	0	0	3	6	4	4	2	3	6	6	1	35	4.47503e-05
			I422*I420	0	0	0	0	0	0	3	4	6	6	5	3	2	4	2	35	4.47503e-05
			R54X*E149	0	0	0	0	0	0	0	5	1	3	5	3	8	5	5	35	4.47503e-05
			I251 Y838	1	4	1	7	1	1	0	4	3	1	3	2	1	4	1	34	4.34718e-05
			E149 I509	1	2	3	2	3	3	0	0	2	0	4	3	4	3	4	34	4.34718e-05
			E109 I10X	1	1	1	1	0	1	0	0	0	1	3	8	4	4	9	34	4.34718e-05
			I10X E149 F172	0	2	2	2	3	2	0	3	0	4	2	3	3	3	5	34	4.34718e-05
			I119 I500	0	0	0	0	0	1	0	0	0	0	0	3	7	14	9	34	4.34718e-05
			I248*Y832	0	0	0	0	0	0	12	3	7	7	1	2	0	1	1	34	4.34718e-05
			I10X*I248	0	0	0	0	0	0	9	5	1	2	7	2	6	2	0	34	4.34718e-05
			J189*E149	0	0	0	0	0	0	6	3	5	2	2	4	3	6	3	34	4.34718e-05
			I259*E149	0	0	0	0	0	0	4	2	3	4	9	4	1	2	5	34	4.34718e-05
			I10X*E149*F172	0	0	0	0	0	0	4	3	2	5	2	4	5	3	6	34	4.34718e-05
			R57X	0	0	0	0	0	0	0	0	0	3	2	7	7	13	2	34	4.34718e-05
			R101	7	7	1	2	0	2	1	2	4	0	2	3	0	1	1	33	4.21932e-05
			I248 E149	2	4	3	4	3	2	0	2	3	3	3	3	0	1	0	33	4.21932e-05
			I359	2	4	3	5	3	0	0	1	0	3	2	1	2	4	3	33	4.21932e-05
			E110	1	2	0	0	3	4	3	0	3	1	3	3	3	3	4	33	4.21932e-05
			I10X F179	1	1	0	0	3	2	0	3	3	0	1	2	7	4	6	33	4.21932e-05
			I259 I517	0	1	4	0	4	0	0	1	1	2	8	8	2	0	2	33	4.21932e-05
			E108	0	3	0	1	0	2	4	3	0	3	2	7	4	2	2	33	4.21932e-05
			I638	0	0	1	1	0	0	3	0	0	0	6	2	4	9	7	33	4.21932e-05
			I10X*I678	0	0	0	0	0	0	6	2	4	3	4	3	5	3	3	33	4.21932e-05
			I64X*E149	0	0	0	0	0	0	6	4	6	5	2	2	1	5	2	33	4.21932e-05
			I10X*E668	0	0	0	0	0	0	3	1	2	4	2	8	5	3	5	33	4.21932e-05
			F102*E669	0	0	0	0	0	0	2	1	3	6	4	5	2	3	7	33	4.21932e-05
			I250 I709	0	0	0	0	0	0	0	2	0	0	0	5	15	9	2	33	4.21932e-05
			B342 U071	0	0	0	0	0	0	0	0	0	0	0	0	0	0	33	33	4.21932e-05
			N26X	3	4	1	4	3	0	1	3	0	1	3	1	5	2	1	32	4.09146e-05
			M069	2	2	3	3	1	1	0	0	4	6	3	2	2	3	0	32	4.09146e-05
			I10X I420	1	2	3	0	3	4	0	2	2	0	1	4	3	4	3	32	4.09146e-05
			E669 E149	1	2	3	1	0	1	0	2	1	1	2	6	4	2	6	32	4.09146e-05
			J189 N189	1	1	3	2	2	4	0	2	2	4	4	0	2	2	3	32	4.09146e-05
			N19X I10X	0	3	1	5	0	0	0	0	0	0	5	6	1	5	6	32	4.09146e-05
			N189 J449	0	1	3	1	4	3	0	4	2	0	5	4	0	3	2	32	4.09146e-05
			F102 E669	0	1	0	1	1	0	0	1	3	6	4	5	2	3	5	32	4.09146e-05
			J189*J449	0	0	0	0	0	0	5	5	3	3	6	3	2	4	1	32	4.09146e-05
			I10X*F179	0	0	0	0	0	0	3	4	3	0	2	2	7	4	7	32	4.09146e-05
			I259 I422	6	8	1	0	1	0	0	2	0	2	6	2	2	1	0	31	3.9636e-05
			I251 I129	1	3	0	0	0	0	0	1	3	5	0	9	6	3	0	31	3.9636e-05
			I694 E149	0	1	4	0	1	1	0	6	1	2	2	5	4	1	3	31	3.9636e-05
			I710	0	0	2	5	0	2	3	2	2	3	4	2	3	2	1	31	3.9636e-05
			I11X	0	0	0	0	1	0	0	1	0	2	2	4	8	8	5	31	3.9636e-05
			K746*F102	0	0	0	0	0	0	5	2	6	4	4	4	0	3	3	31	3.9636e-05
			I10X*J439	0	0	0	0	0	0	3	1	1	0	7	7	4	6	2	31	3.9636e-05
			I694*E149	0	0	0	0	0	0	2	7	1	4	3	5	5	1	3	31	3.9636e-05
			E119*N189	0	0	0	0	0	0	2	2	2	4	4	4	3	8	2	31	3.9636e-05
			A419*N179	0	0	0	0	0	0	3	5	0	1	5	3	3	8	3	31	3.9636e-05
			I500 J449	5	2	3	2	2	4	0	3	3	0	1	1	1	2	1	30	3.83574e-05
			I48X I10X	3	1	1	1	0	0	0	0	0	8	2	1	2	6	5	30	3.83574e-05
			E145	3	1	2	1	1	2	1	3	2	3	3	1	4	3	0	30	3.83574e-05
			R54X I10X	2	5	4	2	1	0	0	0	0	3	1	3	4	2	3	30	3.83574e-05
			J189 I10X	2	0	3	0	0	0	0	0	0	5	2	4	6	5	3	30	3.83574e-05
			K760 F102	2	1	4	2	0	0	0	2	2	3	2	5	3	2	2	30	3.83574e-05
			E149 G309	1	0	1	2	2	3	0	0	5	2	2	2	5	1	4	30	3.83574e-05
			I441	1	2	0	0	2	3	2	1	2	1	0	3	3	5	5	30	3.83574e-05
			E119 N189	1	0	1	0	1	1	0	2	2	4	3	3	3	7	2	30	3.83574e-05
			I620	0	1	1	3	0	1	3	3	1	3	3	8	1	1	1	30	3.83574e-05
			K918	0	3	4	3	1	1	2	0	4	1	4	2	2	2	1	30	3.83574e-05
			E788 F172	0	0	1	3	3	2	0	2	4	2	3	4	3	2	1	30	3.83574e-05
			I10X R54	0	0	1	1	5	6	0	9	8	0	0	0	0	0	0	30	3.83574e-05
			J449 I10	0	0	0	4	8	7	0	6	5	0	0	0	0	0	0	30	3.83574e-05
			I10X*E780	0	0	0	0	0	0	1	4	6	4	0	4	4	3	4	30	3.83574e-05
			I251*I129	0	0	0	0	0	0	3	1	3	5	0	9	6	3	0	30	3.83574e-05
			I10X*E149*I709	0	0	0	0	0	0	0	1	2	3	3	5	9	4	3	30	3.83574e-05
			I059	4	1	1	3	1	2	1	2	2	3	5	0	0	3	1	29	3.70789e-05
			I10X I252	3	3	2	0	3	2	0	0	2	2	3	1	3	2	3	29	3.70789e-05
			C260	2	0	1	0	3	4	2	0	1	3	1	4	4	2	2	29	3.70789e-05
			J449 N179	2	3	1	2	3	1	0	2	3	1	0	2	2	5	2	29	3.70789e-05
			K650	1	1	0	1	0	3	5	3	3	4	4	1	2	1	0	29	3.70789e-05
			R92X	1	4	1	0	0	1	4	2	2	2	2	6	2	1	1	29	3.70789e-05
			I709 F102	1	0	1	1	0	1	0	1	2	0	0	1	0	9	12	29	3.70789e-05
			N189 E119	0	1	0	1	1	2	0	1	3	2	5	5	6	1	1	29	3.70789e-05
			I509 I10	0	0	0	4	5	5	0	7	8	0	0	0	0	0	0	29	3.70789e-05
			I248 I10	0	0	0	2	9	2	0	7	9	0	0	0	0	0	0	29	3.70789e-05
			E148 I10	0	0	0	1	8	4	0	8	8	0	0	0	0	0	0	29	3.70789e-05
			Z721	0	0	0	0	1	0	0	0	1	2	1	7	6	4	7	29	3.70789e-05
			E669*E149	0	0	0	0	0	0	3	3	1	1	3	6	4	2	6	29	3.70789e-05
			E119*F172	0	0	0	0	0	0	2	1	4	1	2	3	9	3	4	29	3.70789e-05
			I509 I219	2	1	4	2	1	1	0	0	1	3	1	3	2	3	4	28	3.58003e-05
			D62X	2	2	1	2	1	2	2	1	2	2	3	2	2	2	2	28	3.58003e-05
			I10X I258	2	1	0	0	0	1	0	2	1	2	4	4	0	4	7	28	3.58003e-05
			N179 A419	2	1	3	2	1	0	0	0	2	3	3	2	3	3	3	28	3.58003e-05
			I494	1	2	0	2	3	5	4	0	1	0	1	1	1	4	3	28	3.58003e-05
			I10X I678	1	2	0	1	1	2	0	2	3	2	3	3	4	1	3	28	3.58003e-05
			I219 R092	1	0	4	4	2	4	0	2	1	2	1	3	2	1	1	28	3.58003e-05
			B570	1	2	1	2	1	6	1	2	3	2	1	2	2	2	0	28	3.58003e-05
			I10X J189	0	3	2	1	1	4	0	2	5	2	3	3	1	0	1	28	3.58003e-05
			I513	0	0	2	0	1	3	1	4	2	3	2	2	3	4	1	28	3.58003e-05
			I10X E149 I709	0	0	0	0	0	0	0	1	2	3	3	5	9	3	2	28	3.58003e-05
			I10X*R54	0	0	0	0	0	0	10	9	9	0	0	0	0	0	0	28	3.58003e-05
			I500*E149	0	0	0	0	0	0	3	3	3	4	4	4	3	3	1	28	3.58003e-05
			I422*I259	0	0	0	0	0	0	1	0	0	1	4	8	5	5	4	28	3.58003e-05
			R098	4	6	1	1	1	2	3	1	4	0	1	1	2	0	0	27	3.45217e-05
			I803	3	2	3	1	2	4	3	3	0	2	2	0	2	0	0	27	3.45217e-05
			Y838 I248	2	2	3	7	3	0	0	4	1	2	1	0	0	2	0	27	3.45217e-05
			I251 I422	2	4	0	0	1	2	0	6	2	5	2	0	1	1	1	27	3.45217e-05
			R509	2	2	3	0	1	0	1	1	3	2	3	3	1	2	3	27	3.45217e-05
			T817	2	1	4	3	1	0	0	1	1	2	0	4	1	2	5	27	3.45217e-05
			E149 N390	1	3	1	4	2	1	0	2	2	2	2	3	0	1	3	27	3.45217e-05
			M869	1	2	1	2	2	2	1	3	1	2	1	1	2	4	2	27	3.45217e-05
			I219 I251	1	0	4	3	1	1	0	1	1	3	2	2	2	4	2	27	3.45217e-05
			I510	1	1	1	0	1	0	3	5	1	3	2	2	3	2	2	27	3.45217e-05
			I10X J459	1	1	1	2	0	3	0	1	3	1	1	4	3	4	2	27	3.45217e-05
			I712	1	4	4	2	2	2	1	0	4	2	1	1	1	0	2	27	3.45217e-05
			D759	1	4	2	1	1	0	5	2	2	2	0	2	3	2	0	27	3.45217e-05
			I251 F172	0	2	3	4	3	1	0	1	1	2	1	1	2	2	4	27	3.45217e-05
			F339	0	0	0	0	2	1	0	1	0	1	4	2	5	5	6	27	3.45217e-05
			I10X E039	0	0	3	0	1	1	0	1	1	0	4	5	5	2	4	27	3.45217e-05
			M109	0	1	2	2	2	1	3	2	1	3	0	0	2	3	5	27	3.45217e-05
			I10X*J189	0	0	0	0	0	0	6	3	5	3	3	5	1	0	1	27	3.45217e-05
			E149*J189	0	0	0	0	0	0	4	4	0	5	4	2	1	4	3	27	3.45217e-05
			N189*J449	0	0	0	0	0	0	5	4	2	0	5	4	1	3	3	27	3.45217e-05
			Y832*I248	0	0	0	0	0	0	3	3	3	4	4	5	3	2	0	27	3.45217e-05
			I10X*I252	0	0	0	0	0	0	5	0	2	3	3	4	4	2	4	27	3.45217e-05
			N189*E119	0	0	0	0	0	0	0	1	3	2	5	5	7	2	2	27	3.45217e-05
			I10X*F102*F172	0	0	0	0	0	0	1	3	3	1	1	4	2	8	4	27	3.45217e-05
			I119 I422	7	0	4	1	0	1	0	1	2	4	0	1	3	1	1	26	3.32431e-05
			J189 N19X	5	0	1	1	0	1	0	0	0	2	4	5	3	4	0	26	3.32431e-05
			N189 J189	3	0	1	0	2	3	0	2	4	3	4	0	0	3	1	26	3.32431e-05
			J448	1	1	1	1	3	3	0	1	2	1	4	1	4	1	2	26	3.32431e-05
			G459	1	1	1	1	3	1	1	2	1	3	1	5	4	1	0	26	3.32431e-05
			J980	1	3	4	2	4	0	3	1	0	1	4	1	0	1	1	26	3.32431e-05
			G409 F102	1	0	0	0	4	6	0	0	1	1	3	5	2	1	2	26	3.32431e-05
			I500 E149	0	1	2	0	2	0	0	2	3	4	4	4	1	3	0	26	3.32431e-05
			I517 I10X	0	0	2	0	0	0	0	0	0	2	4	7	0	5	6	26	3.32431e-05
			Y838 I219	0	0	0	5	1	1	0	5	2	1	2	4	1	2	2	26	3.32431e-05
			E149 N19	0	0	0	4	7	6	0	4	5	0	0	0	0	0	0	26	3.32431e-05
			I709 I10	0	0	0	1	4	5	0	9	7	0	0	0	0	0	0	26	3.32431e-05
			E669 F102	0	0	0	1	1	3	0	1	3	3	1	3	3	3	4	26	3.32431e-05
			I219*Y832	0	0	0	0	0	0	11	2	2	0	0	5	1	2	3	26	3.32431e-05
			Y838*I519	0	0	0	0	0	0	6	5	4	2	4	2	0	1	2	26	3.32431e-05
			F172*E788	0	0	0	0	0	0	7	2	1	5	5	1	1	1	3	26	3.32431e-05
			I10X*E039	0	0	0	0	0	0	0	1	1	0	5	5	5	4	5	26	3.32431e-05
			I10X*I517	0	0	0	0	0	0	5	2	4	3	2	2	1	4	3	26	3.32431e-05
			K760*F102	0	0	0	0	0	0	3	2	2	3	3	5	3	3	2	26	3.32431e-05
			I251*Y838	0	0	0	0	0	0	5	4	4	1	4	2	1	4	1	26	3.32431e-05
			J449*F102	0	0	0	0	0	0	4	0	3	4	2	4	3	3	3	26	3.32431e-05
			I259*I517	0	0	0	0	0	0	2	1	1	2	8	8	2	0	2	26	3.32431e-05
			I10X*I739	0	0	0	0	0	0	2	1	3	1	5	4	5	2	3	26	3.32431e-05
			E149 I709	5	0	3	1	0	1	0	3	2	3	1	1	2	1	2	25	3.19645e-05
			I519 I10X	3	1	0	0	0	0	0	0	0	4	5	3	4	2	3	25	3.19645e-05
			E141	2	0	0	1	0	1	1	3	3	4	3	0	4	0	3	25	3.19645e-05
			E149 E668	2	2	2	3	1	0	0	2	2	1	3	1	1	4	1	25	3.19645e-05
			N179 J969	2	2	4	1	0	2	0	3	3	1	3	0	2	2	0	25	3.19645e-05
			E149 I500	1	1	5	1	3	1	0	1	4	1	1	2	2	1	1	25	3.19645e-05
			I236	1	0	1	0	1	1	2	2	1	2	1	6	3	3	1	25	3.19645e-05
			I10X J439	1	0	1	0	2	0	0	1	1	0	4	5	4	4	2	25	3.19645e-05
			I10X I739	1	0	2	3	1	0	0	1	3	1	3	3	4	1	2	25	3.19645e-05
			E874	1	1	2	1	0	1	1	2	3	3	3	5	1	0	1	25	3.19645e-05
			R931	1	0	2	1	2	1	2	2	1	2	3	1	3	4	0	25	3.19645e-05
			E660	1	0	0	0	2	0	2	0	1	2	2	3	3	5	4	25	3.19645e-05
			I10X I517	0	1	0	0	3	2	0	2	4	3	2	2	0	3	3	25	3.19645e-05
			I219 Y832	0	0	2	4	5	1	0	1	2	0	0	5	1	1	3	25	3.19645e-05
			I10X F102 F172	0	2	2	1	0	0	0	3	3	1	0	3	1	7	2	25	3.19645e-05
			I252 I219	0	0	10	1	0	0	0	0	0	0	1	4	2	5	2	25	3.19645e-05
			I259 Y832	0	1	1	1	3	3	0	1	3	0	1	1	1	4	5	25	3.19645e-05
			I259 I10	0	0	0	1	1	9	0	5	9	0	0	0	0	0	0	25	3.19645e-05
			I64X*I10	0	0	0	0	0	0	7	10	8	0	0	0	0	0	0	25	3.19645e-05
			R092*I219	0	0	0	0	0	0	8	1	3	6	1	2	2	2	0	25	3.19645e-05
			I509*I10	0	0	0	0	0	0	10	7	8	0	0	0	0	0	0	25	3.19645e-05
			I248*I10	0	0	0	0	0	0	8	7	10	0	0	0	0	0	0	25	3.19645e-05
			I10X*E149*E788	0	0	0	0	0	0	2	3	2	4	0	3	2	7	2	25	3.19645e-05
			J189*N189	0	0	0	0	0	0	3	2	3	4	4	1	2	2	4	25	3.19645e-05
			I10X*I420	0	0	0	0	0	0	2	3	2	0	1	5	3	5	4	25	3.19645e-05
			N19X*I10X	0	0	0	0	0	0	0	0	0	0	5	7	1	5	7	25	3.19645e-05
			I10X*C61X	0	0	0	0	0	0	1	0	0	1	4	1	4	4	10	25	3.19645e-05
			E149 I252	4	1	3	0	2	2	0	1	2	0	1	3	2	2	1	24	3.06859e-05
			F411	2	2	4	3	5	2	1	0	1	1	0	2	0	0	1	24	3.06859e-05
			F319	1	3	0	1	3	1	1	1	1	2	1	2	2	2	3	24	3.06859e-05
			B99X	1	0	2	2	0	4	1	3	4	1	0	1	1	3	1	24	3.06859e-05
			F172 E788	1	1	3	0	2	2	0	2	1	4	4	1	1	0	2	24	3.06859e-05
			Y832 I259	1	1	1	5	4	3	0	0	4	0	3	1	0	1	0	24	3.06859e-05
			I251 N189	1	0	1	1	0	1	0	3	1	3	1	3	4	0	5	24	3.06859e-05
			I201	1	1	3	0	2	3	2	1	2	1	1	3	0	3	1	24	3.06859e-05
			I10X N40X	1	1	1	4	1	0	0	0	0	1	3	4	3	2	3	24	3.06859e-05
			J182	0	2	2	0	2	0	1	2	1	1	2	1	6	2	2	24	3.06859e-05
			I151	0	0	0	1	1	0	1	1	1	1	3	4	2	4	5	24	3.06859e-05
			E149*G309	0	0	0	0	0	0	1	0	5	2	2	3	5	1	5	24	3.06859e-05
			I251*N189	0	0	0	0	0	0	1	3	2	4	1	3	4	1	5	24	3.06859e-05
			I255*I422	0	0	0	0	0	0	1	0	7	0	4	2	3	2	5	24	3.06859e-05
			J449*J189	0	0	0	0	0	0	0	4	1	4	3	2	6	2	2	24	3.06859e-05
			B342 U072	0	0	0	0	0	0	0	0	0	0	0	0	0	0	24	24	3.06859e-05
			Y832 I219	3	1	3	3	1	0	0	4	1	1	1	1	1	1	2	23	2.94074e-05
			I131	2	1	0	1	4	2	1	2	2	1	0	1	0	5	1	23	2.94074e-05
			N179 J449	1	2	0	0	0	3	0	2	2	1	2	2	1	3	4	23	2.94074e-05
			N200	1	0	1	1	2	5	3	1	1	1	4	0	2	0	1	23	2.94074e-05
			I500 N189	1	1	0	1	1	3	0	3	1	1	2	3	3	1	2	23	2.94074e-05
			E146	1	0	2	0	1	0	0	2	0	2	1	3	2	3	6	23	2.94074e-05
			I10X G409	1	1	0	0	0	3	0	2	5	0	2	2	0	2	5	23	2.94074e-05
			G809	0	1	4	0	2	1	1	1	0	0	3	2	3	1	4	23	2.94074e-05
			E162	0	0	1	2	1	4	1	0	1	1	3	2	3	2	2	23	2.94074e-05
			I420 I10X	0	7	2	0	0	0	0	0	0	3	1	2	3	0	5	23	2.94074e-05
			E119 F172	0	1	0	1	1	0	0	1	2	0	2	3	7	2	3	23	2.94074e-05
			E149 C61X	0	2	3	0	0	0	0	0	0	1	2	4	1	4	6	23	2.94074e-05
			R739	0	1	0	0	1	1	2	3	3	3	1	2	2	0	4	23	2.94074e-05
			I509 N189	0	0	1	2	4	0	0	0	1	1	1	3	3	4	3	23	2.94074e-05
			I255 Y832	0	0	1	1	1	2	0	5	2	1	1	4	1	1	3	23	2.94074e-05
			F102 G409	0	0	1	2	2	1	0	1	3	3	2	1	3	1	3	23	2.94074e-05
			I119 F172	0	0	1	0	0	0	0	2	6	0	2	1	2	4	5	23	2.94074e-05
			E149*N19	0	0	0	0	0	0	11	5	7	0	0	0	0	0	0	23	2.94074e-05
			F102*K760	0	0	0	0	0	0	3	3	4	0	2	4	1	4	2	23	2.94074e-05
			I251*F172	0	0	0	0	0	0	3	1	2	2	3	2	2	4	4	23	2.94074e-05
			J81X*I219	0	0	0	0	0	0	1	2	4	1	8	1	2	4	0	23	2.94074e-05
			J40X	5	1	2	2	0	2	1	0	1	1	2	2	1	2	0	22	2.81288e-05
			F102 E46X	4	1	2	2	0	0	0	0	0	6	1	1	4	0	1	22	2.81288e-05
			I219 R570	2	1	3	1	0	2	0	1	3	1	2	3	1	0	2	22	2.81288e-05
			J939	2	0	0	2	2	0	5	0	3	1	1	1	0	4	1	22	2.81288e-05
			J129	2	1	1	2	1	2	0	0	4	2	0	1	0	0	6	22	2.81288e-05
			N429	2	1	0	2	1	4	2	3	0	2	3	1	0	1	0	22	2.81288e-05
			F102 K746	2	4	3	0	1	1	0	0	0	1	2	0	3	1	4	22	2.81288e-05
			I251 I219	1	3	0	3	1	1	0	1	1	1	2	0	2	4	2	22	2.81288e-05
			Q909	1	1	0	1	1	0	0	3	2	3	3	3	1	1	2	22	2.81288e-05
			I10X B572	1	0	1	2	2	4	0	1	1	2	0	1	1	2	4	22	2.81288e-05
			N189 Y841	1	1	2	0	1	0	0	0	1	2	0	1	2	6	5	22	2.81288e-05
			I10X E149 E788	1	1	0	1	1	0	0	3	2	4	0	1	2	5	1	22	2.81288e-05
			I10X E785	1	1	2	0	2	4	0	1	0	1	1	4	3	1	1	22	2.81288e-05
			J449 I500	1	0	3	5	4	2	0	1	2	0	2	0	1	0	1	22	2.81288e-05
			K802	0	4	0	2	1	2	2	1	2	2	1	1	2	2	0	22	2.81288e-05
			C900	0	2	0	2	1	1	2	1	0	1	2	2	4	2	2	22	2.81288e-05
			D509	0	0	1	1	1	2	0	1	1	2	1	4	3	3	2	22	2.81288e-05
			I10X G20X	0	0	2	0	0	1	0	0	0	3	3	2	4	5	2	22	2.81288e-05
			I674	0	1	3	4	0	2	3	1	0	1	3	1	2	0	1	22	2.81288e-05
			K290	0	1	1	1	2	2	2	2	2	4	1	3	0	0	1	22	2.81288e-05
			R570 R578	0	0	0	1	2	1	0	0	2	2	7	2	0	1	4	22	2.81288e-05
			E102	0	0	2	1	5	2	0	2	1	1	2	2	0	0	4	22	2.81288e-05
			R619	0	0	0	1	1	1	4	5	3	0	0	0	2	2	3	22	2.81288e-05
			E10X	0	0	0	0	0	0	0	0	1	1	3	6	4	4	3	22	2.81288e-05
			E149*I709	0	0	0	0	0	0	4	3	2	3	2	2	3	1	2	22	2.81288e-05
			J449*N179	0	0	0	0	0	0	4	2	3	1	0	2	3	5	2	22	2.81288e-05
			E149*I509	0	0	0	0	0	0	1	0	2	0	4	3	4	3	5	22	2.81288e-05
			R570*R578	0	0	0	0	0	0	2	0	2	2	7	3	1	1	4	22	2.81288e-05
			M199	4	1	3	4	0	2	2	0	0	1	1	1	2	0	0	21	2.68502e-05
			I219 F172	4	0	2	0	1	0	0	1	1	2	2	2	1	3	2	21	2.68502e-05
			I500 I251	2	1	4	0	2	1	0	0	3	1	1	0	2	2	2	21	2.68502e-05
			N309	2	1	3	0	0	4	3	0	3	1	0	1	3	0	0	21	2.68502e-05
			N19X J189	1	1	1	0	1	2	0	1	2	1	1	3	1	3	3	21	2.68502e-05
			I219 F102	1	1	3	2	0	4	0	1	0	2	1	1	3	0	2	21	2.68502e-05
			K767	1	0	2	0	0	2	1	0	0	1	4	1	3	3	3	21	2.68502e-05
			I10X I422	0	2	3	2	3	2	0	0	3	1	1	1	1	0	2	21	2.68502e-05
			J81X I255	0	0	0	4	1	0	0	0	7	0	2	4	1	1	1	21	2.68502e-05
			Y913	0	1	0	2	1	0	0	1	2	1	3	5	2	0	3	21	2.68502e-05
			I10X C61X	0	1	1	1	0	0	0	0	0	0	2	1	4	3	8	21	2.68502e-05
			I694 F172	0	0	2	3	1	3	0	2	4	0	1	1	1	1	2	21	2.68502e-05
			I10X E146	0	0	1	1	1	0	0	1	0	0	0	1	2	8	6	21	2.68502e-05
			I700 I251	0	0	0	1	0	1	0	2	7	0	0	2	6	1	1	21	2.68502e-05
			E149*I739	0	0	0	0	0	0	4	4	2	0	4	1	1	0	5	21	2.68502e-05
			N189*J189	0	0	0	0	0	0	3	2	4	3	4	1	0	3	1	21	2.68502e-05
			I10X*I429	0	0	0	0	0	0	5	3	1	3	0	1	1	1	6	21	2.68502e-05
			I219*I251	0	0	0	0	0	0	2	1	3	3	2	2	2	4	2	21	2.68502e-05
			I255*Y832	0	0	0	0	0	0	3	5	2	1	1	4	1	1	3	21	2.68502e-05
			F102*G409	0	0	0	0	0	0	2	1	3	3	2	1	4	2	3	21	2.68502e-05
			Y838*I219	0	0	0	0	0	0	1	5	2	1	3	4	1	2	2	21	2.68502e-05
			R578*A419	0	0	0	0	0	0	1	0	0	1	1	10	4	3	1	21	2.68502e-05
			F10X	0	0	0	0	0	0	0	0	0	6	0	3	3	6	3	21	2.68502e-05
			R091	3	4	1	1	0	2	1	1	2	1	2	2	0	0	0	20	2.55716e-05
			S720	2	3	4	1	0	0	1	3	0	1	0	3	1	1	0	20	2.55716e-05
			I64X F172	2	1	2	1	0	3	0	0	2	3	2	0	1	2	1	20	2.55716e-05
			K279	2	3	3	1	3	1	2	0	1	0	1	0	3	0	0	20	2.55716e-05
			R092 I469	2	1	0	0	1	2	0	0	5	2	3	1	2	0	1	20	2.55716e-05
			I255 J449	2	2	1	1	1	1	0	1	1	0	1	2	2	1	4	20	2.55716e-05
			K761	1	0	0	2	4	1	2	1	1	2	1	2	2	0	1	20	2.55716e-05
			C859	1	1	1	2	2	1	0	2	0	1	5	2	0	0	2	20	2.55716e-05
			I979	1	1	1	3	1	3	1	0	2	1	1	3	1	1	0	20	2.55716e-05
			E149 R54	1	0	0	3	1	5	0	4	6	0	0	0	0	0	0	20	2.55716e-05
			K768	1	1	1	1	0	0	0	1	1	1	4	2	1	4	2	20	2.55716e-05
			C259	1	0	0	1	1	1	0	4	1	0	2	2	3	4	0	20	2.55716e-05
			J981	0	3	2	1	1	1	1	0	1	2	3	3	1	1	0	20	2.55716e-05
			F799	0	2	3	1	0	1	3	4	1	1	0	0	2	1	1	20	2.55716e-05
			R042	0	1	1	1	1	6	0	1	0	1	2	1	3	1	1	20	2.55716e-05
			D469	0	0	4	0	1	1	2	1	0	0	1	2	4	1	3	20	2.55716e-05
			F109 F179	0	0	3	4	1	2	0	0	1	1	0	0	4	0	4	20	2.55716e-05
			J81X I255 I422	0	0	0	8	2	1	0	2	0	0	5	0	1	1	0	20	2.55716e-05
			N399	0	0	0	0	0	0	3	3	5	1	3	2	0	2	1	20	2.55716e-05
			I219 J81	0	0	0	1	6	5	0	3	5	0	0	0	0	0	0	20	2.55716e-05
			I70X	0	0	0	0	1	0	0	0	2	2	1	5	4	4	1	20	2.55716e-05
			N19X*J189	0	0	0	0	0	0	3	2	3	1	1	3	1	3	3	20	2.55716e-05
			E149*I258	0	0	0	0	0	0	3	1	2	0	4	2	2	2	4	20	2.55716e-05
			G409*F102	0	0	0	0	0	0	3	0	1	1	3	6	2	2	2	20	2.55716e-05
			N179*A419	0	0	0	0	0	0	1	0	2	3	3	2	3	3	3	20	2.55716e-05
			I248*E149	0	0	0	0	0	0	3	3	3	4	3	3	0	1	0	20	2.55716e-05
			I700*I251	0	0	0	0	0	0	1	2	7	0	0	2	6	1	1	20	2.55716e-05
			N189*Y841	0	0	0	0	0	0	2	0	1	3	0	1	2	6	5	20	2.55716e-05
			I10X*N039	0	0	0	0	0	0	1	2	0	1	1	0	5	5	5	20	2.55716e-05
			I10X*J459	0	0	0	0	0	0	0	1	3	1	1	5	3	4	2	20	2.55716e-05
			I10X*G409	0	0	0	0	0	0	1	3	5	0	2	2	0	2	5	20	2.55716e-05
			I219 I500	3	2	1	1	0	2	0	3	0	2	1	1	0	1	2	19	2.4293e-05
			C710	2	1	0	0	0	0	5	1	1	1	3	1	2	2	0	19	2.4293e-05
			I454	2	1	1	1	2	1	2	4	0	1	2	1	0	0	1	19	2.4293e-05
			I259 I420	2	0	4	1	1	1	0	2	0	2	1	4	0	1	0	19	2.4293e-05
			I219 I252	2	1	10	3	0	0	0	0	0	0	0	3	0	0	0	19	2.4293e-05
			F172 R54X	1	1	3	0	0	0	0	0	0	2	2	6	1	3	0	19	2.4293e-05
			C64X	1	1	3	1	1	0	1	0	1	3	3	2	1	0	1	19	2.4293e-05
			C20X	1	2	1	3	0	1	1	0	2	2	1	2	1	2	0	19	2.4293e-05
			R99X I219	1	0	1	0	0	1	0	2	4	1	6	2	0	1	0	19	2.4293e-05
			I255 I251	1	3	1	2	0	3	0	0	0	0	2	3	1	1	2	19	2.4293e-05
			I259 N189	1	0	0	0	3	1	0	0	2	2	4	4	1	0	1	19	2.4293e-05
			I251 I500	1	0	1	1	1	1	0	1	1	1	3	0	6	1	1	19	2.4293e-05
			E149 I255	1	2	3	1	0	0	0	2	1	3	0	1	1	3	1	19	2.4293e-05
			J439 I10X	1	2	2	0	0	0	0	0	0	3	4	2	3	2	0	19	2.4293e-05
			J449 J439	1	0	3	0	3	3	0	0	0	4	1	0	2	1	1	19	2.4293e-05
			G319	0	3	1	1	0	1	1	0	2	2	2	2	0	2	2	19	2.4293e-05
			E107	0	0	0	1	0	0	1	0	2	3	0	1	5	1	5	19	2.4293e-05
			E119 E788	0	0	0	3	2	1	0	4	0	0	3	1	4	0	1	19	2.4293e-05
			I440	0	2	0	1	0	2	3	3	1	3	1	0	2	1	0	19	2.4293e-05
			A169	0	2	1	1	2	1	1	0	2	2	1	3	1	1	1	19	2.4293e-05
			A419 N19X	0	1	1	2	0	0	0	0	0	3	3	4	2	3	0	19	2.4293e-05
			I694 I10	0	1	0	0	3	6	0	7	2	0	0	0	0	0	0	19	2.4293e-05
			F103	0	0	0	2	2	1	2	2	0	2	1	0	3	1	3	19	2.4293e-05
			E148*I10	0	0	0	0	0	0	3	8	8	0	0	0	0	0	0	19	2.4293e-05
			I709*I10	0	0	0	0	0	0	2	9	8	0	0	0	0	0	0	19	2.4293e-05
			E149*N390	0	0	0	0	0	0	4	2	2	2	2	3	0	1	3	19	2.4293e-05
			I500*N189	0	0	0	0	0	0	1	3	1	1	3	3	3	2	2	19	2.4293e-05
			I509*N189	0	0	0	0	0	0	1	0	2	1	1	3	3	4	4	19	2.4293e-05
			I509*I219	0	0	0	0	0	0	0	0	1	3	3	3	2	3	4	19	2.4293e-05
			I10X E115	0	0	0	0	0	0	0	0	1	0	1	7	6	3	1	19	2.4293e-05
			J988 U049	0	0	0	0	0	0	0	0	0	0	0	0	0	0	19	19	2.4293e-05
			K810	3	0	3	3	2	1	2	0	0	0	2	0	2	0	0	18	2.30145e-05
			K861	2	1	3	2	1	1	1	1	1	2	0	2	0	0	1	18	2.30145e-05
			I729	1	3	4	1	0	0	2	2	0	1	1	1	1	0	1	18	2.30145e-05
			I119 I420	1	2	1	2	0	0	0	0	1	0	1	3	1	5	1	18	2.30145e-05
			I219 I64X	1	1	1	3	1	1	0	0	0	1	3	1	2	1	2	18	2.30145e-05
			K295	1	1	2	2	3	0	0	1	3	2	0	0	2	0	1	18	2.30145e-05
			R51X	1	1	0	1	1	2	0	2	2	2	1	1	1	1	2	18	2.30145e-05
			J959	1	0	6	5	0	3	1	0	0	0	1	1	0	0	0	18	2.30145e-05
			I509 J449	1	4	2	1	0	2	0	0	1	1	1	1	1	3	0	18	2.30145e-05
			E149 J439	1	2	1	1	2	2	0	0	4	0	2	2	0	1	0	18	2.30145e-05
			E788 E149	1	1	0	1	1	2	0	3	1	0	1	2	1	3	1	18	2.30145e-05
			I252 E149	1	0	4	3	1	0	0	0	4	0	1	1	0	1	2	18	2.30145e-05
			Y832 I519	1	1	1	3	0	1	0	1	0	2	6	0	1	0	1	18	2.30145e-05
			I309	1	0	0	1	3	1	1	0	2	1	2	2	1	3	0	18	2.30145e-05
			I241	1	1	0	0	3	0	0	1	1	0	1	1	0	2	7	18	2.30145e-05
			I255 I10	1	0	0	3	1	4	0	7	2	0	0	0	0	0	0	18	2.30145e-05
			J449 F102	1	1	0	0	0	0	0	0	3	3	2	3	2	0	3	18	2.30145e-05
			J81X J948	0	3	1	0	0	0	0	0	3	2	5	2	1	0	1	18	2.30145e-05
			S069	0	1	0	1	1	1	1	2	0	2	3	3	2	1	0	18	2.30145e-05
			I258 I10X	0	1	1	0	0	0	0	0	0	2	4	3	1	1	5	18	2.30145e-05
			I219 N189	0	2	0	1	1	2	0	2	1	1	2	3	3	0	0	18	2.30145e-05
			E112	0	1	0	0	0	1	0	2	2	3	0	2	1	3	3	18	2.30145e-05
			N189 I509	0	1	1	0	0	4	0	3	2	0	1	2	1	2	1	18	2.30145e-05
			I10X T652	0	1	1	0	0	0	0	4	1	4	0	0	3	3	1	18	2.30145e-05
			G301	0	1	0	0	0	1	4	1	1	2	1	3	2	1	1	18	2.30145e-05
			I10X F171	0	1	0	1	0	1	0	1	0	2	2	4	2	0	4	18	2.30145e-05
			I691	0	0	1	3	2	2	0	1	0	1	3	0	1	2	2	18	2.30145e-05
			Y838 I259	0	0	0	0	1	2	0	0	2	1	0	1	4	6	1	18	2.30145e-05
			I10X N19	0	0	0	1	5	7	0	2	3	0	0	0	0	0	0	18	2.30145e-05
			J189 N19	0	0	0	0	7	4	0	4	3	0	0	0	0	0	0	18	2.30145e-05
			E149*I64	0	0	0	0	0	0	9	6	3	0	0	0	0	0	0	18	2.30145e-05
			E149*R54	0	0	0	0	0	0	7	4	7	0	0	0	0	0	0	18	2.30145e-05
			I219*J81	0	0	0	0	0	0	10	3	5	0	0	0	0	0	0	18	2.30145e-05
			E788*E149	0	0	0	0	0	0	4	3	1	0	2	2	1	4	1	18	2.30145e-05
			F102*E149	0	0	0	0	0	0	4	1	1	1	1	1	5	2	2	18	2.30145e-05
			N179*J449	0	0	0	0	0	0	1	2	2	1	2	2	1	3	4	18	2.30145e-05
			I64X*F172	0	0	0	0	0	0	2	0	2	3	4	2	2	2	1	18	2.30145e-05
			I219*I500	0	0	0	0	0	0	3	3	0	2	2	1	1	3	3	18	2.30145e-05
			E119*E788	0	0	0	0	0	0	1	5	1	1	3	1	5	0	1	18	2.30145e-05
			I259*I500	0	0	0	0	0	0	0	0	2	1	2	3	6	1	3	18	2.30145e-05
			I10X*F171	0	0	0	0	0	0	0	1	0	2	4	4	3	0	4	18	2.30145e-05
			R578 A419	0	0	0	0	0	0	0	0	0	1	1	10	4	2	0	18	2.30145e-05
			I461 I255	3	3	10	1	0	0	0	0	0	0	0	0	0	0	0	17	2.17359e-05
			K85X	2	3	6	6	0	0	0	0	0	0	0	0	0	0	0	17	2.17359e-05
			I669	2	1	1	2	1	1	2	1	1	1	1	0	2	1	0	17	2.17359e-05
			N19X J449	2	0	0	1	1	2	0	2	0	2	2	1	2	1	1	17	2.17359e-05
			R230	1	1	1	4	0	1	0	2	1	2	1	2	0	1	0	17	2.17359e-05
			R11X	1	0	1	3	0	0	0	2	1	1	1	1	0	2	4	17	2.17359e-05
			I509 N19X	1	1	0	3	0	0	0	0	0	1	3	4	1	2	1	17	2.17359e-05
			I258 E149	1	0	1	0	0	2	0	2	2	1	3	0	1	3	1	17	2.17359e-05
			T519	1	1	1	0	2	0	2	0	1	1	1	2	4	0	1	17	2.17359e-05
			C959	1	1	2	1	1	1	1	0	1	0	3	3	1	0	1	17	2.17359e-05
			E149 I258	1	0	0	0	0	0	0	1	2	0	4	2	2	2	3	17	2.17359e-05
			I426	1	0	1	0	2	3	0	1	0	2	1	2	2	2	0	17	2.17359e-05
			R54X F172	1	0	0	0	1	2	0	3	5	2	0	0	2	1	0	17	2.17359e-05
			I10X I209	1	3	5	0	0	2	0	1	2	0	0	2	1	0	0	17	2.17359e-05
			I409	0	3	1	0	0	3	0	4	1	1	1	0	0	1	2	17	2.17359e-05
			H409	0	0	2	1	0	1	0	3	0	4	1	1	3	1	0	17	2.17359e-05
			J81X R048	0	0	3	3	1	0	0	1	1	0	2	2	1	1	2	17	2.17359e-05
			J069	0	1	0	2	1	0	1	2	1	1	1	3	2	1	1	17	2.17359e-05
			I219 Y838	0	0	3	4	0	1	0	1	0	0	1	1	3	3	0	17	2.17359e-05
			A90X	0	0	1	0	3	1	3	2	0	3	3	0	0	0	1	17	2.17359e-05
			A419 N189	0	1	0	2	3	3	0	0	1	2	3	0	1	1	0	17	2.17359e-05
			I420 I259	0	2	2	2	1	0	0	1	0	0	1	0	4	4	0	17	2.17359e-05
			F102 J449	0	2	0	0	1	2	0	0	2	0	2	1	5	2	0	17	2.17359e-05
			A499	0	2	1	0	2	0	3	0	0	0	1	1	1	4	2	17	2.17359e-05
			F102 K760	0	2	2	0	1	1	0	1	3	0	2	3	0	2	0	17	2.17359e-05
			K720	0	2	1	1	2	0	1	0	0	0	3	1	0	4	2	17	2.17359e-05
			Y912	0	1	0	0	1	0	2	1	2	1	3	1	1	1	3	17	2.17359e-05
			I251 I509	0	0	1	1	0	1	0	2	0	1	3	4	1	2	1	17	2.17359e-05
			C61X E149	0	0	1	1	2	2	0	2	0	1	2	2	1	1	2	17	2.17359e-05
			J449*I10	0	0	0	0	0	0	6	6	5	0	0	0	0	0	0	17	2.17359e-05
			I10X*N19	0	0	0	0	0	0	12	2	3	0	0	0	0	0	0	17	2.17359e-05
			N19X*I10	0	0	0	0	0	0	7	5	5	0	0	0	0	0	0	17	2.17359e-05
			Y832*I219	0	0	0	0	0	0	3	4	2	2	1	1	1	1	2	17	2.17359e-05
			I259*I10	0	0	0	0	0	0	1	5	11	0	0	0	0	0	0	17	2.17359e-05
			I259*N189	0	0	0	0	0	0	1	0	2	2	4	4	2	0	2	17	2.17359e-05
			N189*F172	0	0	0	0	0	0	3	0	1	2	1	1	3	4	2	17	2.17359e-05
			I259*Y832	0	0	0	0	0	0	1	1	3	0	1	1	1	4	5	17	2.17359e-05
			J439*I10X	0	0	0	0	0	0	1	0	0	4	4	2	4	2	0	17	2.17359e-05
			I420*I10X	0	0	0	0	0	0	1	0	0	3	1	3	3	0	6	17	2.17359e-05
			I10X*Y832	0	0	0	0	0	0	1	0	3	5	3	1	0	3	1	17	2.17359e-05
			I251*I500	0	0	0	0	0	0	1	2	1	2	3	0	6	1	1	17	2.17359e-05
			J81X*I422	0	0	0	0	0	0	1	2	0	0	8	2	3	1	0	17	2.17359e-05
			J44X	0	0	0	0	0	0	0	0	0	2	1	1	6	7	0	17	2.17359e-05
			I248 Y838	6	4	1	0	1	1	0	0	0	0	1	0	0	1	1	16	2.04573e-05
			I517 I119	4	3	1	2	1	0	0	0	0	0	0	1	2	1	1	16	2.04573e-05
			I10X K746	3	1	0	2	1	1	0	0	3	1	2	1	0	0	1	16	2.04573e-05
			J449 R54X	2	0	1	2	0	0	0	0	0	1	3	2	3	1	1	16	2.04573e-05
			I517 I129	2	1	1	2	8	0	0	0	1	0	0	0	0	0	1	16	2.04573e-05
			E149 J180	2	1	3	0	3	0	0	1	1	2	0	1	0	2	0	16	2.04573e-05
			Y838 E149	2	2	2	2	1	1	0	1	1	1	1	1	1	0	0	16	2.04573e-05
			J180 E149	1	0	2	2	0	0	0	0	2	2	3	2	1	1	0	16	2.04573e-05
			I10X Y832	1	0	3	0	2	1	0	0	1	3	1	1	0	3	0	16	2.04573e-05
			I219 I259	1	3	0	1	2	2	0	0	0	1	3	0	2	1	0	16	2.04573e-05
			G978	1	0	3	0	0	0	1	3	0	0	1	2	2	0	3	16	2.04573e-05
			F172 J439	1	0	0	2	0	1	0	1	3	0	1	4	2	1	0	16	2.04573e-05
			G122	1	0	1	1	1	2	1	0	2	1	1	1	0	2	2	16	2.04573e-05
			I422 I10X	1	0	3	1	0	0	0	0	0	2	4	1	1	2	1	16	2.04573e-05
			L031	1	0	3	1	0	1	2	1	1	0	1	2	0	1	2	16	2.04573e-05
			G311	0	0	1	0	2	0	0	0	2	1	0	1	3	1	5	16	2.04573e-05
			L97X	0	1	2	0	0	1	1	1	0	1	2	2	1	3	1	16	2.04573e-05
			I422 I251	0	0	3	2	2	1	0	1	0	1	1	5	0	0	0	16	2.04573e-05
			R570 I219	0	0	2	0	3	3	0	2	1	0	1	1	1	0	2	16	2.04573e-05
			K291	0	1	1	1	0	2	1	3	3	0	0	2	2	0	0	16	2.04573e-05
			M623	0	1	0	0	0	0	0	2	2	0	1	4	3	0	3	16	2.04573e-05
			N189 I500	0	2	1	1	2	1	0	1	3	0	3	0	1	0	1	16	2.04573e-05
			E782	0	1	0	0	0	1	1	1	0	0	0	0	8	2	2	16	2.04573e-05
			E149 I119	0	1	0	0	2	0	0	0	2	1	0	2	1	0	7	16	2.04573e-05
			R600	0	1	2	1	0	2	0	2	1	0	2	2	1	1	1	16	2.04573e-05
			I10X I429	0	0	1	0	0	1	0	3	1	2	0	1	0	1	6	16	2.04573e-05
			E788 I10	0	1	0	1	4	2	0	2	6	0	0	0	0	0	0	16	2.04573e-05
			C760	0	0	2	2	1	1	2	1	1	0	3	1	0	1	1	16	2.04573e-05
			I517 I259	0	0	1	0	2	0	0	0	2	0	2	3	2	2	2	16	2.04573e-05
			F102 E149	0	0	1	1	2	0	0	1	1	1	1	1	4	1	2	16	2.04573e-05
			I252 I10	0	0	0	4	4	2	0	4	2	0	0	0	0	0	0	16	2.04573e-05
			E149 I64	0	0	0	1	2	4	0	6	3	0	0	0	0	0	0	16	2.04573e-05
			E116	0	0	0	0	0	1	0	1	0	4	3	1	2	2	2	16	2.04573e-05
			I694*I10	0	0	0	0	0	0	7	7	2	0	0	0	0	0	0	16	2.04573e-05
			E788*I10	0	0	0	0	0	0	8	2	6	0	0	0	0	0	0	16	2.04573e-05
			E149*I252	0	0	0	0	0	0	3	1	3	0	1	3	2	2	1	16	2.04573e-05
			R54X*F172	0	0	0	0	0	0	0	3	6	2	0	0	2	1	2	16	2.04573e-05
			C61X*E149	0	0	0	0	0	0	4	2	0	1	2	2	1	2	2	16	2.04573e-05
			I219*R092	0	0	0	0	0	0	2	2	2	2	1	3	2	1	1	16	2.04573e-05
			F172*I694	0	0	0	0	0	0	1	3	3	1	1	3	1	1	2	16	2.04573e-05
			F179*F109	0	0	0	0	0	0	2	0	0	2	0	1	3	4	4	16	2.04573e-05
			I251*I509	0	0	0	0	0	0	1	2	0	2	3	4	1	2	1	16	2.04573e-05
			I219*N189	0	0	0	0	0	0	3	2	1	1	2	4	3	0	0	16	2.04573e-05
			Y838*I259	0	0	0	0	0	0	1	0	2	1	0	1	4	6	1	16	2.04573e-05
			F172*R54X	0	0	0	0	0	0	1	0	0	2	3	6	1	3	0	16	2.04573e-05
			N179*J969	0	0	0	0	0	0	1	3	4	1	3	0	2	2	0	16	2.04573e-05
			I258*E149	0	0	0	0	0	0	1	3	2	1	4	0	1	3	1	16	2.04573e-05
			I10X*T652	0	0	0	0	0	0	0	4	1	4	0	0	3	3	1	16	2.04573e-05
			I251*I219	0	0	0	0	0	0	1	1	1	1	2	1	3	4	2	16	2.04573e-05
			I512	4	3	2	0	0	2	2	0	0	0	1	1	0	0	0	15	1.91787e-05
			I10X J81X	4	2	1	2	0	0	0	0	0	0	2	3	0	0	1	15	1.91787e-05
			K819	3	1	3	0	1	3	1	1	1	0	0	0	1	0	0	15	1.91787e-05
			I500 I219	2	0	2	1	1	1	0	2	1	1	1	0	0	2	1	15	1.91787e-05
			G822	2	1	0	0	1	1	1	3	0	3	0	2	0	0	1	15	1.91787e-05
			I709 I129	2	2	2	1	1	1	0	1	2	0	0	0	1	2	0	15	1.91787e-05
			I259 I709	2	2	2	1	1	1	0	1	0	0	0	0	0	2	3	15	1.91787e-05
			M819	1	0	0	0	2	1	2	1	1	3	0	1	1	0	2	15	1.91787e-05
			N189 I251	1	1	1	0	0	0	0	0	1	1	5	4	0	0	1	15	1.91787e-05
			I251 J449	1	1	0	0	2	2	0	0	2	1	3	0	1	1	1	15	1.91787e-05
			I658	1	1	1	2	2	0	1	0	1	2	1	0	1	2	0	15	1.91787e-05
			I958	1	0	0	1	0	1	2	3	0	0	0	1	2	2	2	15	1.91787e-05
			R630	1	1	0	1	0	3	1	1	1	1	2	0	0	1	2	15	1.91787e-05
			I509 I248	1	2	1	3	1	0	0	0	1	0	0	0	2	2	2	15	1.91787e-05
			I511	1	0	0	0	0	4	0	2	0	2	1	1	2	0	2	15	1.91787e-05
			I255 N189	1	4	0	0	0	0	0	0	0	2	2	2	1	1	2	15	1.91787e-05
			N189 I48X	1	4	2	0	0	0	0	0	0	2	0	1	1	3	1	15	1.91787e-05
			F172 I709	1	2	1	0	0	0	0	1	0	1	1	1	0	3	4	15	1.91787e-05
			I10X I119	1	0	0	1	0	1	0	1	0	1	1	3	1	3	2	15	1.91787e-05
			I259 F172	1	3	0	1	1	1	0	0	1	0	0	3	1	1	2	15	1.91787e-05
			I119 I10X	0	0	1	4	0	0	0	0	0	3	2	2	1	1	1	15	1.91787e-05
			I259 I509	0	1	1	0	0	0	0	2	0	1	6	1	1	1	1	15	1.91787e-05
			I48X N189	0	0	1	1	0	3	0	0	4	1	0	2	2	1	0	15	1.91787e-05
			E149 I259	0	0	0	2	1	0	0	1	0	2	1	3	1	2	2	15	1.91787e-05
			I509 J969	0	0	0	2	4	1	0	3	1	0	0	0	0	3	1	15	1.91787e-05
			J81X I259	0	0	1	0	0	3	0	2	0	0	7	2	0	0	0	15	1.91787e-05
			Y831 I251	0	1	1	0	1	1	0	1	0	3	1	0	2	3	1	15	1.91787e-05
			G919	0	3	0	0	1	1	2	0	1	1	1	2	1	1	1	15	1.91787e-05
			I499 I10X	0	2	4	1	0	0	0	0	0	1	3	3	1	0	0	15	1.91787e-05
			C61X I10X	0	2	2	1	0	0	0	1	0	0	1	1	3	2	2	15	1.91787e-05
			R258	0	1	1	1	0	1	4	0	0	1	4	0	0	2	0	15	1.91787e-05
			B572 I10X	0	1	1	0	0	0	0	0	0	0	3	2	3	2	3	15	1.91787e-05
			J988 N179	0	1	3	0	0	1	0	0	2	2	3	0	0	2	1	15	1.91787e-05
			Y95X J189	0	1	0	2	1	0	0	3	1	0	0	3	0	2	2	15	1.91787e-05
			K579	0	0	3	3	3	0	1	0	1	0	1	1	1	1	0	15	1.91787e-05
			I46X	0	0	1	0	0	0	0	0	0	0	2	1	7	2	2	15	1.91787e-05
			F172 I694	0	0	1	0	1	2	0	1	2	1	1	2	1	1	2	15	1.91787e-05
			N19X I10	0	0	0	1	1	5	0	4	4	0	0	0	0	0	0	15	1.91787e-05
			E669 I10	0	0	0	0	3	5	0	2	5	0	0	0	0	0	0	15	1.91787e-05
			I10X I48	0	0	0	2	4	5	0	1	3	0	0	0	0	0	0	15	1.91787e-05
			F199	0	0	0	0	0	1	1	0	0	0	1	2	2	2	6	15	1.91787e-05
			E149*I10X*F172	0	0	0	0	0	0	4	0	0	0	2	5	2	1	1	15	1.91787e-05
			I259*F172	0	0	0	0	0	0	5	0	1	0	1	3	1	2	2	15	1.91787e-05
			F172*I709	0	0	0	0	0	0	3	1	0	1	1	1	0	3	5	15	1.91787e-05
			I10X*E149*N189	0	0	0	0	0	0	3	0	3	1	2	1	1	2	2	15	1.91787e-05
			I500*J449	0	0	0	0	0	0	2	3	3	0	1	1	2	2	1	15	1.91787e-05
			F172*J439	0	0	0	0	0	0	2	1	3	1	1	4	2	1	0	15	1.91787e-05
			I517*I259	0	0	0	0	0	0	2	0	2	0	2	3	2	2	2	15	1.91787e-05
			E149*I119	0	0	0	0	0	0	1	0	2	1	0	2	2	0	7	15	1.91787e-05
			J81X*I129	0	0	0	0	0	0	3	0	3	2	2	3	0	2	0	15	1.91787e-05
			I259*I509	0	0	0	0	0	0	0	2	0	1	6	2	2	1	1	15	1.91787e-05
			J81X*J948	0	0	0	0	0	0	1	0	3	2	5	2	1	0	1	15	1.91787e-05
			F149	3	1	0	0	1	0	1	0	0	1	2	2	2	1	0	14	1.79001e-05
			T828	3	1	1	0	0	0	2	1	0	1	0	0	0	3	2	14	1.79001e-05
			F205	2	0	0	2	3	0	0	0	0	0	0	1	4	2	0	14	1.79001e-05
			J81X G936	2	0	2	3	0	1	0	2	2	0	1	1	0	0	0	14	1.79001e-05
			I219 J189	2	2	5	0	1	0	0	0	1	0	0	1	2	0	0	14	1.79001e-05
			Y832 I255	2	1	1	1	0	0	0	1	2	1	2	2	1	0	0	14	1.79001e-05
			G710	2	0	0	0	2	1	1	0	0	1	2	2	2	1	0	14	1.79001e-05
			I64X J189	2	3	2	0	1	4	0	0	2	0	0	0	0	0	0	14	1.79001e-05
			R54X E46X	1	1	2	2	0	0	0	0	0	1	3	2	1	0	1	14	1.79001e-05
			I678 E149	1	1	0	0	1	2	0	0	2	1	2	1	0	3	0	14	1.79001e-05
			J81X J90X	1	2	1	5	0	0	0	0	0	0	3	0	1	1	0	14	1.79001e-05
			I748	1	1	0	0	0	4	0	0	1	2	2	0	0	1	2	14	1.79001e-05
			I219 I509	1	1	0	0	1	2	0	0	1	0	2	2	4	0	0	14	1.79001e-05
			I500 J189	1	0	0	4	1	1	0	4	0	1	0	1	0	0	1	14	1.79001e-05
			J449 I48X	1	0	2	0	0	0	0	0	0	1	1	1	1	5	2	14	1.79001e-05
			I310	1	0	2	1	1	1	0	0	1	1	0	2	2	1	1	14	1.79001e-05
			I10X C61	1	0	0	0	4	5	0	0	4	0	0	0	0	0	0	14	1.79001e-05
			G309 I10X	0	0	0	0	0	0	0	0	0	0	1	3	3	5	2	14	1.79001e-05
			N390 E149	0	1	0	1	2	0	0	1	1	2	2	1	2	1	0	14	1.79001e-05
			R609	0	0	1	2	3	0	1	1	0	1	0	2	1	0	2	14	1.79001e-05
			I259 J449	0	0	1	2	1	1	0	0	1	2	3	2	1	0	0	14	1.79001e-05
			J869	0	4	3	1	2	0	0	0	0	0	0	0	2	1	1	14	1.79001e-05
			I248 I219	0	2	1	1	2	3	0	1	0	2	1	1	0	0	0	14	1.79001e-05
			I632	0	2	0	0	0	0	0	0	1	1	0	3	3	4	0	14	1.79001e-05
			I259 I500	0	1	0	0	2	1	0	0	1	1	1	1	3	1	2	14	1.79001e-05
			J189 J90X	0	1	1	0	0	0	0	1	0	1	4	3	0	1	2	14	1.79001e-05
			E149 E142	0	1	1	2	1	1	0	0	2	0	1	0	2	1	2	14	1.79001e-05
			B182	0	1	0	0	1	0	2	0	2	3	1	1	1	2	0	14	1.79001e-05
			J439 I129	0	1	4	2	2	0	0	0	0	0	2	1	1	1	0	14	1.79001e-05
			R17X	0	0	0	4	0	3	0	1	1	0	0	2	0	1	2	14	1.79001e-05
			I690	0	1	0	1	0	2	0	2	3	0	1	3	1	0	0	14	1.79001e-05
			J81X J90	0	0	1	0	7	1	0	4	1	0	0	0	0	0	0	14	1.79001e-05
			I509 I251	0	0	0	2	2	1	0	0	2	0	1	1	0	3	2	14	1.79001e-05
			I709 E119	0	0	2	0	0	0	0	0	0	0	0	0	2	7	3	14	1.79001e-05
			I10X E149 N189	0	0	1	0	2	1	0	0	2	1	2	1	1	1	2	14	1.79001e-05
			T659	0	0	1	1	0	2	2	1	0	2	2	1	1	1	0	14	1.79001e-05
			N189 F172	0	0	0	1	2	0	0	0	1	2	1	1	2	3	1	14	1.79001e-05
			R578 A419 R570	0	0	0	0	0	0	0	1	2	2	3	1	1	2	2	14	1.79001e-05
			N179 I10	0	0	0	0	2	5	0	3	4	0	0	0	0	0	0	14	1.79001e-05
			J189 I10	0	0	0	0	2	2	0	6	4	0	0	0	0	0	0	14	1.79001e-05
			I255*I10	0	0	0	0	0	0	4	7	3	0	0	0	0	0	0	14	1.79001e-05
			I99X*I709	0	0	0	0	0	0	8	1	1	0	3	0	1	0	0	14	1.79001e-05
			N189*I509	0	0	0	0	0	0	2	3	2	0	1	2	1	2	1	14	1.79001e-05
			Y838*I248	0	0	0	0	0	0	4	4	1	2	1	0	0	2	0	14	1.79001e-05
			I219*I509	0	0	0	0	0	0	2	0	1	1	2	3	4	0	1	14	1.79001e-05
			E149*I259	0	0	0	0	0	0	1	1	0	2	1	3	2	2	2	14	1.79001e-05
			I119*I420	0	0	0	0	0	0	0	0	1	0	1	5	1	5	1	14	1.79001e-05
			I10X*E785	0	0	0	0	0	0	0	1	0	1	1	4	4	2	1	14	1.79001e-05
			I10X*F209	0	0	0	0	0	0	1	0	2	0	0	2	4	2	3	14	1.79001e-05
			N189*I251	0	0	0	0	0	0	0	0	1	1	6	4	0	0	2	14	1.79001e-05
			F101 F171	0	0	0	0	0	0	0	0	3	1	2	1	5	2	0	14	1.79001e-05
			N039 I10X	0	0	0	0	0	0	0	0	0	0	4	1	1	4	4	14	1.79001e-05
			I709 E149 I10X	0	0	0	0	0	0	0	0	0	0	2	2	2	6	2	14	1.79001e-05
			R068	3	1	1	1	0	1	0	2	1	0	0	0	2	0	1	13	1.66216e-05
			J46X	3	1	1	1	0	2	0	1	0	1	0	1	0	2	0	13	1.66216e-05
			J81X J960	3	1	0	1	0	0	0	0	2	0	1	0	0	2	3	13	1.66216e-05
			E149 I499	2	1	1	0	2	0	0	2	2	1	1	0	1	0	0	13	1.66216e-05
			I259 I251	1	0	0	0	0	1	0	1	0	2	0	0	3	3	2	13	1.66216e-05
			E46X E86X	1	0	0	2	0	0	0	1	0	0	3	0	3	0	3	13	1.66216e-05
			I255 I219	1	1	0	0	2	4	0	0	0	0	1	0	3	1	0	13	1.66216e-05
			F29X	1	0	0	0	1	1	2	1	0	1	2	1	1	0	2	13	1.66216e-05
			K739	1	0	0	0	1	1	1	0	3	1	0	0	2	2	1	13	1.66216e-05
			N179 J960	1	2	1	0	1	0	0	2	2	2	0	1	1	0	0	13	1.66216e-05
			N189 R54X	1	1	3	1	0	0	0	0	0	0	3	0	1	0	3	13	1.66216e-05
			K703 F102	1	1	0	3	2	1	0	2	0	0	1	1	0	1	0	13	1.66216e-05
			I517 I219	1	0	1	0	0	0	0	0	4	1	3	1	1	1	0	13	1.66216e-05
			A419 E149	0	1	1	3	0	0	0	0	1	1	2	2	1	0	1	13	1.66216e-05
			K721	0	0	0	1	1	1	0	1	0	1	1	2	2	2	1	13	1.66216e-05
			I248 N189	0	2	1	0	1	3	0	1	1	1	0	1	2	0	0	13	1.66216e-05
			E669 E788	0	1	1	1	2	1	0	1	2	0	0	1	1	1	1	13	1.66216e-05
			E788 E669	0	0	1	1	1	0	0	2	3	0	2	1	1	1	0	13	1.66216e-05
			I809	0	0	0	1	0	3	1	1	1	2	3	0	0	1	0	13	1.66216e-05
			K529	0	0	0	1	1	0	1	1	3	3	0	0	1	1	1	13	1.66216e-05
			G938	0	2	0	1	0	0	2	0	1	2	0	2	1	2	0	13	1.66216e-05
			K559	0	1	0	0	2	1	3	1	0	0	0	0	1	3	1	13	1.66216e-05
			I089	0	0	1	0	0	1	0	0	0	2	4	1	0	1	3	13	1.66216e-05
			M219	0	5	1	4	0	1	0	1	1	0	0	0	0	0	0	13	1.66216e-05
			I248 J449	0	3	1	1	0	1	0	1	2	0	2	1	0	1	0	13	1.66216e-05
			I48X E149	0	3	0	1	0	0	0	1	0	0	2	3	2	0	1	13	1.66216e-05
			I64X N189	0	1	1	0	0	1	0	2	2	1	2	1	1	1	0	13	1.66216e-05
			J942	0	1	0	3	0	0	2	1	2	0	1	1	0	0	2	13	1.66216e-05
			I219 I709	0	1	0	2	0	3	0	0	3	1	1	0	0	1	1	13	1.66216e-05
			N189 I739	0	1	0	0	0	4	0	0	1	1	1	2	1	1	1	13	1.66216e-05
			W789	0	1	0	1	1	0	0	1	1	4	0	1	1	2	0	13	1.66216e-05
			I235	0	1	1	0	2	1	0	1	0	1	3	1	0	0	2	13	1.66216e-05
			F122	0	1	1	0	1	0	0	0	1	2	0	0	0	3	4	13	1.66216e-05
			I64X N179	0	1	0	2	0	1	0	0	1	1	3	1	1	2	0	13	1.66216e-05
			I352	0	1	0	0	0	2	0	0	1	1	0	1	1	3	3	13	1.66216e-05
			E105	0	1	0	0	0	1	0	1	1	1	1	0	1	3	3	13	1.66216e-05
			J449 N19X	0	1	1	1	0	0	0	0	0	1	1	1	5	1	1	13	1.66216e-05
			N300	0	1	0	0	0	0	2	0	0	0	0	2	5	0	3	13	1.66216e-05
			L984	0	0	1	1	3	1	0	0	0	0	3	1	3	0	0	13	1.66216e-05
			Y442	0	0	0	1	0	2	1	0	2	1	1	1	0	3	1	13	1.66216e-05
			K701	0	0	1	1	1	0	0	0	3	2	1	0	1	3	0	13	1.66216e-05
			I709 I119	0	0	1	0	0	1	0	1	1	1	1	1	2	3	1	13	1.66216e-05
			J189 Y95	0	0	0	0	5	1	0	5	2	0	0	0	0	0	0	13	1.66216e-05
			F179 I10X	0	0	0	1	0	0	0	0	0	2	3	0	2	1	4	13	1.66216e-05
			F102 I10	0	0	0	1	3	0	0	2	7	0	0	0	0	0	0	13	1.66216e-05
			R54X*I10	0	0	0	0	0	0	5	5	3	0	0	0	0	0	0	13	1.66216e-05
			I517*E149	0	0	0	0	0	0	3	0	1	0	2	1	3	1	2	13	1.66216e-05
			I10X*F329	0	0	0	0	0	0	3	0	2	2	2	0	1	2	1	13	1.66216e-05
			I509*J449	0	0	0	0	0	0	4	0	1	1	2	1	1	3	0	13	1.66216e-05
			E149*I420	0	0	0	0	0	0	2	1	0	0	3	0	3	2	2	13	1.66216e-05
			I252*E149	0	0	0	0	0	0	2	0	5	0	1	1	0	2	2	13	1.66216e-05
			I509*I251	0	0	0	0	0	0	4	0	2	0	1	1	0	3	2	13	1.66216e-05
			I259*I251	0	0	0	0	0	0	2	1	0	2	0	0	3	3	2	13	1.66216e-05
			I251*J449	0	0	0	0	0	0	3	1	2	1	3	0	1	1	1	13	1.66216e-05
			I10X*E145	0	0	0	0	0	0	1	2	1	1	1	0	2	2	3	13	1.66216e-05
			N189*I255	0	0	0	0	0	0	2	1	1	0	3	2	1	1	2	13	1.66216e-05
			J180*E149	0	0	0	0	0	0	1	0	2	2	3	2	2	1	0	13	1.66216e-05
			I678*E149	0	0	0	0	0	0	1	1	2	2	2	1	0	4	0	13	1.66216e-05
			I500*I219	0	0	0	0	0	0	3	2	1	1	1	1	0	2	2	13	1.66216e-05
			N189*I500	0	0	0	0	0	0	1	1	4	0	3	0	2	1	1	13	1.66216e-05
			Y95X*J189	0	0	0	0	0	0	2	3	1	0	0	3	0	2	2	13	1.66216e-05
			F102*I10	0	0	0	0	0	0	1	4	8	0	0	0	0	0	0	13	1.66216e-05
			N19X*J449	0	0	0	0	0	0	0	3	1	2	2	1	2	1	1	13	1.66216e-05
			I422*F172	0	0	0	0	0	0	1	3	1	3	1	1	0	2	1	13	1.66216e-05
			M545	3	1	0	2	0	0	1	0	1	0	1	0	1	1	1	12	1.5343e-05
			C229	2	1	0	0	0	0	0	0	2	1	1	2	0	2	1	12	1.5343e-05
			I119 I129	2	2	0	0	2	0	0	1	1	1	0	0	0	3	0	12	1.5343e-05
			I10X D649	2	0	1	2	1	0	0	1	0	0	0	1	0	4	0	12	1.5343e-05
			I252 I517	2	2	2	3	1	0	0	0	0	1	0	0	0	0	1	12	1.5343e-05
			I741	2	0	1	1	1	1	2	0	2	0	0	1	1	0	0	12	1.5343e-05
			I694 I219	2	1	1	1	0	1	0	2	0	0	1	0	0	3	0	12	1.5343e-05
			Y832 I10X	2	0	1	1	0	0	0	0	0	0	1	0	2	2	3	12	1.5343e-05
			I509 N179	2	1	1	0	0	0	0	0	0	3	1	2	1	0	1	12	1.5343e-05
			I219 I469	1	3	0	1	1	2	0	2	0	2	0	0	0	0	0	12	1.5343e-05
			I422 E149	1	2	0	0	0	2	0	2	2	0	1	0	0	2	0	12	1.5343e-05
			R270	1	0	1	0	0	1	5	1	1	0	1	0	0	0	1	12	1.5343e-05
			I219 Y839	1	2	3	1	4	0	0	1	0	0	0	0	0	0	0	12	1.5343e-05
			I259 I219	1	2	1	1	1	0	0	2	0	0	0	0	1	1	2	12	1.5343e-05
			K269	1	3	0	0	1	0	0	0	1	2	1	2	0	1	0	12	1.5343e-05
			I10X E149 E669	1	0	2	0	0	2	0	2	0	2	0	0	1	2	0	12	1.5343e-05
			I64X F102	1	0	1	1	0	1	0	3	0	2	0	0	0	2	1	12	1.5343e-05
			T819	1	2	1	2	1	1	0	0	1	1	0	0	1	1	0	12	1.5343e-05
			R571 R570	1	2	0	0	0	3	0	0	0	2	0	1	1	1	1	12	1.5343e-05
			R073	1	0	0	0	1	2	0	1	2	0	1	0	1	1	2	12	1.5343e-05
			I119 I219	1	3	1	1	0	1	0	1	0	0	0	1	0	2	1	12	1.5343e-05
			G473	1	0	1	1	2	0	0	1	0	2	0	1	1	2	0	12	1.5343e-05
			I219 I269	1	0	0	1	1	1	0	0	4	0	0	0	1	1	2	12	1.5343e-05
			I509 I48X	1	2	1	0	0	0	0	0	0	1	2	1	2	1	1	12	1.5343e-05
			I10X F329	1	1	1	2	1	1	0	0	1	1	1	0	1	0	1	12	1.5343e-05
			J180 N179	1	1	0	2	1	1	0	1	0	0	1	2	0	2	0	12	1.5343e-05
			E149 I678	0	1	1	0	1	1	0	1	2	0	2	2	1	0	0	12	1.5343e-05
			L039	0	1	0	1	0	0	1	0	1	1	1	1	1	3	1	12	1.5343e-05
			E149 I129	0	3	2	2	1	1	0	0	1	0	1	0	1	0	0	12	1.5343e-05
			G20X G309	0	1	0	1	1	0	0	1	1	1	0	2	1	2	1	12	1.5343e-05
			N119	0	2	1	1	1	3	0	0	2	0	0	0	0	0	2	12	1.5343e-05
			K766	0	1	0	1	2	2	1	1	0	2	1	0	0	1	0	12	1.5343e-05
			R162	0	1	2	1	0	1	3	1	0	0	0	1	1	1	0	12	1.5343e-05
			R609 J81X	0	2	3	0	0	0	0	0	0	0	0	0	7	0	0	12	1.5343e-05
			E898	0	1	1	0	0	0	0	1	2	0	4	1	0	2	0	12	1.5343e-05
			I776	0	2	2	2	0	1	0	1	1	0	0	2	0	1	0	12	1.5343e-05
			E149 E780	0	1	2	1	0	0	0	0	0	1	3	1	2	1	0	12	1.5343e-05
			C439	0	1	1	0	2	1	0	0	0	2	1	2	0	1	1	12	1.5343e-05
			J189 J969	0	1	3	1	0	1	0	1	0	0	2	3	0	0	0	12	1.5343e-05
			I446	0	1	0	0	0	1	0	2	1	1	0	2	1	1	2	12	1.5343e-05
			I219 N179	0	1	0	1	1	0	0	0	0	4	2	2	0	1	0	12	1.5343e-05
			J449 F179	0	1	0	0	3	1	0	0	1	3	1	0	0	0	2	12	1.5343e-05
			E149 K746	0	0	0	1	1	0	0	0	3	2	0	0	2	2	1	12	1.5343e-05
			N19X I509	0	0	3	1	0	0	0	1	1	3	1	1	1	0	0	12	1.5343e-05
			I422 F172	0	0	1	0	0	1	0	3	1	2	1	1	0	1	1	12	1.5343e-05
			I10X E145	0	0	1	2	0	0	0	1	0	0	1	0	2	2	3	12	1.5343e-05
			K250	0	0	1	1	1	0	0	1	1	1	0	1	3	1	1	12	1.5343e-05
			I48X J449	0	0	0	0	1	1	0	0	1	0	1	0	2	5	1	12	1.5343e-05
			I10X E117	0	0	0	0	0	0	0	2	1	2	0	2	3	1	1	12	1.5343e-05
			E139	0	0	0	1	1	0	0	1	2	4	0	0	2	1	0	12	1.5343e-05
			E149 I10X F172	0	0	0	0	1	1	0	0	0	0	2	5	2	1	0	12	1.5343e-05
			I24X	0	0	0	0	1	0	0	0	1	0	1	0	2	3	4	12	1.5343e-05
			J984 A419	0	0	0	0	1	0	0	0	2	2	2	2	1	0	2	12	1.5343e-05
			I709 I10X E149	0	0	0	0	0	1	0	0	0	0	2	0	4	2	3	12	1.5343e-05
			I119*E669	0	0	0	0	0	0	4	0	0	1	4	0	1	1	1	12	1.5343e-05
			I422*I129	0	0	0	0	0	0	6	0	0	0	1	1	1	2	1	12	1.5343e-05
			I709*I119	0	0	0	0	0	0	1	1	1	1	1	1	2	3	1	12	1.5343e-05
			Y832*I10	0	0	0	0	0	0	4	4	4	0	0	0	0	0	0	12	1.5343e-05
			I10X*I779	0	0	0	0	0	0	5	1	3	0	1	1	1	0	0	12	1.5343e-05
			I252*F172	0	0	0	0	0	0	4	0	0	0	3	3	1	1	0	12	1.5343e-05
			G20X*G309	0	0	0	0	0	0	3	1	1	1	0	2	1	2	1	12	1.5343e-05
			I48X*E149	0	0	0	0	0	0	3	1	0	0	2	3	2	0	1	12	1.5343e-05
			N189*A419	0	0	0	0	0	0	4	0	1	0	2	0	3	2	0	12	1.5343e-05
			I517*I251	0	0	0	0	0	0	2	0	1	2	3	2	0	2	0	12	1.5343e-05
			E119*E669	0	0	0	0	0	0	1	0	0	1	2	1	2	2	3	12	1.5343e-05
			I64X*N189	0	0	0	0	0	0	1	2	2	1	3	1	1	1	0	12	1.5343e-05
			I10X*I422	0	0	0	0	0	0	1	1	4	1	1	1	1	0	2	12	1.5343e-05
			I219*I420	0	0	0	0	0	0	2	2	0	2	1	3	1	0	1	12	1.5343e-05
			I219*N179	0	0	0	0	0	0	2	0	0	4	2	3	0	1	0	12	1.5343e-05
			N039*E149	0	0	0	0	0	0	1	1	1	2	2	2	1	1	1	12	1.5343e-05
			G309*G20X	0	0	0	0	0	0	1	0	0	2	1	3	4	0	1	12	1.5343e-05
			I119*I10X	0	0	0	0	0	0	0	0	0	3	2	2	3	1	1	12	1.5343e-05
			I10X*K746	0	0	0	0	0	0	0	1	3	1	3	2	0	1	1	12	1.5343e-05
			E149*I519	0	0	0	0	0	0	0	1	1	1	4	0	1	1	3	12	1.5343e-05
			F102*K746	0	0	0	0	0	0	1	0	0	1	2	0	3	1	4	12	1.5343e-05
			N390*E149	0	0	0	0	0	0	1	1	1	3	2	1	2	1	0	12	1.5343e-05
			I255*N189	0	0	0	0	0	0	1	0	0	2	2	2	1	2	2	12	1.5343e-05
			I10X*E149*I219	0	0	0	0	0	0	1	0	2	2	1	1	0	3	2	12	1.5343e-05
			R262	0	0	0	0	0	0	0	1	0	0	2	3	1	3	2	12	1.5343e-05
			E149 F209	0	0	0	0	0	0	0	1	0	3	4	0	1	2	1	12	1.5343e-05
			E115 F172	0	0	0	0	0	0	0	0	1	2	1	2	2	1	3	12	1.5343e-05
			E149 I10X N189	4	0	0	0	0	0	0	0	1	1	0	4	1	0	0	11	1.40644e-05
			E149 I248	3	2	3	1	0	0	0	0	0	2	0	0	0	0	0	11	1.40644e-05
			I252 I129	2	0	2	2	2	1	0	0	0	0	0	2	0	0	0	11	1.40644e-05
			I509 I255	2	1	1	0	0	1	0	0	1	1	1	1	1	1	0	11	1.40644e-05
			Y839 I519	2	0	0	1	0	0	0	1	1	4	1	0	0	1	0	11	1.40644e-05
			I718	2	1	1	1	0	1	0	0	2	0	2	0	0	0	1	11	1.40644e-05
			C798	2	0	0	0	0	2	1	0	1	1	1	1	1	1	0	11	1.40644e-05
			I739 E149	1	2	0	1	0	2	0	0	0	2	0	1	0	2	0	11	1.40644e-05
			I152	1	0	0	0	0	0	0	0	2	2	0	1	3	1	1	11	1.40644e-05
			I251 I672	1	3	2	0	1	0	0	2	0	0	1	0	1	0	0	11	1.40644e-05
			W189	1	0	0	0	0	2	0	1	1	1	0	2	0	2	1	11	1.40644e-05
			I10X F109	1	1	1	0	0	0	0	1	1	0	1	2	2	0	1	11	1.40644e-05
			J449 J180	1	4	1	0	0	2	0	1	0	1	1	0	0	0	0	11	1.40644e-05
			E147 I10X	1	0	1	0	0	0	0	0	0	0	2	2	2	2	1	11	1.40644e-05
			G20X I10X	1	0	1	0	0	0	0	1	0	1	1	3	1	1	1	11	1.40644e-05
			R54X F102	1	1	0	0	0	0	0	1	0	1	1	0	4	1	1	11	1.40644e-05
			I219 I519	1	0	2	0	0	2	0	0	1	0	2	0	1	1	1	11	1.40644e-05
			I251 I252	1	1	0	1	1	1	0	1	3	1	1	0	0	0	0	11	1.40644e-05
			H319	1	2	0	3	0	2	0	1	1	1	0	0	0	0	0	11	1.40644e-05
			Y834 I248	1	0	0	0	1	1	0	1	3	1	0	1	0	2	0	11	1.40644e-05
			F172 I119	1	0	0	2	1	1	0	1	2	1	0	0	1	0	1	11	1.40644e-05
			C01X	1	0	0	1	0	2	1	0	0	1	2	2	0	0	1	11	1.40644e-05
			E46X F102	1	1	1	0	1	1	0	0	3	2	0	0	1	0	0	11	1.40644e-05
			N179 E872	1	1	0	0	0	1	0	1	1	1	2	1	1	0	1	11	1.40644e-05
			I499 I10	1	0	0	2	1	1	0	4	2	0	0	0	0	0	0	11	1.40644e-05
			N19X K729	1	2	1	0	1	1	0	0	0	0	1	0	0	2	2	11	1.40644e-05
			K760 I129	1	1	1	1	4	0	0	0	0	0	2	1	0	0	0	11	1.40644e-05
			N189 K746	1	0	1	0	1	1	0	0	2	0	1	1	1	1	1	11	1.40644e-05
			N189 I694	1	1	1	1	2	0	0	0	1	0	0	2	0	1	1	11	1.40644e-05
			I10X F209	1	0	0	0	1	0	0	0	2	0	0	2	2	1	2	11	1.40644e-05
			G309 G20X	0	0	1	0	0	0	0	0	0	2	1	2	4	0	1	11	1.40644e-05
			I129 I252	0	1	0	0	0	0	0	0	2	0	3	4	1	0	0	11	1.40644e-05
			D648	0	1	1	1	1	0	0	1	0	2	0	0	3	0	1	11	1.40644e-05
			I312 I319	0	1	1	0	1	0	0	0	1	2	1	2	0	1	1	11	1.40644e-05
			I713	0	1	2	1	1	1	0	0	0	1	0	0	2	1	1	11	1.40644e-05
			I234	0	0	1	0	0	1	0	0	0	3	1	1	0	2	2	11	1.40644e-05
			K700	0	0	1	0	0	0	0	1	4	1	0	3	1	0	0	11	1.40644e-05
			I219 J449	0	2	1	2	1	2	0	1	0	0	0	2	0	0	0	11	1.40644e-05
			R268	0	0	0	0	0	0	0	0	1	0	0	5	2	2	1	11	1.40644e-05
			I48X I509	0	0	0	0	0	0	0	0	2	1	1	2	0	2	3	11	1.40644e-05
			I618	0	2	0	1	1	1	0	1	2	0	0	0	1	0	2	11	1.40644e-05
			N419	0	2	1	1	0	0	1	2	2	0	0	0	2	0	0	11	1.40644e-05
			L409	0	2	0	0	1	0	1	0	1	1	0	1	1	0	3	11	1.40644e-05
			J988 E149	0	1	1	0	1	1	0	0	1	0	2	0	0	3	1	11	1.40644e-05
			I744	0	1	1	0	1	0	1	0	0	1	1	1	3	0	1	11	1.40644e-05
			T794	0	1	1	0	0	1	0	0	1	0	2	3	1	1	0	11	1.40644e-05
			I709 E669	0	1	0	0	3	0	0	0	1	1	1	1	1	2	0	11	1.40644e-05
			N179 N390	0	0	3	0	0	1	0	1	1	0	1	1	0	2	1	11	1.40644e-05
			E119 J449	0	1	1	2	0	0	0	2	0	1	1	0	0	2	1	11	1.40644e-05
			E118 I10X	0	0	1	1	0	0	0	0	0	1	2	1	1	2	2	11	1.40644e-05
			I10X K760	0	1	1	0	3	0	0	0	2	1	0	0	1	1	1	11	1.40644e-05
			N179 J180	0	0	2	2	2	0	0	0	0	0	1	1	2	1	0	11	1.40644e-05
			R570 J81X	0	1	0	1	0	0	0	0	0	2	2	0	0	4	1	11	1.40644e-05
			E111	0	0	0	1	1	1	1	1	0	0	1	2	2	0	1	11	1.40644e-05
			E119 E669	0	0	1	0	1	0	0	0	0	1	2	1	2	2	1	11	1.40644e-05
			I259 Y838	0	0	1	1	1	0	0	1	2	1	1	1	1	1	0	11	1.40644e-05
			J180 J439	0	0	2	0	3	1	0	1	2	1	0	0	0	1	0	11	1.40644e-05
			Y712	0	0	1	0	0	0	2	0	0	1	1	2	0	1	3	11	1.40644e-05
			I517 F172	0	0	1	0	0	0	0	1	1	0	3	2	0	2	1	11	1.40644e-05
			I10X E108	0	0	1	0	1	2	0	0	2	1	1	1	0	1	1	11	1.40644e-05
			E148 N189	0	0	0	1	0	1	0	2	0	1	0	0	1	3	2	11	1.40644e-05
			I701	0	0	0	2	1	1	1	1	1	1	1	0	2	0	0	11	1.40644e-05
			I219 I64	0	0	0	2	3	3	0	2	1	0	0	0	0	0	0	11	1.40644e-05
			R520	0	0	0	1	2	0	0	1	0	0	0	2	1	3	1	11	1.40644e-05
			I48X I10	0	0	0	0	1	2	0	4	4	0	0	0	0	0	0	11	1.40644e-05
			N179 J159	0	0	0	1	1	0	0	3	0	0	1	3	1	0	1	11	1.40644e-05
			K092	0	0	0	0	2	1	1	4	0	0	1	1	1	0	0	11	1.40644e-05
			K760 E669	0	0	0	0	1	1	0	0	2	1	1	0	0	0	5	11	1.40644e-05
			F102 F192	0	0	0	0	1	0	0	1	0	0	0	1	3	4	1	11	1.40644e-05
			A403	0	0	0	0	0	1	1	2	0	0	1	1	2	2	1	11	1.40644e-05
			F172 F329	0	0	0	0	0	3	0	2	0	0	1	1	3	0	1	11	1.40644e-05
			I99X*I251	0	0	0	0	0	0	8	0	1	0	1	0	1	0	0	11	1.40644e-05
			E669*I10	0	0	0	0	0	0	3	2	6	0	0	0	0	0	0	11	1.40644e-05
			I10X*I48	0	0	0	0	0	0	7	1	3	0	0	0	0	0	0	11	1.40644e-05
			J189*N19	0	0	0	0	0	0	4	4	3	0	0	0	0	0	0	11	1.40644e-05
			J189*I10	0	0	0	0	0	0	1	6	4	0	0	0	0	0	0	11	1.40644e-05
			I499*E149	0	0	0	0	0	0	4	0	0	1	2	1	0	0	3	11	1.40644e-05
			I422*I251	0	0	0	0	0	0	3	1	0	1	1	5	0	0	0	11	1.40644e-05
			E119*J449	0	0	0	0	0	0	2	2	0	1	1	1	0	3	1	11	1.40644e-05
			Y831*I219	0	0	0	0	0	0	3	0	2	0	2	3	0	0	1	11	1.40644e-05
			Y834*I255	0	0	0	0	0	0	2	1	0	2	1	1	3	0	1	11	1.40644e-05
			I500*I251	0	0	0	0	0	0	0	0	3	1	1	0	2	2	2	11	1.40644e-05
			E149*E780	0	0	0	0	0	0	2	0	1	1	3	1	2	1	0	11	1.40644e-05
			E149*J439	0	0	0	0	0	0	1	0	5	0	2	2	0	1	0	11	1.40644e-05
			F172*I219	0	0	0	0	0	0	2	0	0	0	1	1	3	1	3	11	1.40644e-05
			Y834*I219	0	0	0	0	0	0	2	0	2	1	3	0	1	2	0	11	1.40644e-05
			Y831*I251	0	0	0	0	0	0	0	1	0	3	1	0	2	3	1	11	1.40644e-05
			F109*F179	0	0	0	0	0	0	1	0	1	1	0	0	4	0	4	11	1.40644e-05
			I10X*K760	0	0	0	0	0	0	1	1	2	1	0	0	3	1	2	11	1.40644e-05
			J988*N179	0	0	0	0	0	0	1	0	2	2	3	0	0	2	1	11	1.40644e-05
			I10X*E149*I251	0	0	0	0	0	0	1	0	0	0	1	4	1	2	2	11	1.40644e-05
			I10X*I209	0	0	0	0	0	0	1	2	3	0	0	4	1	0	0	11	1.40644e-05
			I48X*N189	0	0	0	0	0	0	1	0	4	1	0	2	2	1	0	11	1.40644e-05
			Y832*I519	0	0	0	0	0	0	0	1	0	2	6	0	1	0	1	11	1.40644e-05
			I420*I259	0	0	0	0	0	0	1	1	0	0	1	0	4	4	0	11	1.40644e-05
			I10X N039	0	0	0	0	0	0	0	0	0	1	1	0	5	2	2	11	1.40644e-05
			I22X	0	0	0	0	0	0	0	0	0	3	3	0	2	2	1	11	1.40644e-05
			I499 I490	2	2	1	3	0	0	0	0	0	0	1	1	0	0	0	10	1.27858e-05
			I255 I517	2	1	2	1	0	0	0	0	0	1	0	0	1	2	0	10	1.27858e-05
			N19X J988	2	0	1	0	2	1	0	0	0	0	3	1	0	0	0	10	1.27858e-05
			F172 E119	2	0	1	0	0	0	0	1	1	0	0	0	3	0	2	10	1.27858e-05
			G049	2	1	0	1	1	0	0	1	1	0	1	2	0	0	0	10	1.27858e-05
			J47X	1	0	0	2	0	0	1	2	0	0	2	0	1	1	0	10	1.27858e-05
			J81X R570	1	1	0	0	0	1	0	0	0	0	1	1	1	2	2	10	1.27858e-05
			I495	1	0	1	0	0	1	2	1	1	1	0	0	1	0	1	10	1.27858e-05
			I255 I509	1	0	0	2	1	0	0	1	1	1	0	0	2	0	1	10	1.27858e-05
			E46X R54X	1	1	1	1	0	0	0	0	0	3	0	0	1	1	1	10	1.27858e-05
			I252 F172	1	0	0	2	1	0	0	0	0	0	2	3	0	1	0	10	1.27858e-05
			I519 I219	1	2	0	0	0	1	0	0	3	0	0	0	2	0	1	10	1.27858e-05
			R680	1	1	2	0	0	0	0	0	1	2	1	1	1	0	0	10	1.27858e-05
			I219 I499	1	1	0	0	1	1	0	1	1	0	1	1	1	1	0	10	1.27858e-05
			I519 I251	1	0	1	2	0	0	0	1	1	1	2	0	1	0	0	10	1.27858e-05
			B559	1	0	1	2	1	0	0	1	1	1	1	0	0	0	1	10	1.27858e-05
			G403	1	0	1	0	0	1	0	0	0	1	0	1	1	3	1	10	1.27858e-05
			J449 I694	1	2	1	0	0	0	0	0	0	2	1	0	0	3	0	10	1.27858e-05
			E149 I10X E788	1	0	2	0	1	3	0	0	0	0	0	1	0	1	1	10	1.27858e-05
			J189 I509	1	1	2	2	1	0	0	0	1	0	0	1	1	0	0	10	1.27858e-05
			Y834 I251	1	0	1	0	0	0	0	1	0	0	1	1	2	2	1	10	1.27858e-05
			I252 J439	1	3	3	1	0	0	0	0	0	0	0	0	1	1	0	10	1.27858e-05
			I10X Y838	1	0	0	1	1	0	0	1	1	2	0	0	2	0	1	10	1.27858e-05
			J81X I10X	1	2	1	0	0	0	0	0	0	2	0	2	2	0	0	10	1.27858e-05
			J189 I64X	1	1	1	1	0	0	0	0	0	1	0	0	1	3	1	10	1.27858e-05
			F172 F209	1	1	0	0	1	0	0	2	0	1	1	1	1	1	0	10	1.27858e-05
			J81X J180	0	3	3	0	0	0	0	0	0	0	2	1	1	0	0	10	1.27858e-05
			I509 I259	0	3	0	0	0	0	0	0	1	0	1	2	0	2	1	10	1.27858e-05
			H540	0	1	0	1	0	1	1	0	0	3	2	0	0	0	1	10	1.27858e-05
			I349	0	0	0	0	0	0	1	1	1	3	2	1	1	0	0	10	1.27858e-05
			T179	0	0	0	0	2	0	0	1	1	0	1	2	2	1	0	10	1.27858e-05
			K929	0	0	1	0	0	0	1	0	1	1	3	1	1	1	0	10	1.27858e-05
			B571	0	0	0	2	1	2	0	0	2	1	0	1	1	0	0	10	1.27858e-05
			I251 I259	0	2	1	1	0	0	0	0	2	0	1	1	0	1	1	10	1.27858e-05
			I252 I10X	0	0	1	0	0	0	0	0	0	1	0	1	1	2	4	10	1.27858e-05
			I509 J189	0	1	0	1	0	0	0	1	0	0	2	2	2	1	0	10	1.27858e-05
			J449 G309	0	0	0	0	0	2	0	0	0	1	1	1	0	4	1	10	1.27858e-05
			E142 N189	0	0	2	1	1	3	0	0	0	2	0	0	1	0	0	10	1.27858e-05
			I119 I252	0	1	0	4	0	0	0	0	0	1	2	2	0	0	0	10	1.27858e-05
			Y349	0	2	1	1	0	1	0	1	0	1	3	0	0	0	0	10	1.27858e-05
			I420 I422	0	2	0	2	0	0	0	1	1	1	1	2	0	0	0	10	1.27858e-05
			Y833	0	0	1	1	1	1	1	2	0	1	1	0	0	0	1	10	1.27858e-05
			I219 I119	0	1	3	0	1	1	0	1	0	1	0	1	0	0	1	10	1.27858e-05
			Y848 J958	0	1	0	0	0	0	0	1	2	2	1	1	0	2	0	10	1.27858e-05
			A419 J984	0	1	0	0	1	1	0	0	2	1	0	0	0	2	2	10	1.27858e-05
			E149 I48X	0	1	0	0	0	0	0	0	0	0	2	1	1	2	3	10	1.27858e-05
			A419 J988	0	1	2	0	1	0	0	1	0	1	2	0	0	1	1	10	1.27858e-05
			N179 K729	0	1	1	0	1	1	0	0	2	1	0	1	1	1	0	10	1.27858e-05
			E149 K760	0	1	1	0	0	1	0	2	2	0	0	1	2	0	0	10	1.27858e-05
			I10X F419	0	1	1	2	0	0	0	0	2	0	0	0	2	0	2	10	1.27858e-05
			I251 N179	0	0	1	0	1	0	0	1	1	1	2	1	0	1	1	10	1.27858e-05
			K746 E149	0	1	1	0	0	2	0	1	0	0	1	3	0	0	1	10	1.27858e-05
			N189 D649	0	0	3	0	1	1	0	0	2	1	1	0	1	0	0	10	1.27858e-05
			I10X I639	0	0	2	0	1	0	0	0	1	1	1	1	2	1	0	10	1.27858e-05
			J180 F102	0	0	2	0	0	2	0	0	1	2	1	2	0	0	0	10	1.27858e-05
			E149 B572	0	0	0	1	1	0	0	2	1	1	0	1	1	1	1	10	1.27858e-05
			F171 F101	0	0	1	0	0	0	0	1	0	0	0	2	1	2	3	10	1.27858e-05
			I519 I10	0	0	0	0	3	3	0	1	3	0	0	0	0	0	0	10	1.27858e-05
			J438	0	0	1	0	1	1	1	0	1	1	1	0	0	1	2	10	1.27858e-05
			B92X	0	0	1	0	0	0	2	2	0	0	1	0	0	3	1	10	1.27858e-05
			E112 N189	0	0	1	0	2	0	0	1	0	1	0	3	2	0	0	10	1.27858e-05
			J449 J988	0	0	0	2	0	1	0	0	1	2	1	0	1	2	0	10	1.27858e-05
			K704	0	0	1	0	0	1	2	1	0	3	0	0	0	2	0	10	1.27858e-05
			K921	0	0	1	1	1	0	0	0	1	0	1	1	2	1	1	10	1.27858e-05
			I10X E140	0	0	1	0	0	2	0	0	1	2	0	0	0	3	1	10	1.27858e-05
			A419 N390	0	0	1	0	0	1	0	0	1	1	0	2	0	2	2	10	1.27858e-05
			G309 I10	0	0	0	0	2	4	0	3	1	0	0	0	0	0	0	10	1.27858e-05
			C109	0	0	0	1	2	0	2	0	0	2	0	1	0	1	1	10	1.27858e-05
			I10X E116	0	0	0	1	0	0	0	0	1	0	0	3	0	4	1	10	1.27858e-05
			E149 N40X	0	0	0	1	0	0	0	0	0	2	2	1	3	0	1	10	1.27858e-05
			I678 I10	0	0	0	0	2	1	0	4	3	0	0	0	0	0	0	10	1.27858e-05
			K850	0	0	0	0	2	2	1	1	0	0	0	0	2	1	1	10	1.27858e-05
			J150	0	0	0	0	1	0	1	2	0	1	2	0	1	1	1	10	1.27858e-05
			N189 I255	0	0	0	0	1	0	0	1	1	0	3	2	0	0	2	10	1.27858e-05
			F172 R54	0	0	0	0	1	1	0	7	1	0	0	0	0	0	0	10	1.27858e-05
			Y834 I255	0	0	0	0	1	0	0	1	0	2	1	1	3	0	1	10	1.27858e-05
			E790	0	0	0	0	0	2	1	2	0	2	1	0	1	0	1	10	1.27858e-05
			N179 I509	0	0	0	0	0	2	0	1	1	1	1	0	1	1	2	10	1.27858e-05
			I10X E147	0	0	0	0	0	0	0	0	2	1	0	2	2	2	1	10	1.27858e-05
			D291	0	0	0	0	0	1	0	1	0	0	1	1	2	1	3	10	1.27858e-05
			E119 F102	0	0	0	0	0	1	0	0	1	1	1	2	1	2	1	10	1.27858e-05
			N179*I10	0	0	0	0	0	0	3	3	4	0	0	0	0	0	0	10	1.27858e-05
			I499*I10	0	0	0	0	0	0	4	4	2	0	0	0	0	0	0	10	1.27858e-05
			J81X*I219*K769	0	0	0	0	0	0	8	0	1	0	0	1	0	0	0	10	1.27858e-05
			I10X*C61	0	0	0	0	0	0	5	0	5	0	0	0	0	0	0	10	1.27858e-05
			I99X*E149	0	0	0	0	0	0	10	0	0	0	0	0	0	0	0	10	1.27858e-05
			I678*I10	0	0	0	0	0	0	3	4	3	0	0	0	0	0	0	10	1.27858e-05
			I420*E149	0	0	0	0	0	0	4	1	0	2	0	0	1	1	1	10	1.27858e-05
			W849*T179	0	0	0	0	0	0	3	0	1	3	0	1	0	0	2	10	1.27858e-05
			N189*I739	0	0	0	0	0	0	2	0	1	1	1	2	1	1	1	10	1.27858e-05
			E669*E788	0	0	0	0	0	0	3	1	2	0	0	1	1	1	1	10	1.27858e-05
			E149*J180	0	0	0	0	0	0	3	1	1	2	0	1	0	2	0	10	1.27858e-05
			E46X*F102	0	0	0	0	0	0	3	0	3	2	0	0	1	1	0	10	1.27858e-05
			J449*I500	0	0	0	0	0	0	2	1	2	0	2	1	1	0	1	10	1.27858e-05
			E149*I517	0	0	0	0	0	0	4	0	1	2	0	0	1	1	1	10	1.27858e-05
			A419*J159	0	0	0	0	0	0	2	0	0	0	1	0	0	3	4	10	1.27858e-05
			I517*I709	0	0	0	0	0	0	3	1	1	1	2	0	0	2	0	10	1.27858e-05
			I10X*I693	0	0	0	0	0	0	0	0	0	0	0	0	2	7	1	10	1.27858e-05
			F172*F209	0	0	0	0	0	0	2	2	0	1	1	2	1	1	0	10	1.27858e-05
			I251*N179	0	0	0	0	0	0	1	1	1	1	2	2	0	1	1	10	1.27858e-05
			R570*I219	0	0	0	0	0	0	2	2	1	0	1	1	1	0	2	10	1.27858e-05
			I219*I269	0	0	0	0	0	0	2	0	4	0	0	0	1	1	2	10	1.27858e-05
			G309*E149	0	0	0	0	0	0	1	0	0	1	0	4	0	3	1	10	1.27858e-05
			E788*E669	0	0	0	0	0	0	0	2	3	0	2	1	1	1	0	10	1.27858e-05
			I259*I420	0	0	0	0	0	0	0	2	0	2	1	4	0	1	0	10	1.27858e-05
			I219*Y838	0	0	0	0	0	0	1	1	0	0	1	1	3	3	0	10	1.27858e-05
			J96X	0	0	0	0	0	0	1	1	0	0	0	3	3	0	2	10	1.27858e-05
			N039 E149	0	0	0	0	0	0	0	1	1	2	2	2	0	1	1	10	1.27858e-05
			W789 T179	0	0	0	0	0	0	0	0	2	0	2	1	0	3	2	10	1.27858e-05
			I252 I251	3	0	2	0	0	1	0	0	0	1	1	1	0	0	0	9	1.15072e-05
			I694 R54X	2	1	0	1	0	0	0	0	0	2	1	0	0	1	1	9	1.15072e-05
			R42X	2	0	0	0	0	0	0	1	0	1	0	2	2	1	0	9	1.15072e-05
			E149 I420	1	0	0	0	0	1	0	0	0	0	1	0	3	1	2	9	1.15072e-05
			E149 I519	1	0	0	0	1	0	0	1	0	1	2	0	1	1	1	9	1.15072e-05
			J189 N390	1	0	1	0	1	1	0	0	0	1	0	2	1	1	0	9	1.15072e-05
			N281	1	0	0	0	3	0	0	1	0	0	1	0	2	1	0	9	1.15072e-05
			I10X T658	1	0	1	0	0	1	0	3	1	0	1	0	1	0	0	9	1.15072e-05
			R560	1	0	1	2	1	1	0	0	0	0	1	0	0	1	1	9	1.15072e-05
			I420 I119	1	0	1	0	0	1	0	1	1	0	0	1	2	0	1	9	1.15072e-05
			J969 J988	1	3	1	0	1	0	0	0	0	1	1	0	0	0	1	9	1.15072e-05
			I739 I10X	1	1	0	1	0	0	0	0	0	2	1	2	0	0	1	9	1.15072e-05
			W849 T175	1	0	0	1	0	1	0	1	0	1	1	0	3	0	0	9	1.15072e-05
			I738	1	0	0	1	0	0	0	0	0	1	1	2	1	0	2	9	1.15072e-05
			I251 I700	1	0	0	0	0	0	0	0	0	0	0	3	1	0	4	9	1.15072e-05
			K769 F102	1	0	0	0	0	0	0	1	0	0	2	0	0	3	2	9	1.15072e-05
			E149 N180	1	0	0	1	2	0	0	0	0	0	0	1	1	1	2	9	1.15072e-05
			I420 J449	1	0	1	2	1	0	0	1	0	0	0	1	0	2	0	9	1.15072e-05
			K296	1	0	1	0	0	0	1	1	0	2	0	1	2	0	0	9	1.15072e-05
			E101	1	0	1	0	0	0	2	0	1	1	0	0	1	1	1	9	1.15072e-05
			K769 N189	1	0	2	0	0	0	0	0	2	0	1	0	2	0	1	9	1.15072e-05
			C719	1	0	0	0	1	0	0	0	0	0	1	1	3	2	0	9	1.15072e-05
			F341	1	0	0	1	0	0	1	0	0	0	1	0	0	4	1	9	1.15072e-05
			N19X N390	1	1	3	0	0	0	0	1	0	1	1	0	0	0	1	9	1.15072e-05
			E119 I64X	1	0	1	0	0	1	0	0	0	0	0	2	1	1	2	9	1.15072e-05
			I48X N179	1	0	0	2	1	0	0	2	0	0	1	0	2	0	0	9	1.15072e-05
			I499 E149	1	0	0	1	0	0	0	0	0	1	2	1	0	0	3	9	1.15072e-05
			N189 I10X E149	1	2	0	0	0	0	0	1	3	0	1	1	0	0	0	9	1.15072e-05
			F172 E780	1	0	0	2	0	0	0	2	0	1	0	1	2	0	0	9	1.15072e-05
			T510	1	0	0	1	1	2	0	1	0	1	0	2	0	0	0	9	1.15072e-05
			I678 I10X	0	0	2	0	0	0	0	0	0	1	3	2	0	1	0	9	1.15072e-05
			I830	0	0	0	1	3	0	0	0	0	0	0	3	1	1	0	9	1.15072e-05
			R011	0	0	0	1	1	0	1	1	2	0	1	0	0	0	2	9	1.15072e-05
			I278	0	0	0	0	0	1	1	0	0	0	0	5	0	1	1	9	1.15072e-05
			Y831 I219	0	0	0	0	0	1	0	0	2	0	2	3	0	0	1	9	1.15072e-05
			F172 I252	0	0	0	2	1	1	0	0	0	3	0	1	0	1	0	9	1.15072e-05
			J439 E149	0	1	0	1	1	0	0	2	1	1	1	0	1	0	0	9	1.15072e-05
			D571	0	1	0	0	0	2	0	1	2	0	0	1	0	1	1	9	1.15072e-05
			J180 I129	0	1	1	3	4	0	0	0	0	0	0	0	0	0	0	9	1.15072e-05
			K808	0	0	0	1	0	1	1	0	0	0	0	2	1	0	3	9	1.15072e-05
			F321	0	0	0	0	2	0	1	0	0	0	1	2	0	0	3	9	1.15072e-05
			I080	0	1	0	2	0	0	0	0	1	0	0	0	1	2	2	9	1.15072e-05
			I517 E149	0	1	1	0	0	0	0	0	0	0	1	1	2	1	2	9	1.15072e-05
			I10X J180	0	3	1	1	0	0	0	0	0	1	1	0	1	0	1	9	1.15072e-05
			K403	0	2	0	1	2	1	1	0	0	1	0	0	1	0	0	9	1.15072e-05
			J449 I509	0	1	0	0	2	0	0	0	0	2	1	0	1	2	0	9	1.15072e-05
			I491	0	1	0	1	0	2	0	0	1	0	2	1	0	0	1	9	1.15072e-05
			I255 I252	0	2	0	0	0	0	0	0	0	0	4	2	0	0	1	9	1.15072e-05
			I251 I517	0	0	2	0	0	0	0	0	1	1	3	0	2	0	0	9	1.15072e-05
			F430	0	1	0	0	0	1	1	0	0	0	1	1	0	2	2	9	1.15072e-05
			C61X J449	0	2	0	1	1	0	0	3	1	0	0	0	0	0	1	9	1.15072e-05
			E149 F102 F172	0	2	1	0	0	0	0	0	0	1	1	1	1	0	2	9	1.15072e-05
			C61X C795	0	2	1	0	0	0	0	0	1	0	1	1	2	1	0	9	1.15072e-05
			E059	0	1	0	1	0	0	2	1	1	1	1	1	0	0	0	9	1.15072e-05
			B909	0	1	1	0	0	1	0	1	1	0	1	1	0	2	0	9	1.15072e-05
			M790	0	1	3	0	1	0	1	1	0	1	0	1	0	0	0	9	1.15072e-05
			I709 I248	0	1	2	4	0	0	0	1	1	0	0	0	0	0	0	9	1.15072e-05
			Q249	0	1	1	1	0	0	3	1	0	0	0	2	0	0	0	9	1.15072e-05
			I251 F102	0	1	1	0	0	1	0	0	0	1	2	1	0	1	1	9	1.15072e-05
			E784	0	0	0	0	0	0	1	1	1	1	1	2	1	0	1	9	1.15072e-05
			I219 I248	0	1	2	1	0	0	0	0	3	1	0	0	0	1	0	9	1.15072e-05
			J189 F102	0	1	0	0	1	0	0	2	0	1	1	0	2	1	0	9	1.15072e-05
			F172 F102 I10X	0	1	0	1	0	0	0	0	0	0	0	1	1	1	4	9	1.15072e-05
			C140	0	1	0	2	1	1	0	0	0	0	0	0	1	2	1	9	1.15072e-05
			F412	0	1	0	1	2	1	0	2	0	0	0	0	0	1	1	9	1.15072e-05
			F172 I251	0	0	1	1	0	1	0	2	0	0	0	2	0	2	0	9	1.15072e-05
			I10X I693	0	0	0	1	0	1	0	0	0	0	0	0	2	5	0	9	1.15072e-05
			N189 E142	0	0	2	2	0	1	0	1	1	0	0	0	0	2	0	9	1.15072e-05
			I694 J449	0	1	1	1	1	0	0	1	0	1	0	1	1	0	1	9	1.15072e-05
			J60X	0	0	1	0	0	2	0	0	1	0	0	3	0	1	1	9	1.15072e-05
			N179 Y841	0	0	1	0	0	1	0	0	1	0	1	1	2	2	0	9	1.15072e-05
			I219 I420	0	0	0	0	0	0	0	2	0	2	1	3	1	0	0	9	1.15072e-05
			I119 E669	0	0	0	1	0	0	0	0	0	1	4	0	1	1	1	9	1.15072e-05
			F09X	0	0	0	1	0	1	2	0	2	1	0	0	2	0	0	9	1.15072e-05
			F104	0	0	0	0	0	1	1	0	2	0	1	1	0	1	2	9	1.15072e-05
			C61X R54X	0	0	1	0	0	0	0	1	0	1	1	2	2	1	0	9	1.15072e-05
			A419 J159	0	0	0	0	0	1	0	0	0	0	1	0	0	3	4	9	1.15072e-05
			E149 F179	0	0	0	0	2	1	0	1	0	0	1	0	0	2	2	9	1.15072e-05
			I500 N179	0	0	0	1	3	0	0	1	0	0	1	1	1	1	0	9	1.15072e-05
			G309 E149	0	0	0	0	0	1	0	0	0	1	0	4	0	3	0	9	1.15072e-05
			F172 N189	0	0	1	0	0	0	0	2	0	1	1	0	1	1	2	9	1.15072e-05
			I249 Y832	0	0	0	3	0	1	0	0	1	1	0	2	0	0	1	9	1.15072e-05
			Y834 I219	0	0	0	0	0	0	0	0	2	1	3	0	1	2	0	9	1.15072e-05
			I10X E112	0	0	0	1	0	0	0	0	1	0	3	0	1	1	2	9	1.15072e-05
			I119 F102	0	0	0	1	1	0	0	0	1	0	1	1	1	2	1	9	1.15072e-05
			R54X I10	0	0	0	0	1	2	0	5	1	0	0	0	0	0	0	9	1.15072e-05
			N180 E149	0	0	0	1	0	2	0	1	0	0	1	0	1	2	1	9	1.15072e-05
			I259 I129	0	0	0	1	0	0	0	1	0	0	0	0	5	2	0	9	1.15072e-05
			F239	0	0	0	0	0	1	0	0	0	3	0	1	3	1	0	9	1.15072e-05
			I517 I709	0	0	0	0	2	0	0	1	1	1	2	0	0	2	0	9	1.15072e-05
			F107	0	0	0	0	2	1	1	0	1	0	1	1	2	0	0	9	1.15072e-05
			F142	0	0	0	0	0	0	1	1	0	0	2	2	1	0	2	9	1.15072e-05
			N009	0	0	0	0	1	0	0	0	0	0	2	0	0	2	4	9	1.15072e-05
			K740	0	0	0	0	1	1	0	1	2	0	1	2	0	1	0	9	1.15072e-05
			K254	0	0	0	0	1	0	1	1	1	1	2	0	1	1	0	9	1.15072e-05
			N179 J984	0	0	0	0	0	2	0	0	1	2	2	0	1	0	1	9	1.15072e-05
			C029	0	0	0	0	0	1	2	1	1	0	0	3	0	0	1	9	1.15072e-05
			F17X	0	0	0	0	0	1	0	0	0	0	0	0	3	2	3	9	1.15072e-05
			I252*I10	0	0	0	0	0	0	3	4	2	0	0	0	0	0	0	9	1.15072e-05
			J439*I709	0	0	0	0	0	0	3	5	1	0	0	0	0	0	0	9	1.15072e-05
			I420*I10	0	0	0	0	0	0	5	2	2	0	0	0	0	0	0	9	1.15072e-05
			I519*I10	0	0	0	0	0	0	5	1	3	0	0	0	0	0	0	9	1.15072e-05
			I519*E149	0	0	0	0	0	0	1	1	0	1	2	0	2	0	2	9	1.15072e-05
			N189*E142	0	0	0	0	0	0	3	1	1	0	0	2	0	2	0	9	1.15072e-05
			A419*N19	0	0	0	0	0	0	4	2	3	0	0	0	0	0	0	9	1.15072e-05
			E149*A419	0	0	0	0	0	0	4	0	0	0	1	1	0	2	1	9	1.15072e-05
			I709*I129	0	0	0	0	0	0	3	1	2	0	0	0	1	2	0	9	1.15072e-05
			I422*E149	0	0	0	0	0	0	1	2	2	1	1	0	0	2	0	9	1.15072e-05
			J449*I251	0	0	0	0	0	0	3	2	1	0	0	1	2	0	0	9	1.15072e-05
			I219*J189	0	0	0	0	0	0	2	0	1	0	2	1	2	1	0	9	1.15072e-05
			I509*J969	0	0	0	0	0	0	1	3	1	0	0	0	0	3	1	9	1.15072e-05
			N179*N390	0	0	0	0	0	0	1	1	1	0	1	2	0	2	1	9	1.15072e-05
			I509*N179	0	0	0	0	0	0	1	0	0	3	1	2	1	0	1	9	1.15072e-05
			A419*N390	0	0	0	0	0	0	1	0	1	1	0	2	0	2	2	9	1.15072e-05
			I10X*E149*E669	0	0	0	0	0	0	0	2	0	2	0	0	1	3	1	9	1.15072e-05
			I500*I255	0	0	0	0	0	0	2	1	0	1	0	0	1	2	2	9	1.15072e-05
			F172*R54	0	0	0	0	0	0	1	7	1	0	0	0	0	0	0	9	1.15072e-05
			J449*I509	0	0	0	0	0	0	1	0	0	2	1	0	2	3	0	9	1.15072e-05
			I509*J189	0	0	0	0	0	0	1	1	0	0	2	2	2	1	0	9	1.15072e-05
			Y832*I259	0	0	0	0	0	0	0	0	4	0	3	1	0	1	0	9	1.15072e-05
			Y832*I255	0	0	0	0	0	0	0	1	2	1	2	2	1	0	0	9	1.15072e-05
			N179*E872	0	0	0	0	0	0	1	1	1	1	2	1	1	0	1	9	1.15072e-05
			F172*K760	0	0	0	0	0	0	1	1	1	0	0	1	2	3	0	9	1.15072e-05
			N19X*I509	0	0	0	0	0	0	1	1	1	3	1	1	1	0	0	9	1.15072e-05
			J180*F172	0	0	0	0	0	0	0	1	2	1	0	0	3	2	0	9	1.15072e-05
			A419*N189	0	0	0	0	0	0	1	0	1	2	3	0	1	1	0	9	1.15072e-05
			E149*I678	0	0	0	0	0	0	1	1	2	0	2	2	1	0	0	9	1.15072e-05
			I219*F102*F172	0	0	0	0	0	0	1	0	1	3	2	0	0	0	2	9	1.15072e-05
			J189*F172	0	0	0	0	0	0	1	3	0	0	0	2	0	2	1	9	1.15072e-05
			I519*I219	0	0	0	0	0	0	0	0	4	1	0	0	2	0	2	9	1.15072e-05
			A419*J984	0	0	0	0	0	0	1	0	2	1	0	1	0	2	2	9	1.15072e-05
			I312*I319	0	0	0	0	0	0	1	0	1	2	1	2	0	1	1	9	1.15072e-05
			E149 F172 F102	0	0	0	0	0	0	0	2	2	0	1	1	1	1	1	9	1.15072e-05
			E78X	0	0	0	0	0	0	0	0	0	1	2	1	3	0	2	9	1.15072e-05
			I49X	0	0	0	0	0	0	0	0	0	0	0	2	5	2	0	9	1.15072e-05
			N133	2	1	1	0	0	1	0	0	0	0	0	0	3	0	0	8	1.02286e-05
			I469 I219	2	1	3	1	0	1	0	0	0	0	0	0	0	0	0	8	1.02286e-05
			I509 I499	2	1	1	0	1	0	0	0	0	0	0	0	1	0	2	8	1.02286e-05
			I716	2	0	0	0	0	0	1	2	0	0	0	0	1	2	0	8	1.02286e-05
			J449 E119	2	2	0	0	0	0	0	1	0	1	0	0	1	1	0	8	1.02286e-05
			E86X E46X	1	0	3	0	0	0	0	0	0	0	2	0	1	1	0	8	1.02286e-05
			E149 D649	1	1	1	0	0	0	0	1	1	0	1	0	0	0	2	8	1.02286e-05
			J449 I259	1	0	2	0	1	1	0	0	0	1	0	0	1	0	1	8	1.02286e-05
			I839	1	1	0	0	0	1	0	1	1	1	0	0	0	2	0	8	1.02286e-05
			G309 N189	1	0	1	0	1	0	0	1	0	1	0	0	1	1	1	8	1.02286e-05
			I10X I698	1	1	1	0	1	0	0	0	0	1	0	0	3	0	0	8	1.02286e-05
			N19X A419	1	0	2	0	0	1	0	0	0	1	1	0	2	0	0	8	1.02286e-05
			J449 I709	1	2	0	0	1	0	0	1	1	0	0	0	1	0	1	8	1.02286e-05
			J439 I709	1	1	0	0	0	0	0	5	1	0	0	0	0	0	0	8	1.02286e-05
			I500 I259	1	2	0	0	3	0	0	0	0	0	1	0	1	0	0	8	1.02286e-05
			W849	1	0	0	0	0	0	1	0	2	1	1	1	1	0	0	8	1.02286e-05
			R570 R571	1	0	1	0	1	1	0	0	0	1	1	0	1	1	0	8	1.02286e-05
			I517 I420	1	0	1	4	1	0	0	0	0	1	0	0	0	0	0	8	1.02286e-05
			I500 I248	1	1	0	1	0	0	0	3	0	0	0	0	1	0	1	8	1.02286e-05
			D400	1	0	1	1	0	1	1	0	0	2	0	1	0	0	0	8	1.02286e-05
			J449 C61X	1	0	1	0	0	0	0	0	0	0	0	1	1	4	0	8	1.02286e-05
			E669 I709	1	0	0	1	2	0	0	0	1	0	1	0	1	1	0	8	1.02286e-05
			F102 T658	1	0	1	0	1	1	0	2	1	1	0	0	0	0	0	8	1.02286e-05
			F171 F102	1	0	0	0	0	0	0	0	1	0	0	1	1	1	3	8	1.02286e-05
			I10X E782	1	1	0	0	1	0	0	0	0	0	1	1	3	0	0	8	1.02286e-05
			J459 F172	1	0	0	1	0	1	0	0	0	1	0	0	1	1	2	8	1.02286e-05
			E119 I694	1	0	2	0	0	0	0	0	0	1	0	0	3	1	0	8	1.02286e-05
			N189 I248	1	1	0	3	0	1	0	1	0	0	0	0	0	1	0	8	1.02286e-05
			N289 E149	1	0	0	0	1	1	0	0	1	0	3	0	0	1	0	8	1.02286e-05
			G20X E149	1	0	0	0	0	0	0	0	2	2	0	1	0	1	1	8	1.02286e-05
			F790	1	0	0	0	1	2	0	1	1	0	0	1	0	0	1	8	1.02286e-05
			E668 F172	1	0	0	0	0	1	0	2	2	1	1	0	0	0	0	8	1.02286e-05
			Y832 E149	0	0	2	1	1	1	0	0	0	1	1	1	0	0	0	8	1.02286e-05
			R54X G309	0	0	0	0	1	0	0	2	1	0	0	2	0	2	0	8	1.02286e-05
			I10X E149 I219	0	0	2	0	0	0	0	0	1	0	1	1	0	1	2	8	1.02286e-05
			M329	0	0	0	0	1	1	0	1	0	0	0	2	1	1	1	8	1.02286e-05
			R54X I694	0	0	0	0	1	1	0	0	0	1	3	1	0	1	0	8	1.02286e-05
			J988 J969	0	1	4	0	2	0	0	0	0	0	0	0	1	0	0	8	1.02286e-05
			N189 N179	0	1	0	0	1	0	0	0	0	0	2	2	0	1	1	8	1.02286e-05
			R190	0	1	0	0	2	0	0	1	0	1	0	0	2	0	1	8	1.02286e-05
			C911	0	0	0	0	0	0	1	1	1	0	0	0	2	3	0	8	1.02286e-05
			R54X J449	0	1	1	0	0	0	0	1	0	0	1	1	2	1	0	8	1.02286e-05
			I10X E149 J449	0	0	1	0	1	0	0	0	1	1	1	1	0	2	0	8	1.02286e-05
			I517 K746	0	2	0	1	2	1	0	0	2	0	0	0	0	0	0	8	1.02286e-05
			E149 F329	0	0	2	1	0	1	0	0	0	1	0	1	1	0	1	8	1.02286e-05
			I255 I709	0	1	1	0	0	0	0	1	0	3	0	1	1	0	0	8	1.02286e-05
			I517 J439	0	4	1	0	0	0	0	0	0	0	1	0	1	1	0	8	1.02286e-05
			J189 I694	0	3	1	1	0	0	0	1	0	1	1	0	0	0	0	8	1.02286e-05
			J81X I252	0	3	2	2	0	0	0	0	0	0	1	0	0	0	0	8	1.02286e-05
			G629	0	1	0	1	1	0	1	0	0	0	0	3	1	0	0	8	1.02286e-05
			I311	0	1	1	0	0	1	0	0	1	0	0	1	1	1	1	8	1.02286e-05
			K661	0	0	0	0	1	0	1	0	0	1	0	1	1	2	1	8	1.02286e-05
			Y838 I255	0	2	0	1	0	1	0	0	0	0	2	0	1	1	0	8	1.02286e-05
			I778	0	1	1	2	1	0	0	2	0	0	1	0	0	0	0	8	1.02286e-05
			I062	0	2	1	1	0	0	1	1	0	1	1	0	0	0	0	8	1.02286e-05
			N179 I48X	0	2	2	0	0	0	0	0	0	0	0	1	1	0	2	8	1.02286e-05
			I64X N19X	0	1	1	0	0	0	0	0	0	1	2	2	0	1	0	8	1.02286e-05
			I422 I252	0	1	3	0	1	1	0	0	1	1	0	0	0	0	0	8	1.02286e-05
			I251 I420	0	1	0	1	0	0	0	1	2	2	0	1	0	0	0	8	1.02286e-05
			I422 J439	0	1	2	1	0	0	0	1	1	0	1	0	1	0	0	8	1.02286e-05
			I10X N390	0	0	1	1	0	0	0	0	1	0	1	1	2	1	0	8	1.02286e-05
			I248 Y834	0	0	2	2	0	0	0	2	1	0	1	0	0	0	0	8	1.02286e-05
			J398	0	1	1	1	0	0	0	2	0	0	1	1	1	0	0	8	1.02286e-05
			I259 Y834	0	1	2	1	0	1	0	0	1	0	0	0	1	0	1	8	1.02286e-05
			C780	0	1	0	0	1	0	0	0	0	0	2	3	0	1	0	8	1.02286e-05
			K469	0	1	0	0	0	1	1	1	1	0	1	0	0	1	1	8	1.02286e-05
			I258 Y832	0	1	0	1	0	0	0	0	1	1	0	2	0	1	1	8	1.02286e-05
			E149 G20X	0	0	1	0	0	0	0	0	0	1	0	3	0	1	2	8	1.02286e-05
			J189 F172	0	1	0	0	0	0	0	3	0	0	0	2	0	2	0	8	1.02286e-05
			F172 I219	0	1	0	0	0	1	0	0	0	0	1	1	1	1	2	8	1.02286e-05
			N179 J988	0	0	2	0	0	0	0	0	0	2	4	0	0	0	0	8	1.02286e-05
			I629	0	0	1	0	1	0	1	0	1	0	0	2	1	1	0	8	1.02286e-05
			I64X R54X	0	0	0	1	1	0	0	1	0	0	3	1	0	0	1	8	1.02286e-05
			F179 F102	0	0	1	0	2	1	0	0	0	0	1	1	0	2	0	8	1.02286e-05
			C61X N189	0	0	1	0	1	0	0	1	0	1	2	0	0	0	2	8	1.02286e-05
			I517 K760	0	0	1	1	2	0	0	0	3	0	0	0	0	1	0	8	1.02286e-05
			G400	0	0	0	0	0	1	0	1	0	0	0	1	0	1	4	8	1.02286e-05
			G825	0	0	1	0	0	0	1	1	0	2	0	2	0	1	0	8	1.02286e-05
			I255 F172	0	0	1	0	0	0	0	1	0	0	0	2	3	0	1	8	1.02286e-05
			I10X F101	0	0	1	0	0	0	0	1	0	0	0	2	3	0	1	8	1.02286e-05
			E106	0	0	1	0	1	1	1	0	0	0	0	0	1	1	2	8	1.02286e-05
			N189 C61X	0	0	0	3	0	0	0	0	0	2	1	1	0	1	0	8	1.02286e-05
			Y832 I249	0	0	0	1	0	0	0	0	1	0	0	1	3	1	1	8	1.02286e-05
			N179 I500	0	0	0	1	0	0	0	3	1	0	0	1	2	0	0	8	1.02286e-05
			C609	0	0	0	2	0	0	0	1	1	1	0	0	0	3	0	8	1.02286e-05
			I10X N40	0	0	0	1	0	2	0	3	2	0	0	0	0	0	0	8	1.02286e-05
			I271	0	0	0	0	0	0	0	0	0	0	1	7	0	0	0	8	1.02286e-05
			F172 I64X	0	0	0	1	0	0	0	0	0	1	2	0	2	0	2	8	1.02286e-05
			E149 N039	0	0	0	0	0	0	0	1	2	1	0	0	2	2	0	8	1.02286e-05
			N189 I48	0	0	0	1	0	4	0	0	3	0	0	0	0	0	0	8	1.02286e-05
			I420 I10	0	0	0	0	3	1	0	2	2	0	0	0	0	0	0	8	1.02286e-05
			A419 N19	0	0	0	0	2	1	0	2	3	0	0	0	0	0	0	8	1.02286e-05
			N19X Y841	0	0	0	0	1	0	0	1	0	1	0	0	0	3	2	8	1.02286e-05
			Y910	0	0	0	0	2	1	0	0	0	2	0	1	1	1	0	8	1.02286e-05
			E142 E149	0	0	0	0	2	1	0	2	2	0	1	0	0	0	0	8	1.02286e-05
			W849 T179	0	0	0	0	1	0	0	0	1	3	0	1	0	0	2	8	1.02286e-05
			D075	0	0	0	0	1	1	0	1	0	1	1	1	2	0	0	8	1.02286e-05
			I42X	0	0	0	0	0	0	0	0	0	0	1	1	1	3	2	8	1.02286e-05
			E149 I10X F102	0	0	0	0	0	1	0	1	0	0	2	0	0	3	1	8	1.02286e-05
			E149 E789	0	0	0	0	0	1	0	0	0	0	1	1	1	3	1	8	1.02286e-05
			I10X*I251*E149	0	0	0	0	0	0	6	0	1	0	1	0	0	0	0	8	1.02286e-05
			I48X*I10	0	0	0	0	0	0	0	4	4	0	0	0	0	0	0	8	1.02286e-05
			E149*K760	0	0	0	0	0	0	1	2	2	0	0	1	2	0	0	8	1.02286e-05
			I10X*F102*I219	0	0	0	0	0	0	4	0	1	0	0	2	0	0	1	8	1.02286e-05
			J439*F102	0	0	0	0	0	0	2	0	0	1	1	3	1	0	0	8	1.02286e-05
			J189*I509	0	0	0	0	0	0	5	0	1	0	0	1	1	0	0	8	1.02286e-05
			N179*I251	0	0	0	0	0	0	5	1	0	0	1	0	0	1	0	8	1.02286e-05
			A419*E149	0	0	0	0	0	0	0	0	1	1	2	2	1	0	1	8	1.02286e-05
			I10X*Y838	0	0	0	0	0	0	0	2	1	2	0	0	2	0	1	8	1.02286e-05
			K760*F172	0	0	0	0	0	0	1	1	2	1	0	0	2	0	1	8	1.02286e-05
			I251*I10X*E149	0	0	0	0	0	0	2	1	1	0	0	2	0	0	2	8	1.02286e-05
			N179*E878	0	0	0	0	0	0	2	2	1	0	0	2	0	1	0	8	1.02286e-05
			I739*E149	0	0	0	0	0	0	0	0	0	2	0	3	0	2	1	8	1.02286e-05
			E149*Y832	0	0	0	0	0	0	0	0	3	0	2	1	0	1	1	8	1.02286e-05
			I251*E119	0	0	0	0	0	0	1	1	1	1	2	0	0	2	0	8	1.02286e-05
			J189*J969	0	0	0	0	0	0	2	1	0	0	2	3	0	0	0	8	1.02286e-05
			I10X*E112	0	0	0	0	0	0	0	0	1	0	3	0	1	1	2	8	1.02286e-05
			I251*I517	0	0	0	0	0	0	1	0	1	1	3	0	2	0	0	8	1.02286e-05
			I10X*E782	0	0	0	0	0	0	3	0	0	0	1	1	3	0	0	8	1.02286e-05
			F172*G409	0	0	0	0	0	0	1	0	1	0	2	1	1	0	2	8	1.02286e-05
			I420*F172	0	0	0	0	0	0	1	0	0	0	3	0	1	3	0	8	1.02286e-05
			I500*J189	0	0	0	0	0	0	1	4	0	1	0	1	0	0	1	8	1.02286e-05
			I709*E669	0	0	0	0	0	0	0	0	1	1	2	1	1	2	0	8	1.02286e-05
			C61X*N189	0	0	0	0	0	0	1	1	0	1	3	0	0	0	2	8	1.02286e-05
			E149*I499	0	0	0	0	0	0	0	2	2	1	2	0	1	0	0	8	1.02286e-05
			J449*J988	0	0	0	0	0	0	1	0	1	2	1	0	1	2	0	8	1.02286e-05
			E109*N189	0	0	0	0	0	0	1	1	0	1	3	1	1	0	0	8	1.02286e-05
			N179*I509	0	0	0	0	0	0	0	1	1	1	1	0	1	1	2	8	1.02286e-05
			I248*J449	0	0	0	0	0	0	1	1	2	0	2	1	0	1	0	8	1.02286e-05
			I248*N189	0	0	0	0	0	0	1	1	1	1	0	2	2	0	0	8	1.02286e-05
			I694*J449	0	0	0	0	0	0	0	1	0	1	0	1	1	1	3	8	1.02286e-05
			I429*I10X	0	0	0	0	0	0	1	0	0	1	0	1	1	2	2	8	1.02286e-05
			I10X*F419	0	0	0	0	0	0	0	0	2	0	1	0	2	1	2	8	1.02286e-05
			N179*Y841	0	0	0	0	0	0	1	0	1	0	1	1	2	2	0	8	1.02286e-05
			I420*I119	0	0	0	0	0	0	1	1	1	0	0	1	2	1	1	8	1.02286e-05
			N179*I500	0	0	0	0	0	0	1	3	1	0	0	1	2	0	0	8	1.02286e-05
			I251*I420	0	0	0	0	0	0	1	1	2	2	0	1	0	0	1	8	1.02286e-05
			I251*I700	0	0	0	0	0	0	0	0	0	0	0	3	1	0	4	8	1.02286e-05
			J189*Y95	0	0	0	0	0	0	1	5	2	0	0	0	0	0	0	8	1.02286e-05
			I219*I499	0	0	0	0	0	0	1	1	1	1	1	1	1	1	0	8	1.02286e-05
			J180 F172	0	0	0	0	0	0	0	1	2	1	0	0	3	1	0	8	1.02286e-05
			R09X	0	0	0	0	0	0	0	0	2	3	1	0	2	0	0	8	1.02286e-05
			E117 I10X	0	0	0	0	0	0	0	0	0	1	2	1	1	1	2	8	1.02286e-05
			G30X	0	0	0	0	0	0	0	0	0	0	0	1	3	4	0	8	1.02286e-05
			I26X	0	0	0	0	0	0	0	0	0	0	0	7	1	0	0	8	1.02286e-05
			I129 E149	2	1	0	1	0	0	0	0	0	0	0	2	0	0	1	7	8.95007e-06
			G458	2	0	1	1	0	0	0	1	0	0	0	1	0	0	1	7	8.95007e-06
			R071	2	0	0	0	0	0	1	0	0	0	0	0	3	0	1	7	8.95007e-06
			I64X J449	2	0	2	1	0	0	0	0	0	0	1	0	0	1	0	7	8.95007e-06
			J449 C679	2	0	0	1	0	2	0	0	0	0	0	0	0	2	0	7	8.95007e-06
			E100	1	1	0	0	0	1	0	0	0	1	0	0	2	1	0	7	8.95007e-06
			E149 A419	1	0	0	0	1	1	0	0	0	0	1	1	0	1	1	7	8.95007e-06
			G819	1	1	0	1	1	0	0	1	0	1	0	0	1	0	0	7	8.95007e-06
			E46X D649	1	1	0	0	2	0	0	0	0	0	0	0	0	3	0	7	8.95007e-06
			I420 E149	1	2	0	1	0	0	0	1	0	0	0	0	1	0	1	7	8.95007e-06
			I219 R54X	1	0	0	0	0	0	0	0	0	2	2	0	1	0	1	7	8.95007e-06
			K270	1	2	1	1	0	0	1	0	0	0	0	1	0	0	0	7	8.95007e-06
			M009	1	0	0	0	0	0	0	0	1	1	1	1	1	1	0	7	8.95007e-06
			K590	1	0	1	0	1	0	1	0	0	2	0	0	0	0	1	7	8.95007e-06
			T813	1	1	1	0	0	0	1	0	0	0	1	1	0	1	0	7	8.95007e-06
			I711	1	1	1	0	0	0	1	0	1	0	0	2	0	0	0	7	8.95007e-06
			J180 J449	1	1	1	0	1	2	0	1	0	0	0	0	0	0	0	7	8.95007e-06
			E780 I10X	1	2	0	2	0	0	0	0	0	0	0	0	0	1	1	7	8.95007e-06
			N189 E149 I10X	1	0	0	2	0	0	0	0	0	0	0	0	1	1	2	7	8.95007e-06
			K805	1	0	0	1	0	0	1	1	0	0	0	2	1	0	0	7	8.95007e-06
			E119 I500	1	0	1	1	1	0	0	0	1	0	0	1	0	1	0	7	8.95007e-06
			J449 E148	1	0	0	1	0	1	0	0	1	0	0	0	2	1	0	7	8.95007e-06
			I422 K760	1	0	0	2	0	2	0	0	2	0	0	0	0	0	0	7	8.95007e-06
			I517 I252	1	1	3	0	1	0	0	0	0	1	0	0	0	0	0	7	8.95007e-06
			J189 E46X	1	0	1	0	1	0	0	0	0	1	3	0	0	0	0	7	8.95007e-06
			I252 I119	1	0	2	0	0	2	0	1	1	0	0	0	0	0	0	7	8.95007e-06
			I10X I249	1	0	0	0	0	0	0	1	0	1	0	0	1	2	1	7	8.95007e-06
			J449 I251	1	0	0	0	1	0	0	1	1	0	0	1	2	0	0	7	8.95007e-06
			I698 I10X	1	1	0	1	0	0	0	0	0	1	1	0	0	0	2	7	8.95007e-06
			I10X I679	1	1	0	0	1	0	0	1	1	0	0	1	0	1	0	7	8.95007e-06
			N40X N390	1	0	1	1	0	0	0	2	0	0	0	1	1	0	0	7	8.95007e-06
			E149 E039	0	0	2	1	0	0	0	1	0	1	0	1	1	0	0	7	8.95007e-06
			E149 Y832	0	1	0	0	0	1	0	0	2	0	2	0	0	1	0	7	8.95007e-06
			F322	0	0	1	1	0	0	0	1	0	1	1	1	0	1	0	7	8.95007e-06
			J180 I10X	0	1	0	1	0	0	0	0	0	1	1	1	0	2	0	7	8.95007e-06
			N19X J969	0	1	0	1	2	1	0	0	0	1	0	0	0	1	0	7	8.95007e-06
			B91X	0	0	0	1	0	1	0	1	0	1	2	0	0	1	0	7	8.95007e-06
			I772	0	2	0	0	0	1	0	0	0	0	1	1	1	0	1	7	8.95007e-06
			G309 J449	0	1	0	1	1	0	0	0	2	0	0	0	0	1	1	7	8.95007e-06
			I10X I619	0	0	2	0	0	0	0	1	2	0	1	0	1	0	0	7	8.95007e-06
			E149 J988	0	0	2	2	0	0	0	1	1	0	0	0	1	0	0	7	8.95007e-06
			I250 I129	0	0	2	1	1	0	0	0	0	1	1	1	0	0	0	7	8.95007e-06
			J969 N19X	0	3	2	1	0	0	0	0	0	0	0	0	1	0	0	7	8.95007e-06
			J969 N179	0	2	0	1	0	1	0	2	0	0	1	0	0	0	0	7	8.95007e-06
			J439 J449	0	0	0	0	0	1	0	1	0	0	0	1	2	0	2	7	8.95007e-06
			I350 I10X	0	1	1	1	0	0	0	0	0	1	0	0	0	3	0	7	8.95007e-06
			K219	0	1	0	0	0	1	1	0	2	2	0	0	0	0	0	7	8.95007e-06
			I248 I509	0	1	0	0	1	1	0	3	0	0	0	0	0	0	1	7	8.95007e-06
			T811 A419	0	2	2	2	0	1	0	0	0	0	0	0	0	0	0	7	8.95007e-06
			I671	0	1	1	1	1	0	0	0	0	1	0	2	0	0	0	7	8.95007e-06
			K759	0	2	1	1	1	1	0	0	1	0	0	0	0	0	0	7	8.95007e-06
			I251 J189	0	1	1	1	0	1	0	0	0	0	0	0	1	1	1	7	8.95007e-06
			I255 J189	0	2	0	0	0	0	0	0	2	1	0	0	0	1	1	7	8.95007e-06
			I119 I517	0	2	0	1	1	0	0	0	0	0	2	0	0	1	0	7	8.95007e-06
			D619	0	1	0	0	0	1	1	0	1	1	0	0	1	1	0	7	8.95007e-06
			I259 E119	0	1	0	1	0	0	0	0	0	0	0	1	2	2	0	7	8.95007e-06
			Y838 I10X	0	2	1	2	0	0	0	0	0	0	1	0	0	1	0	7	8.95007e-06
			E119 I119	0	2	0	0	1	1	0	0	0	1	0	0	1	0	1	7	8.95007e-06
			I10X E878	0	2	0	1	1	0	0	0	2	0	0	0	1	0	0	7	8.95007e-06
			I678 N179	0	1	1	0	1	1	0	1	1	1	0	0	0	0	0	7	8.95007e-06
			J180 N189	0	1	0	1	1	1	0	0	0	0	1	1	0	0	1	7	8.95007e-06
			Y841	0	0	0	0	0	1	0	1	0	0	1	3	0	1	0	7	8.95007e-06
			E119 R54X	0	1	1	0	0	0	0	0	0	3	0	0	0	0	2	7	8.95007e-06
			D696	0	1	0	0	1	0	0	1	1	2	0	0	1	0	0	7	8.95007e-06
			I493	0	1	0	0	2	0	0	0	0	1	0	1	0	1	1	7	8.95007e-06
			J81X J189	0	1	0	0	0	1	0	0	1	1	1	0	0	1	1	7	8.95007e-06
			I319 I312	0	1	3	0	0	0	0	0	0	0	1	1	0	0	1	7	8.95007e-06
			I219 Y834	0	0	1	1	0	2	0	0	0	0	2	0	1	0	0	7	8.95007e-06
			C921	0	1	0	0	0	0	0	0	1	0	2	2	0	1	0	7	8.95007e-06
			I255 N179	0	1	1	0	0	0	0	0	1	0	0	1	1	1	1	7	8.95007e-06
			E109 N189	0	1	0	0	0	0	0	1	0	1	2	1	1	0	0	7	8.95007e-06
			I10X E142	0	0	1	0	1	1	0	0	0	1	1	1	0	0	1	7	8.95007e-06
			I678 F172	0	0	1	0	0	0	0	1	0	1	1	0	3	0	0	7	8.95007e-06
			I500 J439	0	1	1	0	1	0	0	0	3	0	0	1	0	0	0	7	8.95007e-06
			I251 Y834	0	1	0	0	0	1	0	0	1	1	1	0	2	0	0	7	8.95007e-06
			B169	0	1	0	1	0	0	0	0	1	1	2	1	0	0	0	7	8.95007e-06
			J449 I219	0	1	0	0	2	1	0	0	0	0	0	2	1	0	0	7	8.95007e-06
			I739 J449	0	1	0	1	0	0	0	1	0	1	1	0	0	1	1	7	8.95007e-06
			I251 I10X E149	0	1	0	0	1	0	0	1	1	0	0	2	0	0	1	7	8.95007e-06
			R092 I490	0	1	0	1	0	0	0	1	1	1	2	0	0	0	0	7	8.95007e-06
			I251 I678	0	1	1	0	1	0	0	1	0	0	1	1	0	1	0	7	8.95007e-06
			I10X N180	0	0	1	1	0	0	0	0	0	0	1	1	2	0	1	7	8.95007e-06
			I719 I10X	0	1	2	1	0	0	0	1	0	0	0	1	0	1	0	7	8.95007e-06
			N189 I259	0	1	1	1	0	0	0	0	1	0	0	1	1	1	0	7	8.95007e-06
			I255 I500	0	0	2	0	0	0	0	2	0	0	0	1	1	0	1	7	8.95007e-06
			I252 I694	0	0	1	0	0	0	0	1	2	0	0	2	0	1	0	7	8.95007e-06
			W199	0	0	0	0	1	1	0	0	1	0	2	1	0	1	0	7	8.95007e-06
			I455	0	0	2	0	0	1	0	0	2	1	0	0	1	0	0	7	8.95007e-06
			F172 F106	0	0	2	3	1	1	0	0	0	0	0	0	0	0	0	7	8.95007e-06
			I678 N189	0	0	2	1	0	1	0	0	0	2	0	0	0	1	0	7	8.95007e-06
			J449 I10X E149	0	0	2	0	0	1	0	0	0	0	2	0	0	0	2	7	8.95007e-06
			I129 J81X	0	0	1	0	0	0	0	0	0	0	1	3	1	0	1	7	8.95007e-06
			I10X I250	0	0	1	0	0	1	0	1	0	1	0	1	1	0	1	7	8.95007e-06
			I442 N179	0	0	1	0	0	1	0	1	1	0	0	2	0	1	0	7	8.95007e-06
			I252 J81X	0	0	1	3	0	0	0	0	0	2	0	1	0	0	0	7	8.95007e-06
			J449 I499	0	0	1	0	1	0	0	0	0	0	2	1	2	0	0	7	8.95007e-06
			R33X	0	0	1	0	0	2	0	0	2	1	0	1	0	0	0	7	8.95007e-06
			J948 J81X	0	0	0	1	0	0	0	0	0	0	2	4	0	0	0	7	8.95007e-06
			I519 Y832	0	0	1	0	0	0	0	0	1	2	1	1	1	0	0	7	8.95007e-06
			T814 T811	0	0	0	0	0	0	0	0	1	1	1	2	2	0	0	7	8.95007e-06
			I119 I509	0	0	1	0	2	0	0	0	0	1	0	1	1	0	1	7	8.95007e-06
			I10X M069	0	0	1	0	0	2	0	0	0	0	1	0	2	1	0	7	8.95007e-06
			F102 R568	0	0	1	0	0	1	0	1	1	0	2	1	0	0	0	7	8.95007e-06
			N189 E147	0	0	1	0	0	0	0	1	1	1	1	0	1	1	0	7	8.95007e-06
			T782	0	0	0	3	2	0	0	0	0	0	1	0	0	1	0	7	8.95007e-06
			N189 A419	0	0	0	1	0	0	0	0	1	0	2	0	2	1	0	7	8.95007e-06
			I251 N19X	0	0	0	1	0	0	0	0	0	0	2	0	0	2	2	7	8.95007e-06
			I694 N189	0	0	0	1	1	1	0	1	0	2	0	0	0	1	0	7	8.95007e-06
			Y838 I971	0	0	0	1	0	0	0	1	1	1	0	1	2	0	0	7	8.95007e-06
			I970	0	0	0	1	0	1	1	0	2	2	0	0	0	0	0	7	8.95007e-06
			I318	0	0	0	0	0	0	0	1	0	0	2	0	0	2	2	7	8.95007e-06
			Y909	0	0	0	1	0	0	0	2	0	0	0	1	1	0	2	7	8.95007e-06
			A419 R578	0	0	0	1	0	0	0	0	0	1	0	3	2	0	0	7	8.95007e-06
			E118 I10	0	0	0	0	3	2	0	1	1	0	0	0	0	0	0	7	8.95007e-06
			I251 K769	0	0	0	1	1	1	0	1	0	0	1	0	0	1	1	7	8.95007e-06
			J159 J449	0	0	0	1	1	0	0	1	1	0	0	3	0	0	0	7	8.95007e-06
			G610	0	0	0	1	1	0	1	0	1	0	1	0	1	0	1	7	8.95007e-06
			Y832 I10	0	0	0	0	1	0	0	2	4	0	0	0	0	0	0	7	8.95007e-06
			J189 J90	0	0	0	0	1	0	0	3	3	0	0	0	0	0	0	7	8.95007e-06
			I258 I10	0	0	0	0	1	0	0	4	2	0	0	0	0	0	0	7	8.95007e-06
			T810 R570	0	0	0	0	1	0	0	1	3	1	0	0	0	1	0	7	8.95007e-06
			T172	0	0	0	0	1	0	1	0	0	3	0	1	0	1	0	7	8.95007e-06
			J439 F172 K760	0	0	0	0	1	0	0	0	1	2	1	0	0	2	0	7	8.95007e-06
			F102 F171	0	0	0	0	0	1	0	0	0	0	0	0	1	2	3	7	8.95007e-06
			R093	0	0	0	0	0	0	1	0	0	3	0	3	0	0	0	7	8.95007e-06
			I219*I64	0	0	0	0	0	0	3	3	1	0	0	0	0	0	0	7	8.95007e-06
			E149*I48	0	0	0	0	0	0	4	1	2	0	0	0	0	0	0	7	8.95007e-06
			E142*N189	0	0	0	0	0	0	4	0	0	2	0	0	1	0	0	7	8.95007e-06
			I10X*N390	0	0	0	0	0	0	0	0	1	0	1	1	3	1	0	7	8.95007e-06
			I10X*M069	0	0	0	0	0	0	2	0	1	0	1	0	2	1	0	7	8.95007e-06
			I219*I422	0	0	0	0	0	0	4	0	0	0	0	2	0	1	0	7	8.95007e-06
			N19X*J988	0	0	0	0	0	0	3	0	0	0	3	1	0	0	0	7	8.95007e-06
			J439*F172*K760	0	0	0	0	0	0	1	0	1	2	1	0	0	2	0	7	8.95007e-06
			I517*I10	0	0	0	0	0	0	2	2	3	0	0	0	0	0	0	7	8.95007e-06
			J189*N390	0	0	0	0	0	0	2	0	0	1	0	2	1	1	0	7	8.95007e-06
			I10X*E142	0	0	0	0	0	0	3	0	0	1	1	1	0	0	1	7	8.95007e-06
			I251*I499	0	0	0	0	0	0	3	0	0	0	1	1	0	1	1	7	8.95007e-06
			I119*I219	0	0	0	0	0	0	1	1	0	0	0	1	0	2	2	7	8.95007e-06
			J81X*I251	0	0	0	0	0	0	1	1	1	1	0	0	1	1	1	7	8.95007e-06
			N189*E669	0	0	0	0	0	0	1	0	0	1	3	1	0	0	1	7	8.95007e-06
			E872*N179	0	0	0	0	0	0	2	0	1	0	1	1	0	2	0	7	8.95007e-06
			E149*J459	0	0	0	0	0	0	0	1	0	1	1	2	0	1	1	7	8.95007e-06
			J180*N179	0	0	0	0	0	0	1	1	0	0	1	2	0	2	0	7	8.95007e-06
			I10X*T658	0	0	0	0	0	0	1	3	1	0	1	0	1	0	0	7	8.95007e-06
			J988*E149	0	0	0	0	0	0	0	0	1	0	2	0	0	3	1	7	8.95007e-06
			I10X*I698	0	0	0	0	0	0	2	0	0	1	0	1	3	0	0	7	8.95007e-06
			I10X*E788*E149	0	0	0	0	0	0	2	0	1	1	0	1	0	2	0	7	8.95007e-06
			E149*A162	0	0	0	0	0	0	2	1	0	0	2	0	1	1	0	7	8.95007e-06
			N19X*K729	0	0	0	0	0	0	2	0	0	0	1	0	0	2	2	7	8.95007e-06
			I252*I694	0	0	0	0	0	0	1	1	2	0	0	2	0	1	0	7	8.95007e-06
			I10X*E140	0	0	0	0	0	0	0	0	1	2	0	0	0	3	1	7	8.95007e-06
			I509*I259	0	0	0	0	0	0	0	0	1	0	1	2	0	2	1	7	8.95007e-06
			I250*I119	0	0	0	0	0	0	2	0	3	1	0	0	0	0	1	7	8.95007e-06
			E149*Y838	0	0	0	0	0	0	0	1	0	2	0	0	1	2	1	7	8.95007e-06
			I420*I422	0	0	0	0	0	0	1	1	1	1	1	2	0	0	0	7	8.95007e-06
			N179*I10X*E149	0	0	0	0	0	0	1	0	2	0	1	1	1	0	1	7	8.95007e-06
			K746*E149	0	0	0	0	0	0	1	1	0	0	1	3	0	0	1	7	8.95007e-06
			I10X*I802	0	0	0	0	0	0	1	0	1	0	0	1	2	1	1	7	8.95007e-06
			J189*J90	0	0	0	0	0	0	1	3	3	0	0	0	0	0	0	7	8.95007e-06
			E149*E789	0	0	0	0	0	0	0	0	0	0	1	1	1	3	1	7	8.95007e-06
			F102*J189	0	0	0	0	0	0	1	1	0	0	2	1	0	2	0	7	8.95007e-06
			I10X*I249	0	0	0	0	0	0	1	1	0	1	0	0	1	2	1	7	8.95007e-06
			I219*I709	0	0	0	0	0	0	0	0	3	1	1	0	0	1	1	7	8.95007e-06
			I694*I219	0	0	0	0	0	0	1	2	0	0	1	0	0	3	0	7	8.95007e-06
			J159*E149	0	0	0	0	0	0	0	0	1	0	1	2	0	3	0	7	8.95007e-06
			E668*I10X	0	0	0	0	0	0	0	0	0	0	2	2	2	1	0	7	8.95007e-06
			E119*I509	0	0	0	0	0	0	0	0	1	0	0	0	2	2	2	7	8.95007e-06
			I10X*E108	0	0	0	0	0	0	0	0	2	1	1	1	0	1	1	7	8.95007e-06
			I255*I709	0	0	0	0	0	0	1	1	0	3	0	1	1	0	0	7	8.95007e-06
			I255*I509	0	0	0	0	0	0	1	1	1	1	0	0	2	0	1	7	8.95007e-06
			I219*I259	0	0	0	0	0	0	0	0	0	1	3	0	2	1	0	7	8.95007e-06
			I259*I219	0	0	0	0	0	0	1	2	0	0	0	0	1	1	2	7	8.95007e-06
			I509*I255	0	0	0	0	0	0	1	0	1	1	1	1	1	1	0	7	8.95007e-06
			J431	0	0	0	0	0	0	1	0	1	0	0	2	2	1	0	7	8.95007e-06
			I219*INFARTO AGUDO	0	0	0	0	0	0	0	7	0	0	0	0	0	0	0	7	8.95007e-06
			T814*T811	0	0	0	0	0	0	0	0	1	1	1	2	2	0	0	7	8.95007e-06
			I519*Y832	0	0	0	0	0	0	1	0	1	2	1	1	1	0	0	7	8.95007e-06
			T810*R570	0	0	0	0	0	0	1	1	3	1	0	0	0	1	0	7	8.95007e-06
			R571*R570	0	0	0	0	0	0	1	0	0	2	0	1	1	1	1	7	8.95007e-06
			Y838 I509	0	0	0	0	0	0	0	1	4	2	0	0	0	0	0	7	8.95007e-06
			I255 E119	0	0	0	0	0	0	0	0	1	0	1	0	2	2	1	7	8.95007e-06
			T652 I10X	0	0	0	0	0	0	0	0	1	1	0	0	2	1	2	7	8.95007e-06
			E66X	0	0	0	0	0	0	0	0	0	2	0	1	3	0	1	7	8.95007e-06
			I10X E14X	0	0	0	0	0	0	0	0	0	2	1	1	1	2	0	7	8.95007e-06
			F102 R54X	0	0	0	0	0	0	0	0	0	2	1	1	2	0	1	7	8.95007e-06
			I259 I119 I500	0	0	0	0	0	0	0	0	0	0	1	2	3	0	1	7	8.95007e-06
			Z72X	0	0	0	0	0	0	0	0	0	0	1	0	2	4	0	7	8.95007e-06
			F172 F012	0	0	0	0	0	0	0	0	0	0	0	1	2	1	3	7	8.95007e-06
			I219 U049	0	0	0	0	0	0	0	0	0	0	0	0	0	0	7	7	8.95007e-06
			J449 J459	3	1	0	0	0	0	0	0	0	0	1	0	0	1	0	6	7.67149e-06
			D649 E46X	3	2	0	0	1	0	0	0	0	0	0	0	0	0	0	6	7.67149e-06
			J189 J81X	3	2	0	0	0	0	0	0	0	1	0	0	0	0	0	6	7.67149e-06
			G936 J81X	2	0	0	1	0	0	0	0	0	2	0	0	0	1	0	6	7.67149e-06
			N189 J439	2	0	0	1	0	0	0	0	0	1	0	0	0	0	2	6	7.67149e-06
			R98X I219	1	2	0	0	0	0	0	0	1	2	0	0	0	0	0	6	7.67149e-06
			I709 J439	1	0	2	0	0	0	0	0	0	0	0	0	1	2	0	6	7.67149e-06
			I219 E149 I10X	1	1	0	2	0	0	0	0	0	0	0	0	0	1	1	6	7.67149e-06
			I499 I48X	1	1	1	0	0	0	0	0	0	3	0	0	0	0	0	6	7.67149e-06
			I288	1	0	0	1	0	0	0	0	1	1	0	2	0	0	0	6	7.67149e-06
			I259 I64X	1	1	0	0	0	0	0	0	0	0	0	0	1	1	2	6	7.67149e-06
			I10X J988	1	1	0	2	1	0	0	0	0	0	1	0	0	0	0	6	7.67149e-06
			N179 I739	1	0	1	0	0	1	0	1	0	1	0	0	1	0	0	6	7.67149e-06
			I252 N12X	1	3	1	0	0	0	0	0	0	0	1	0	0	0	0	6	7.67149e-06
			I219 I10X E149	1	0	0	0	1	0	0	0	1	0	0	1	1	1	0	6	7.67149e-06
			J81X I251	1	1	1	0	0	0	0	0	0	1	0	0	1	0	1	6	7.67149e-06
			F172 I259	1	1	0	0	0	0	0	0	0	1	1	1	1	0	0	6	7.67149e-06
			Y832 N179	1	1	1	0	0	0	0	0	0	0	1	0	0	1	1	6	7.67149e-06
			I219 N19X	1	0	0	0	0	0	0	0	0	2	0	2	1	0	0	6	7.67149e-06
			J151	1	1	0	0	0	1	0	0	0	0	2	0	1	0	0	6	7.67149e-06
			I219 R960	1	1	0	0	0	0	0	2	0	1	0	0	0	0	1	6	7.67149e-06
			I231	1	0	0	0	0	0	0	1	0	0	1	1	1	1	0	6	7.67149e-06
			K551	1	0	1	0	0	0	0	0	0	0	1	0	2	1	0	6	7.67149e-06
			Y832 Y831	1	0	1	0	0	1	0	1	0	2	0	0	0	0	0	6	7.67149e-06
			R072 R55X	1	0	0	0	0	0	0	0	0	0	0	0	1	0	4	6	7.67149e-06
			I461 I259	1	0	5	0	0	0	0	0	0	0	0	0	0	0	0	6	7.67149e-06
			K299	1	1	1	0	1	0	0	1	0	0	0	0	0	1	0	6	7.67149e-06
			I509 Y832	1	0	0	0	0	0	0	3	2	0	0	0	0	0	0	6	7.67149e-06
			T829	1	0	1	0	0	0	0	0	0	1	0	1	0	1	1	6	7.67149e-06
			I64X C61X	1	1	0	0	0	0	0	0	0	0	0	0	1	0	3	6	7.67149e-06
			J459 I10X	1	0	1	0	1	0	0	0	0	0	0	0	0	3	0	6	7.67149e-06
			I48X I64X	1	0	0	0	0	0	0	0	0	0	3	0	0	2	0	6	7.67149e-06
			E145 I10X	1	1	0	0	0	0	0	0	0	0	0	0	2	1	1	6	7.67149e-06
			E149 G409	1	0	0	0	0	1	0	0	0	0	0	1	1	1	1	6	7.67149e-06
			I499 B572	1	0	0	0	0	0	0	0	0	2	0	1	0	1	1	6	7.67149e-06
			I619 N189	1	0	1	0	0	0	0	0	0	1	1	0	0	1	1	6	7.67149e-06
			N179 K922	1	0	1	1	0	1	0	0	1	0	1	0	0	0	0	6	7.67149e-06
			G409 I10X	1	0	0	0	0	0	0	0	0	0	0	2	0	2	1	6	7.67149e-06
			N189 I678	1	0	0	0	0	0	0	0	1	0	1	0	2	1	0	6	7.67149e-06
			I694 I10X E149	1	0	0	0	0	1	0	0	0	2	1	0	1	0	0	6	7.67149e-06
			I10X I350	1	0	1	1	0	0	0	0	1	0	1	0	0	0	1	6	7.67149e-06
			I420 N189	1	1	0	2	0	2	0	0	0	0	0	0	0	0	0	6	7.67149e-06
			N19X E878	1	0	1	0	1	0	0	0	0	1	1	1	0	0	0	6	7.67149e-06
			I10X E149 I509	1	0	1	0	0	0	0	0	0	0	0	2	1	0	1	6	7.67149e-06
			I709 I259	1	1	1	2	0	0	0	0	0	0	1	0	0	0	0	6	7.67149e-06
			Z959	1	0	0	0	0	0	0	0	0	0	0	0	1	4	0	6	7.67149e-06
			W190	1	2	0	1	0	0	0	0	0	0	0	1	0	1	0	6	7.67149e-06
			E149 F03X	1	2	0	0	0	0	0	0	0	1	0	1	1	0	0	6	7.67149e-06
			E149 J459	0	0	0	0	0	0	0	1	0	1	1	1	0	1	1	6	7.67149e-06
			R54X I709	0	1	1	1	0	0	0	0	0	0	1	1	0	1	0	6	7.67149e-06
			I422 I129	0	0	0	0	0	0	0	0	0	0	1	1	1	2	1	6	7.67149e-06
			I251 E119	0	1	0	0	0	0	0	1	1	1	1	0	0	1	0	6	7.67149e-06
			R54X R64X	0	1	1	0	0	0	0	0	0	0	1	1	0	1	1	6	7.67149e-06
			J951	0	1	0	1	0	0	1	1	0	1	0	0	0	1	0	6	7.67149e-06
			I219 A419	0	2	0	0	0	0	0	0	0	0	2	0	0	0	2	6	7.67149e-06
			E876	0	0	0	0	1	1	0	0	0	0	2	0	1	0	1	6	7.67149e-06
			B573	0	0	1	1	0	0	1	1	0	1	0	1	0	0	0	6	7.67149e-06
			I64X I251	0	0	0	0	1	2	0	1	0	0	0	1	0	0	1	6	7.67149e-06
			I500 J81X	0	0	1	1	0	0	0	0	0	1	1	0	1	0	1	6	7.67149e-06
			I119 E119	0	0	0	0	0	0	0	1	0	0	0	1	3	0	1	6	7.67149e-06
			N390 N179	0	1	0	0	0	0	0	1	0	0	2	1	0	1	0	6	7.67149e-06
			J410	0	0	0	0	1	0	0	0	1	2	1	0	0	1	0	6	7.67149e-06
			E108 I10X	0	1	0	0	0	0	0	0	0	1	0	1	1	0	2	6	7.67149e-06
			R64X R54X	0	4	0	1	0	0	0	1	0	0	0	0	0	0	0	6	7.67149e-06
			J81X I129	0	1	0	1	0	0	0	0	1	0	2	0	0	1	0	6	7.67149e-06
			I10X K920	0	0	1	0	3	0	0	0	0	0	1	0	1	0	0	6	7.67149e-06
			I251 E669	0	0	0	0	1	0	0	2	0	1	0	0	0	1	1	6	7.67149e-06
			J81X I517	0	1	0	2	0	3	0	0	0	0	0	0	0	0	0	6	7.67149e-06
			E781	0	0	1	0	0	1	1	1	0	1	0	1	0	0	0	6	7.67149e-06
			N390 A419	0	1	0	0	0	0	0	0	0	0	0	2	1	1	1	6	7.67149e-06
			N189 E148	0	1	0	0	0	1	0	1	0	1	1	0	0	1	0	6	7.67149e-06
			I248 Y839	0	4	0	2	0	0	0	0	0	0	0	0	0	0	0	6	7.67149e-06
			N998	0	3	0	1	0	1	0	0	1	0	0	0	0	0	0	6	7.67149e-06
			I971 R570	0	1	0	1	0	2	0	2	0	0	0	0	0	0	0	6	7.67149e-06
			I248 J189	0	0	0	1	0	1	0	0	0	0	1	1	2	0	0	6	7.67149e-06
			I248 I709	0	2	0	1	0	0	0	0	1	1	0	1	0	0	0	6	7.67149e-06
			J159 E149	0	1	0	0	0	1	0	0	1	0	1	0	0	2	0	6	7.67149e-06
			G309 R54X	0	0	0	0	0	0	0	0	0	1	1	0	1	0	3	6	7.67149e-06
			R590	0	1	0	0	0	1	1	1	0	0	0	1	0	1	0	6	7.67149e-06
			J952	0	2	0	0	0	0	0	0	1	0	2	0	0	1	0	6	7.67149e-06
			I10X I251 E149	0	2	1	0	1	0	0	0	1	0	1	0	0	0	0	6	7.67149e-06
			I422 F102	0	2	0	0	0	0	0	0	0	2	1	0	0	0	1	6	7.67149e-06
			N19X I251	0	0	0	0	0	0	0	1	0	2	1	1	1	0	0	6	7.67149e-06
			J841 E149	0	2	1	0	1	0	0	0	0	1	0	0	0	0	1	6	7.67149e-06
			I251 I739	0	2	0	0	0	0	0	0	0	0	0	4	0	0	0	6	7.67149e-06
[truncated: 24,637 more rows]

## Sheet: Female
			LINES A B C D II	2006	2007	2008	2009	2010	2011	2012	2013	2014	2015	2016	2017	2018	2019	2020	TOTAL	%
			I219	9633	9176	9462	9256	10525	10743	10915	11407	10428	11434	10560	10603	10973	10206	8880	154201	0.276926
			I10X	3659	3390	3664	3810	4436	4759	4713	5125	4428	5102	4435	4652	5078	4479	3829	65559	0.117736
			R570	1439	1746	1916	1827	1785	1910	2065	2171	2348	2304	2506	2936	2639	2943	2509	33044	0.0593429
			R092	1393	1578	1403	1536	1653	1789	1751	1943	1538	1749	1401	1374	1366	1144	1032	22650	0.0406765
			I251	1237	1304	1350	1247	1260	1249	1268	1202	1522	1473	1537	1607	1451	1632	1180	20519	0.0368495
			J81X	813	942	997	830	873	895	975	918	1093	1010	1148	1110	1048	1104	727	14483	0.0260096
			I509 + I50	916	808	836	763	844	953	866	906	802	944	859	936	958	905	814	13110	0.0235439
			I500	700	714	683	693	784	791	751	839	689	761	692	726	762	672	556	10813	0.0194188
			I259	766	771	739	647	747	749	643	667	678	737	772	753	685	708	619	10681	0.0191817
			I248	951	942	939	877	785	698	651	629	590	590	420	378	330	292	221	9293	0.0166891
			I255	456	569	591	519	515	516	563	532	645	610	640	712	790	741	685	9084	0.0163137
			I709	516	484	575	491	543	505	533	496	592	604	726	662	578	628	460	8393	0.0150728
			I469	1412	804	563	529	592	514	497	551	321	463	337	344	359	304	240	7830	0.0140617
			J960	302	342	366	383	360	351	424	420	426	463	458	581	436	414	416	6142	0.0110303
			I499	500	466	443	388	440	436	392	436	355	424	355	347	301	274	299	5856	0.0105166
			E149	340	371	365	358	361	440	452	396	404	394	400	389	411	378	332	5791	0.0103999
			J969	300	356	380	341	330	318	359	346	321	356	294	397	305	283	200	4886	0.00877464
			I119	283	244	338	297	335	339	320	331	366	328	326	287	346	335	248	4723	0.00848191
			R688	285	390	381	330	308	346	323	328	331	265	265	234	226	171	122	4305	0.00773124
			I10X E149	279	202	221	199	237	253	0	268	329	344	364	398	329	375	390	4188	0.00752112
			A419	117	184	189	183	208	234	251	232	335	325	345	426	374	374	294	4071	0.007311
			R54X	280	167	192	198	256	252	237	317	249	304	238	215	262	222	187	3576	0.00642204
			I10X*E149	0	0	0	0	0	0	290	272	334	351	368	401	336	378	392	3122	0.00560672
			J189	98	165	146	168	171	194	178	239	260	243	267	305	259	247	175	3115	0.00559415
			F172	115	89	109	130	137	159	172	178	162	205	212	238	256	229	181	2572	0.00461899
			I490	237	255	242	216	187	165	177	168	142	148	141	106	93	89	67	2433	0.00436936
			I64X	165	163	158	146	181	176	178	143	152	150	141	164	158	121	122	2318	0.00416284
			I519	131	118	136	137	147	141	116	164	140	138	134	128	114	92	122	1958	0.00351632
			I210	76	88	83	82	121	129	142	158	125	125	96	134	179	202	130	1870	0.00335828
			I249	39	39	45	51	73	87	87	122	117	153	181	177	178	222	180	1751	0.00314458
			J449	124	98	135	105	105	124	104	124	109	111	98	121	123	99	73	1653	0.00296858
			I269	57	64	74	44	70	76	68	52	74	65	85	716	57	78	54	1634	0.00293446
			N189	65	75	80	85	108	100	100	120	113	151	109	133	133	137	109	1618	0.00290572
			I48X	75	70	74	66	88	93	93	111	102	103	106	132	155	132	104	1504	0.00270099
			I420	113	110	90	92	84	112	92	100	121	99	98	118	88	94	61	1472	0.00264353
			I461	82	49	36	50	52	80	57	87	70	103	106	161	145	154	233	1465	0.00263096
			E149 I10X	0	145	156	77	7	9	0	9	0	157	177	191	183	181	173	1465	0.00263096
			I517	81	101	104	76	83	75	82	60	138	71	103	123	104	115	80	1396	0.00250704
			N179	45	81	71	82	68	77	76	73	105	116	95	153	125	116	99	1382	0.0024819
			I258	108	99	110	64	100	86	73	99	92	70	60	68	76	120	81	1306	0.00234541
			R960	78	81	64	94	94	78	82	78	62	92	68	137	65	84	98	1255	0.00225382
			I110	64	60	49	60	81	82	79	78	65	106	74	122	137	101	97	1255	0.00225382
			R99X	76	44	52	71	82	65	85	93	81	82	76	79	79	93	97	1155	0.00207423
			I319	48	64	82	88	69	77	73	56	95	74	101	73	73	97	45	1115	0.0020024
			G309	54	32	32	42	61	68	71	83	80	102	85	90	108	106	95	1109	0.00199162
			I209	103	74	84	87	89	94	63	89	46	72	40	107	61	61	38	1108	0.00198983
			E149*I10X	0	0	0	0	0	0	4	9	0	160	181	197	189	186	177	1103	0.00198085
			J180	55	86	59	52	73	52	58	51	84	54	56	86	66	68	37	937	0.00168273
			Y832	71	88	99	74	58	41	48	61	69	57	71	63	39	42	37	918	0.00164861
			I501	77	84	75	71	58	49	71	67	59	52	54	51	59	48	39	914	0.00164143
			R578	21	24	31	37	40	33	46	39	69	74	87	119	108	60	84	872	0.001566
			I442	65	60	52	47	56	51	41	51	72	68	47	74	60	56	59	859	0.00154266
			E119	33	30	23	33	33	49	32	47	54	78	68	65	91	97	120	853	0.00153188
			R571	25	44	57	44	50	38	49	64	52	56	68	76	93	78	49	843	0.00151392
			N19X	37	45	41	55	41	54	59	58	55	67	60	57	59	54	45	787	0.00141335
			E669	51	33	31	37	43	44	59	46	54	47	61	72	68	68	61	775	0.0013918
			I250	38	29	49	23	38	43	62	48	56	73	88	53	75	50	36	761	0.00136666
			I694	48	50	44	43	42	34	47	48	50	60	56	61	55	44	54	736	0.00132176
			I422	51	42	40	46	38	51	49	32	66	31	60	72	46	65	31	720	0.00129303
			I678	41	46	53	54	39	42	46	60	57	51	43	65	52	33	30	712	0.00127866
			I252	54	63	83	80	65	59	45	37	24	32	29	39	42	24	15	691	0.00124095
			I21X	0	0	0	0	5	7	7	15	24	84	74	92	163	135	76	682	0.00122479
			Y838	30	50	64	53	31	37	38	29	51	47	53	53	43	62	32	673	0.00120862
			T811	36	31	37	36	37	35	31	35	69	62	63	63	54	34	32	655	0.0011763
			R579	20	36	30	47	20	37	44	29	37	48	41	65	64	77	60	655	0.0011763
			I213	38	26	22	23	17	28	36	37	20	43	41	63	77	95	66	632	0.00113499
			I429	39	38	38	39	50	53	47	48	36	42	48	28	36	44	40	626	0.00112422
			R98X	59	53	62	39	62	49	49	44	32	41	23	30	24	29	19	615	0.00110446
			I200	37	41	36	27	40	31	47	42	45	35	53	55	41	40	42	612	0.00109907
			E149 I10	1	0	1	37	124	125	0	142	168	0	0	0	0	0	0	598	0.00107393
			I312	26	37	54	39	40	36	37	26	65	42	54	34	27	53	22	592	0.00106316
			I159	19	19	18	30	32	38	35	46	30	45	29	40	57	51	85	574	0.00103083
			J159	5	19	11	20	24	21	20	25	30	31	31	62	72	78	79	528	0.000948221
			I10X E119	13	20	14	20	17	16	0	28	40	38	46	46	66	74	83	521	0.00093565
			E149*I10	0	0	0	0	0	0	165	144	169	0	0	0	0	0	0	478	0.000858428
			I211	33	21	14	16	25	37	25	26	18	21	28	37	72	55	42	470	0.000844061
			J988	34	50	42	34	26	30	46	14	36	26	29	36	21	24	19	467	0.000838673
			I10X*E119	0	0	0	0	0	0	29	28	41	38	48	46	66	75	88	459	0.000824306
			G931	22	29	19	23	32	29	31	38	23	39	42	23	31	33	32	446	0.00080096
			N390	7	13	15	19	37	24	26	28	30	34	34	37	32	46	35	417	0.000748879
			F102	23	26	29	31	29	31	33	30	37	31	27	26	21	24	17	415	0.000745288
			I10X F172	9	11	24	18	23	34	0	26	37	31	29	50	35	43	44	414	0.000743492
			I10X*F172	0	0	0	0	0	0	39	28	44	35	33	56	42	53	51	381	0.000684228
			I129	50	52	36	20	22	13	12	8	36	21	32	35	13	14	7	371	0.000666269
			F329	10	16	25	18	30	21	28	22	16	28	18	24	39	18	28	341	0.000612393
			I119 I251	4	19	22	14	19	22	0	38	40	44	46	41	15	14	1	339	0.000608801
			J984	21	21	26	26	28	17	16	17	36	26	28	32	21	12	10	337	0.000605209
			I10X E788	17	24	21	26	23	20	0	28	27	22	25	28	26	21	21	329	0.000590842
			E148	14	11	15	12	29	22	36	27	20	19	15	27	27	27	18	319	0.000572884
			I212	6	14	6	10	11	28	27	22	12	13	28	38	37	45	21	318	0.000571088
			E788	21	15	24	19	31	24	17	26	22	24	19	19	24	10	16	311	0.000558517
			I472	12	29	19	11	16	15	22	13	17	26	21	27	23	31	26	308	0.000553129
			D649	20	23	19	16	25	25	19	31	22	21	12	18	17	19	12	299	0.000536966
			J690	13	7	6	15	12	18	20	17	16	31	25	29	20	40	26	295	0.000529783
			I119*I251	0	0	0	0	0	0	46	38	40	44	46	42	15	14	1	286	0.00051362
			I498	20	22	19	25	13	20	16	18	27	19	18	23	15	19	10	284	0.000510028
			J439	15	17	17	21	20	30	14	27	18	11	22	19	13	24	12	280	0.000502845
			G20X	18	17	18	12	28	18	21	14	18	26	19	13	22	25	8	277	0.000497457
			I10X*E788	0	0	0	0	0	0	49	33	33	24	30	31	27	23	25	275	0.000493865
			R64X	28	17	23	17	23	14	22	22	19	17	13	13	20	14	4	266	0.000477702
			R072	13	11	7	15	18	18	21	19	22	12	14	31	23	24	15	263	0.000472315
			E46X	16	24	20	15	14	25	21	18	14	21	11	16	20	9	10	254	0.000456152
			I619	13	16	18	18	14	14	17	11	20	22	19	18	15	25	12	252	0.00045256
			I229	13	13	13	14	17	24	21	12	12	18	16	24	25	16	13	251	0.000450764
			J958	9	27	20	12	21	18	13	11	19	32	20	19	11	10	7	249	0.000447173
			Y834	7	13	7	8	9	13	13	25	20	17	22	32	27	19	15	247	0.000443581
			I230	11	15	15	15	9	8	14	14	17	15	27	16	21	34	15	246	0.000441785
			I10X E669	10	20	23	10	13	9	0	14	14	22	16	20	16	22	35	244	0.000438193
			I470	16	17	21	29	20	15	17	21	15	19	14	10	7	11	5	237	0.000425622
			T814	11	23	19	14	19	7	11	18	31	17	15	19	9	17	4	234	0.000420234
			I99X	25	24	25	20	28	21	14	14	15	10	5	10	7	9	4	231	0.000414847
			J459	13	20	20	18	13	11	18	18	11	16	13	11	12	13	12	219	0.000393296
			I256	25	6	4	13	5	11	14	18	10	17	22	11	27	20	13	216	0.000387909
			I978	10	20	15	23	13	19	19	13	20	11	14	8	9	10	10	214	0.000384317
			E119 I10X	3	10	18	2	2	0	0	1	1	23	24	30	30	31	39	214	0.000384317
			I10X*E669	0	0	0	0	0	0	21	16	18	27	16	27	18	27	42	212	0.000380725
			R001	13	13	9	16	16	15	13	9	6	14	13	19	25	13	16	210	0.000377133
			I700	18	9	8	8	9	13	20	14	15	17	18	9	17	19	12	206	0.00036995
			R090	13	18	13	11	14	10	19	12	10	10	14	17	18	14	13	206	0.00036995
			I749	9	9	20	13	12	12	14	21	16	10	11	17	14	16	11	205	0.000368154
			K922	10	11	12	8	8	15	16	13	16	13	16	14	23	13	12	200	0.000359175
			B572	9	12	15	10	9	23	17	26	18	9	12	9	16	8	7	200	0.000359175
			I959	13	11	13	10	16	8	18	15	15	17	10	15	20	7	10	198	0.000355583
			E149 N189	12	10	13	11	14	15	0	16	18	19	12	16	23	10	9	198	0.000355583
			E872	9	9	8	9	1	10	8	8	21	13	15	19	23	20	23	196	0.000351991
			F03X	12	12	8	6	12	20	9	19	12	21	13	11	16	12	12	195	0.000350195
			K550	7	15	19	17	9	5	13	9	11	21	20	16	13	11	7	193	0.000346604
			E878	10	11	14	20	14	11	9	10	12	23	7	18	14	9	10	192	0.000344808
			I739	6	14	17	6	14	17	14	11	13	18	9	16	13	9	15	192	0.000344808
			N189 E149	7	11	9	8	12	21	0	12	15	13	18	21	16	19	8	190	0.000341216
			J80X	8	14	8	9	8	8	16	10	7	19	25	36	11	4	5	188	0.000337624
			J90X	3	12	7	13	12	8	9	17	11	16	21	22	8	21	6	186	0.000334033
			I639	21	7	12	6	13	9	6	5	11	6	8	10	18	27	21	180	0.000323257
			I350	6	8	14	18	8	7	11	12	18	10	14	20	13	8	11	178	0.000319666
			I279	7	3	3	1	5	3	4	0	2	2	3	127	5	1	1	167	0.000299911
			I443	19	6	14	9	13	9	11	7	10	15	13	15	8	10	7	166	0.000298115
			I214	8	6	4	4	4	6	13	9	7	12	19	16	22	18	17	165	0.000296319
			I516	11	8	9	8	13	19	11	9	6	7	15	15	13	8	12	164	0.000294523
			E149 E669	5	9	6	7	13	10	0	10	15	10	17	17	11	15	19	164	0.000294523
			I340	14	11	12	10	9	8	8	10	14	11	10	11	13	12	9	162	0.000290932
			E668	11	17	7	8	10	11	14	8	10	12	9	15	10	13	6	161	0.000289136
			E149*F172	0	0	0	0	0	0	29	8	15	17	19	16	21	19	15	159	0.000285544
			C509	10	2	8	13	9	6	14	10	10	10	8	19	14	12	12	157	0.000281952
			I10X I251	8	5	13	9	18	8	0	4	6	12	13	18	13	19	11	157	0.000281952
			I253	12	8	14	7	15	11	14	9	10	15	12	3	5	16	5	156	0.000280156
			I10X J449	7	11	4	5	14	8	0	9	10	15	10	12	14	21	15	155	0.00027836
			K920	6	9	12	5	8	12	4	9	14	12	14	16	9	14	11	155	0.00027836
			E149 F172	6	5	8	7	6	6	0	8	13	14	17	13	18	17	14	152	0.000272973
			E039	9	5	5	10	7	13	13	14	10	12	8	13	10	12	9	150	0.000269381
			I779	9	7	12	7	14	18	12	12	11	9	12	11	4	7	4	149	0.000267585
			I260	2	0	3	3	1	1	3	0	5	1	3	113	6	3	5	149	0.000267585
			Y832 I251	10	14	22	13	13	12	0	8	13	11	4	5	5	10	6	146	0.000262198
			F209	9	4	5	9	10	9	13	6	6	9	15	12	10	18	11	146	0.000262198
			F172 F102	6	5	4	8	8	10	0	7	13	14	14	16	14	11	16	146	0.000262198
			I708	3	1	8	4	4	9	5	8	8	15	12	22	14	15	18	146	0.000262198
			E109	7	5	6	4	4	7	7	9	13	10	14	22	18	12	7	145	0.000260402
			I10X E148	2	3	7	7	5	8	0	14	6	15	7	17	20	9	25	145	0.000260402
			I270	0	3	3	4	7	4	4	8	4	6	7	82	4	4	5	145	0.000260402
			E149*N189	0	0	0	0	0	0	15	16	18	20	15	17	23	12	9	145	0.000260402
			I10X*J449	0	0	0	0	0	0	14	9	14	16	13	19	18	21	19	143	0.00025681
			I460	15	10	3	5	11	9	6	4	8	8	8	8	14	22	10	141	0.000253218
			G936	9	9	10	6	3	7	3	14	15	7	9	23	8	11	6	140	0.000251422
			E149*E669	0	0	0	0	0	0	18	10	17	12	17	19	12	15	20	140	0.000251422
			I829	4	2	4	6	5	13	11	5	9	5	8	44	3	2	18	139	0.000249626
			N189*E149	0	0	0	0	0	0	12	13	15	14	18	23	16	20	8	139	0.000249626
			E86X	10	8	13	3	5	10	12	14	15	12	8	10	5	9	3	137	0.000246035
			I119 I259	32	17	10	10	6	1	0	4	8	11	8	8	1	12	8	136	0.000244239
			A09X	16	7	6	11	5	10	8	11	11	15	6	10	9	5	6	136	0.000244239
			R060	4	3	2	5	10	5	3	7	4	9	18	28	15	12	11	136	0.000244239
			I251 I119	1	7	7	3	3	4	0	7	9	28	28	28	6	1	4	136	0.000244239
			I254	9	7	9	7	6	5	6	3	14	8	12	16	10	10	10	132	0.000237055
			G409	6	6	7	13	10	5	6	16	16	7	7	5	12	7	8	131	0.000235259
			I971	6	8	17	7	11	8	6	5	10	10	10	13	6	8	5	130	0.000233464
			K746	11	6	10	7	7	9	10	11	12	6	17	4	7	4	8	129	0.000231668
			I10X*E148	0	0	0	0	0	0	14	14	6	15	7	17	21	10	25	129	0.000231668
			E118	3	1	8	3	8	10	9	5	11	10	12	8	8	17	14	127	0.000228076
			I259 I119	16	10	9	11	10	6	0	10	10	7	10	7	6	6	8	126	0.00022628
			I10X*I251	0	0	0	0	0	0	9	7	6	15	16	25	14	20	13	125	0.000224484
			I10X N189	5	8	5	2	8	7	0	11	7	9	11	15	14	10	12	124	0.000222688
			I10X*N189	0	0	0	0	0	0	14	13	8	9	20	17	16	13	13	123	0.000220892
			F179	4	5	7	5	6	5	4	8	4	5	11	8	10	15	23	120	0.000215505
			R100	2	5	1	6	7	7	2	11	8	13	6	11	13	12	15	119	0.000213709
			I251*I119	0	0	0	0	0	0	8	7	9	28	28	28	6	1	4	119	0.000213709
			I251 I10X	12	8	16	8	0	0	0	0	0	11	14	13	13	8	11	114	0.00020473
			I518	9	5	6	8	4	6	7	3	11	14	9	9	11	5	7	114	0.00020473
			I802	0	9	7	5	12	16	7	5	6	11	9	11	3	6	4	111	0.000199342
			F172*F102	0	0	0	0	0	0	4	7	13	14	14	17	14	11	16	110	0.000197546
			I10X I509	4	7	8	2	5	5	0	14	8	7	7	12	8	5	17	109	0.00019575
			I514	3	2	11	1	3	3	6	7	21	6	13	13	8	8	4	109	0.00019575
			Y831	7	5	8	5	2	4	8	10	9	5	10	8	9	8	10	108	0.000193954
			I150	4	7	3	12	12	10	7	11	3	7	5	4	9	1	12	107	0.000192158
			I10X I709	7	5	6	8	10	8	0	12	6	10	7	12	8	3	4	106	0.000190363
			A419 R570	2	4	4	5	5	3	0	10	10	12	7	15	10	13	6	106	0.000190363
			I471	7	5	10	5	10	2	5	10	5	9	12	1	7	10	6	104	0.000186771
			R961	10	6	5	6	9	12	11	15	4	6	5	1	5	4	4	103	0.000184975
			I10X R54X	6	6	4	8	3	1	0	0	0	10	13	18	14	9	11	103	0.000184975
			I219 I10X	25	5	9	7	0	1	0	1	0	9	5	12	6	15	7	102	0.000183179
			E149 E788	3	8	7	5	6	6	0	12	9	7	9	7	7	10	5	101	0.000181383
			R570 A419	3	4	4	2	5	6	0	7	8	9	11	16	7	8	11	101	0.000181383
			I10X*I509	0	0	0	0	0	0	14	16	9	7	7	12	9	6	21	101	0.000181383
			I10X I500	5	8	4	2	6	10	0	12	11	5	11	9	7	6	3	99	0.000177792
			I10X I219	10	7	6	13	6	6	0	7	11	9	5	4	3	6	5	98	0.000175996
			Y839	7	5	5	6	9	12	7	5	5	6	4	7	6	7	7	98	0.000175996
			R000	7	4	4	4	10	8	3	10	3	6	7	9	12	8	3	98	0.000175996
			R568	4	6	5	8	4	3	6	9	6	11	7	13	7	5	4	98	0.000175996
			T652	3	2	1	9	5	3	5	12	4	6	10	7	8	13	9	97	0.0001742
			E889	4	2	6	5	12	2	6	5	11	9	7	11	3	5	7	95	0.000170608
			A418	0	2	2	4	0	5	3	3	2	4	9	15	14	22	10	95	0.000170608
			I10X*I709	0	0	0	0	0	0	15	13	6	10	8	21	11	7	4	95	0.000170608
			M069	10	5	5	6	5	13	7	7	7	2	6	6	5	5	5	94	0.000168812
			N189 I10X	3	5	4	3	0	1	0	0	1	19	11	14	8	11	14	94	0.000168812
			F172 I10X	2	5	7	7	0	2	0	1	0	11	11	9	11	10	17	93	0.000167016
			R402	13	12	11	5	9	7	6	6	4	4	3	5	3	3	1	92	0.00016522
			I10X*I500	0	0	0	0	0	0	20	12	11	6	13	11	8	7	4	92	0.00016522
			A419*R570	0	0	0	0	0	0	7	10	10	12	7	16	10	13	6	91	0.000163425
			I255 I119	4	4	3	6	4	4	0	8	5	3	8	10	16	9	6	90	0.000161629
			E149*E788	0	0	0	0	0	0	13	12	9	9	13	10	8	10	5	89	0.000159833
			I500 I10X	7	5	5	4	1	0	0	0	0	4	9	16	16	14	7	88	0.000158037
			I158	1	1	7	2	10	2	6	6	6	6	7	10	7	4	12	87	0.000156241
			T658	8	5	10	9	9	8	7	9	3	1	1	7	3	4	2	86	0.000154445
			N189*I10X	0	0	0	0	0	0	0	0	1	20	12	16	9	12	16	86	0.000154445
			F171	3	2	0	5	3	7	6	4	4	3	9	6	9	14	10	85	0.000152649
			S729	2	3	5	3	6	4	7	4	5	8	7	15	6	4	6	85	0.000152649
			L89X	6	5	9	7	5	0	6	2	4	7	8	8	6	4	7	84	0.000150853
			F102 F172	4	1	6	2	6	6	0	8	8	2	5	4	7	12	12	83	0.000149058
			K760	3	3	5	7	4	7	0	2	16	7	14	2	5	6	2	83	0.000149058
			R58X	2	10	11	1	8	4	6	6	7	4	3	4	9	4	4	83	0.000149058
			I10X*I219	0	0	0	0	0	0	16	10	14	10	6	5	7	7	8	83	0.000149058
			I10X*R54X	0	0	0	0	0	0	1	0	0	10	14	19	16	9	12	81	0.000145466
			R570*A419	0	0	0	0	0	0	3	7	8	9	11	16	7	8	11	80	0.00014367
			F99X	6	5	5	6	1	10	4	9	7	3	6	5	3	3	5	78	0.000140078
			I81X	5	3	2	1	3	4	8	4	8	6	6	6	5	8	9	78	0.000140078
			I10X I694	0	7	9	6	6	8	0	2	4	7	5	5	8	4	7	78	0.000140078
			I259*I119	0	0	0	0	0	0	13	10	10	8	10	7	6	6	8	78	0.000140078
			J961	3	2	2	5	4	6	2	8	2	5	8	16	5	4	5	77	0.000138282
			I709 I251	3	3	8	4	3	1	0	4	4	5	7	17	12	4	2	77	0.000138282
			I251*I10X	0	0	0	0	0	0	0	0	0	12	14	13	15	9	14	77	0.000138282
			E780	5	2	2	3	5	7	2	12	4	8	7	5	3	4	6	75	0.000134691
			J985	4	4	4	2	6	5	6	7	7	8	4	3	4	4	7	75	0.000134691
			D689	4	10	6	6	4	9	4	8	2	4	4	5	5	2	2	75	0.000134691
			E119 I10	0	0	0	5	12	11	0	26	19	0	0	0	0	0	0	73	0.000131099
			I119 I255	6	5	5	2	1	1	0	3	4	10	14	7	3	6	5	72	0.000129303
			E149 G309	2	2	6	3	4	8	0	5	2	4	4	9	5	13	5	72	0.000129303
			I10X E109	1	4	2	4	1	3	0	2	5	6	7	12	9	9	7	72	0.000129303
			I259 I10X	5	3	5	3	1	2	0	0	0	10	9	8	5	10	10	71	0.000127507
			J181	3	5	4	8	7	5	4	3	6	5	7	6	2	3	3	71	0.000127507
			I255*I119	0	0	0	0	0	0	6	8	5	3	8	10	16	9	6	71	0.000127507
			I248 Y832	9	7	5	11	11	7	0	3	6	4	2	2	1	1	1	70	0.000125711
			T818	5	9	9	6	4	6	4	2	4	2	6	6	3	2	2	70	0.000125711
			I428	1	1	5	1	3	7	4	5	4	4	4	8	3	9	11	70	0.000125711
			I10X*G309	0	0	0	0	0	0	10	5	6	11	6	7	9	5	10	69	0.000123915
			I10X*E039	0	0	0	0	0	0	7	9	3	13	11	8	5	7	6	69	0.000123915
			J189 E149	8	2	6	1	9	6	0	6	7	4	4	5	4	6	0	68	0.000122119
			Y832*I251	0	0	0	0	0	0	6	8	13	11	4	5	5	10	6	68	0.000122119
			M819	7	7	7	2	4	5	5	3	2	5	6	3	7	1	3	67	0.000120324
			J449 F172	3	3	6	1	5	4	0	8	3	7	5	4	4	8	6	67	0.000120324
			I10X G309	2	1	1	5	5	3	0	4	6	10	5	7	7	3	8	67	0.000120324
			I509 I10X	6	5	2	5	0	2	0	1	0	6	9	12	2	9	7	66	0.000118528
			I251 I709	2	3	5	2	7	1	0	6	5	2	9	16	2	5	1	66	0.000118528
			I459	5	10	3	5	4	6	5	5	5	1	3	2	3	6	2	65	0.000116732
			M199	4	1	7	2	2	4	4	5	2	5	3	3	13	8	1	64	0.000114936
			K566	4	3	4	6	2	7	5	4	6	3	4	5	6	3	2	64	0.000114936
			R030	1	0	2	4	5	3	17	9	3	4	5	5	0	2	4	64	0.000114936
			N180	0	5	1	3	3	5	0	3	3	3	7	6	10	9	6	64	0.000114936
			I10X*I694	0	0	0	0	0	0	11	3	5	8	5	7	10	6	9	64	0.000114936
			I10X I64X	5	11	5	5	0	1	0	0	0	6	7	3	6	7	7	63	0.00011314
			E149 J449	3	3	6	2	4	6	0	4	1	4	5	5	5	10	5	63	0.00011314
			I251 E149	2	3	5	4	4	2	0	3	8	7	5	2	7	6	5	63	0.00011314
			I10X E039	1	2	1	4	2	3	0	7	3	9	11	6	3	5	6	63	0.00011314
			I25X	0	0	0	0	1	0	0	0	0	7	6	11	14	14	10	63	0.00011314
			E119*I10	0	0	0	0	0	0	17	26	20	0	0	0	0	0	0	63	0.00011314
			K729	3	3	4	3	5	2	5	10	6	2	5	4	4	2	4	62	0.000111344
			R53X	1	2	1	5	2	2	3	5	9	9	3	5	7	4	4	62	0.000111344
			R074	0	0	0	1	1	0	3	1	6	4	4	9	8	12	13	62	0.000111344
			I139	3	2	3	1	2	4	7	3	5	3	6	5	5	7	5	61	0.000109548
			I119*I259	0	0	0	0	0	0	1	4	8	11	8	8	1	12	8	61	0.000109548
			I10X*E109	0	0	0	0	0	0	1	2	5	7	7	12	9	10	8	61	0.000109548
			E149 I694	7	7	4	5	4	3	0	4	3	6	4	3	3	7	0	60	0.000107752
			I447	3	2	2	6	1	2	3	1	6	5	2	10	6	6	5	60	0.000107752
			G939	1	4	8	4	6	3	2	1	3	3	6	4	4	8	3	60	0.000107752
			F102*F172	0	0	0	0	0	0	2	8	8	2	5	4	7	12	12	60	0.000107752
			I38X	4	2	3	3	4	7	6	8	2	4	6	3	3	2	2	59	0.000105957
			Y840	2	0	2	4	2	1	4	6	6	7	4	10	3	3	5	59	0.000105957
			I709*I251	0	0	0	0	0	0	2	4	5	5	8	17	12	4	2	59	0.000105957
			J449 I10X	8	4	4	0	0	0	0	0	0	11	8	4	7	7	5	58	0.000104161
			J188	2	3	4	7	4	3	1	1	1	6	7	5	8	2	4	58	0.000104161
			I10X I259	2	2	6	4	8	1	0	0	4	5	4	1	5	5	10	57	0.000102365
			I421	2	4	3	3	5	3	2	3	8	5	4	4	5	4	2	57	0.000102365
			I251*E149	0	0	0	0	0	0	3	4	10	8	5	4	10	6	7	57	0.000102365
			I679	9	6	4	1	9	4	4	5	1	3	3	2	1	3	1	56	0.000100569
			C349	4	3	3	4	0	2	4	4	5	2	7	8	2	2	6	56	0.000100569
			I130	4	2	5	1	1	8	1	3	3	6	1	8	4	3	6	56	0.000100569
			I709 E149	3	3	5	1	2	5	0	2	4	3	4	1	5	7	11	56	0.000100569
			I132	2	4	6	4	2	4	5	2	1	6	3	5	6	5	1	56	0.000100569
			I251 Y832	2	6	7	2	3	4	0	3	6	6	5	3	2	4	3	56	0.000100569
			I259*I10X	0	0	0	0	0	0	0	0	0	11	9	8	5	12	11	56	0.000100569
			I709*E149	0	0	0	0	0	0	2	2	6	3	7	2	10	12	11	55	9.87731e-05
			N12X	6	3	7	1	5	5	3	2	5	4	4	2	1	4	2	54	9.69772e-05
			I233	3	2	8	3	1	2	0	1	5	3	5	4	7	5	5	54	9.69772e-05
			G932	2	4	5	4	2	3	4	3	4	2	3	7	4	5	2	54	9.69772e-05
			E149 R54X	1	8	3	4	1	1	0	0	0	5	3	10	4	8	6	54	9.69772e-05
			J948	3	6	5	5	6	4	3	3	4	1	4	2	3	4	0	53	9.51813e-05
			K297	1	7	5	3	2	4	4	6	2	9	3	1	3	2	1	53	9.51813e-05
			A46X	1	3	2	3	3	6	2	2	5	6	1	3	4	5	7	53	9.51813e-05
			I232	1	3	5	2	2	1	3	5	3	7	0	4	3	8	6	53	9.51813e-05
			I702	0	3	1	0	5	2	3	2	7	5	3	4	7	4	7	53	9.51813e-05
			I272	0	0	0	0	2	1	1	5	3	5	7	25	3	1	0	53	9.51813e-05
			J449*F172	0	0	0	0	0	0	5	9	4	7	6	4	4	8	6	53	9.51813e-05
			I220	4	3	5	3	6	2	2	1	1	5	4	1	9	3	3	52	9.33854e-05
			E149 N179	2	4	6	3	3	8	0	1	2	4	6	5	3	1	4	52	9.33854e-05
			R02X	1	5	6	2	4	4	6	5	3	1	1	5	5	4	0	52	9.33854e-05
			R54X E149	0	3	2	2	6	2	0	3	3	3	8	5	5	7	3	52	9.33854e-05
			I10X R54	0	0	0	3	7	13	0	16	13	0	0	0	0	0	0	52	9.33854e-05
			I119*I255	0	0	0	0	0	0	0	3	4	10	14	7	3	6	5	52	9.33854e-05
			E149*G309	0	0	0	0	0	0	3	5	2	4	4	10	5	13	6	52	9.33854e-05
			Y836	6	4	4	3	2	0	1	4	4	3	6	7	1	4	2	51	9.15896e-05
			I119 I709	3	4	5	6	6	0	0	10	7	4	1	2	1	2	0	51	9.15896e-05
			K802	3	0	4	4	5	5	7	3	3	6	2	6	0	1	2	51	9.15896e-05
			E149 J189	2	3	5	5	5	9	0	2	5	4	3	2	3	2	1	51	9.15896e-05
			I672	4	6	7	5	7	9	4	0	5	1	1	1	0	0	0	50	8.97937e-05
			E669 I10X	3	4	2	1	0	0	0	0	0	9	4	8	4	5	10	50	8.97937e-05
			N990	3	4	8	4	4	3	0	1	4	6	4	2	1	4	2	50	8.97937e-05
			I714	2	6	6	2	5	5	2	2	4	3	3	1	4	3	2	50	8.97937e-05
			I872	1	3	2	1	4	1	3	3	2	8	2	8	4	5	3	50	8.97937e-05
			I219*E149	0	0	0	0	0	0	15	3	3	3	5	8	7	0	6	50	8.97937e-05
			J189*E149	0	0	0	0	0	0	9	7	7	4	4	8	5	6	0	50	8.97937e-05
			N19X E149	6	3	2	4	4	6	0	3	2	3	4	3	6	3	0	49	8.79978e-05
			I10X E118	2	1	0	1	1	4	0	1	1	4	10	5	7	7	5	49	8.79978e-05
			R048	1	1	5	3	3	1	2	3	9	2	4	7	4	2	2	49	8.79978e-05
			I238	1	0	3	2	0	2	2	3	3	5	3	10	4	5	6	49	8.79978e-05
			E149 I251	1	1	6	3	4	0	0	0	3	5	3	4	2	6	11	49	8.79978e-05
			F172 E149	0	3	3	2	0	1	0	5	5	0	6	5	5	9	5	49	8.79978e-05
			E149*J449	0	0	0	0	0	0	4	4	2	5	6	7	5	10	6	49	8.79978e-05
			F172*E149	0	0	0	0	0	0	4	5	5	0	6	7	5	10	7	49	8.79978e-05
			E149*I251	0	0	0	0	0	0	10	1	4	5	3	4	2	7	13	49	8.79978e-05
			I251*I709	0	0	0	0	0	0	1	6	5	4	9	16	2	5	1	49	8.79978e-05
			K769	1	3	3	2	4	3	3	3	6	4	3	6	2	4	1	48	8.62019e-05
			I120	1	0	1	2	6	1	3	3	1	6	6	6	2	7	3	48	8.62019e-05
			J189 N179	0	2	2	3	2	2	0	3	4	5	5	5	7	6	2	48	8.62019e-05
			I10X*R54	0	0	0	0	0	0	17	18	13	0	0	0	0	0	0	48	8.62019e-05
			I10X*I64X	0	0	0	0	0	0	1	0	0	7	7	5	8	11	9	48	8.62019e-05
			J42X	7	5	3	1	3	4	5	3	4	2	3	2	2	1	2	47	8.44061e-05
			E140	3	4	3	2	7	6	3	5	3	5	3	1	0	0	2	47	8.44061e-05
			E669 F172	3	1	3	1	2	2	0	2	7	1	4	6	6	6	3	47	8.44061e-05
			I693	0	2	1	1	1	2	0	3	4	2	5	4	3	9	10	47	8.44061e-05
			E14X	0	0	0	0	1	0	1	1	1	8	4	4	12	10	5	47	8.44061e-05
			I240	8	3	2	4	1	3	4	3	1	0	4	1	2	6	4	46	8.26102e-05
			I119 E149	3	5	2	2	4	2	0	2	6	2	4	3	3	6	2	46	8.26102e-05
			I709 I10X	2	3	6	2	0	0	0	0	0	7	9	3	1	5	8	46	8.26102e-05
			E148 I10X	2	3	5	4	0	0	0	0	0	3	2	3	5	10	9	46	8.26102e-05
			S720	1	3	2	5	6	5	5	4	1	2	3	5	2	1	1	46	8.26102e-05
			J449 E149	5	3	5	6	3	2	0	1	1	5	3	1	5	3	2	45	8.08143e-05
			A419 J189	0	3	2	1	1	2	0	8	4	3	5	6	4	4	2	45	8.08143e-05
			E669*E149	0	0	0	0	0	0	10	3	4	2	6	3	4	6	7	45	8.08143e-05
			E149*I694	0	0	0	0	0	0	9	4	4	6	5	5	3	7	2	45	8.08143e-05
			I10X*I259	0	0	0	0	0	0	3	2	4	6	5	2	6	6	11	45	8.08143e-05
			I698	4	3	1	2	7	2	6	1	3	3	1	4	2	3	2	44	7.90184e-05
			I743	3	0	2	5	4	2	2	4	3	5	2	5	5	0	2	44	7.90184e-05
			I10X E668	2	1	2	2	4	5	0	2	4	7	4	4	4	2	1	44	7.90184e-05
			F172 E669	1	2	3	1	2	0	0	1	3	5	4	8	4	5	5	44	7.90184e-05
			E669 E149	1	2	6	1	2	2	0	2	3	2	5	3	4	5	6	44	7.90184e-05
			E875	1	1	1	4	2	2	3	3	0	2	3	7	5	3	7	44	7.90184e-05
			Y838 I251	0	3	5	4	4	1	0	5	4	3	7	3	0	1	4	44	7.90184e-05
			I119*I709	0	0	0	0	0	0	12	10	7	4	2	3	4	2	0	44	7.90184e-05
			I10X*E118	0	0	0	0	0	0	3	1	1	4	10	5	7	8	5	44	7.90184e-05
			I709*I10X	0	0	0	0	0	0	1	0	0	7	9	7	4	8	8	44	7.90184e-05
			I500 E149	6	3	2	3	3	1	0	3	4	2	3	5	2	2	4	43	7.72226e-05
			I10X I248	5	4	0	6	2	5	0	7	2	3	0	1	0	4	4	43	7.72226e-05
			I64X I10X	5	5	4	3	1	0	0	0	0	4	2	5	3	5	6	43	7.72226e-05
			I10X I499	3	4	1	1	2	4	0	5	2	4	3	5	0	6	3	43	7.72226e-05
			R54X I10X	3	2	1	1	0	1	0	0	0	10	4	6	4	2	9	43	7.72226e-05
			D65X	3	6	4	3	1	3	3	1	1	2	2	6	0	4	4	43	7.72226e-05
			G934	3	0	1	1	4	1	1	1	5	6	5	3	3	3	6	43	7.72226e-05
			I609	1	2	0	6	4	1	2	2	6	3	2	2	3	4	5	43	7.72226e-05
			E115	0	0	1	0	1	1	5	0	2	7	4	0	5	9	8	43	7.72226e-05
			E11X	0	0	0	1	0	0	0	0	1	5	2	3	15	8	8	43	7.72226e-05
			R54X*E149	0	0	0	0	0	0	1	3	3	4	10	5	6	8	3	43	7.72226e-05
			E149 I64X	7	3	4	4	0	1	0	0	0	7	2	2	5	3	4	42	7.54267e-05
			J989	2	1	4	5	2	0	2	2	5	3	3	3	3	3	4	42	7.54267e-05
			I10X E780	2	3	5	3	2	0	0	5	5	5	1	3	3	2	3	42	7.54267e-05
			R098	1	1	5	7	2	3	3	3	6	2	1	2	1	1	4	42	7.54267e-05
			F019	1	0	2	3	3	4	3	4	3	4	4	2	1	4	4	42	7.54267e-05
			J158	0	0	0	2	3	0	2	1	3	3	3	8	2	9	6	42	7.54267e-05
			N039	0	2	1	4	0	0	2	2	1	2	6	4	2	5	11	42	7.54267e-05
			J189*N179	0	0	0	0	0	0	4	3	4	5	5	5	7	7	2	42	7.54267e-05
			F419	3	4	4	4	1	4	1	3	3	1	3	5	2	0	3	41	7.36308e-05
			I10X I48X	2	2	1	3	0	0	0	0	0	2	6	5	4	6	10	41	7.36308e-05
			Y848	1	1	4	0	0	2	1	4	5	3	5	5	3	6	1	41	7.36308e-05
			I771	2	3	3	3	6	1	1	4	4	4	2	2	3	0	2	40	7.1835e-05
			I059	2	6	5	2	4	2	1	1	3	3	2	1	1	2	5	40	7.1835e-05
			I255 I10X	2	3	4	0	0	0	0	0	0	3	5	6	4	7	6	40	7.1835e-05
			B24X	0	0	2	2	4	1	0	3	3	4	3	8	2	4	4	40	7.1835e-05
			N19X*E149	0	0	0	0	0	0	10	3	3	3	5	5	6	3	2	40	7.1835e-05
			I251*Y832	0	0	0	0	0	0	6	4	6	6	5	3	2	5	3	40	7.1835e-05
			E669*F172	0	0	0	0	0	0	0	2	7	2	6	7	6	6	4	40	7.1835e-05
			I10X*I255	0	0	0	0	0	0	2	2	9	8	1	4	8	3	3	40	7.1835e-05
			C189	4	1	3	2	2	1	1	3	2	2	3	4	6	1	4	39	7.00391e-05
			R55X	2	1	5	2	2	1	1	3	2	2	5	2	4	0	6	38	6.82432e-05
			I10X I519	2	1	2	0	2	5	0	5	2	2	1	5	1	4	6	38	6.82432e-05
			I10X N179	1	2	2	2	2	4	0	3	5	3	1	8	2	1	2	38	6.82432e-05
			I10X I255	1	1	2	1	1	4	0	2	6	4	1	4	6	2	3	38	6.82432e-05
			E109 I10X	1	3	0	0	0	0	0	0	0	3	4	7	5	8	7	38	6.82432e-05
			M329	1	2	1	2	3	4	2	2	2	6	0	6	2	4	1	38	6.82432e-05
			I469 R092	1	1	1	1	0	5	0	1	13	3	2	4	0	3	3	38	6.82432e-05
			I10X*F102	0	0	0	0	0	0	1	2	11	2	4	7	3	4	4	38	6.82432e-05
			F172*E669	0	0	0	0	0	0	1	1	3	5	4	9	4	5	6	38	6.82432e-05
			E149*R54X	0	0	0	0	0	0	1	0	0	6	3	10	4	8	6	38	6.82432e-05
			I255 I420	4	8	5	3	2	0	0	2	4	3	0	2	0	4	0	37	6.64473e-05
			I64X E149	2	2	4	1	2	5	0	5	3	5	1	3	2	0	2	37	6.64473e-05
			I219 E149	2	2	6	3	1	2	0	2	2	2	3	5	4	0	3	37	6.64473e-05
			I313	1	4	0	2	1	1	3	2	3	3	6	3	4	3	1	37	6.64473e-05
			I10X E789	1	4	0	0	1	4	0	4	1	1	4	3	3	5	6	37	6.64473e-05
			I422 I255	0	2	1	0	0	1	0	3	10	2	6	6	1	3	2	37	6.64473e-05
			I500 I10	0	0	0	2	8	9	0	7	11	0	0	0	0	0	0	37	6.64473e-05
			I10X*I519	0	0	0	0	0	0	6	7	2	4	1	5	1	4	7	37	6.64473e-05
			A419*J189	0	0	0	0	0	0	0	8	4	4	5	6	4	4	2	37	6.64473e-05
			R69X	7	0	2	0	3	5	4	2	5	2	1	1	2	1	1	36	6.46515e-05
			I248 I10X	5	9	4	1	2	0	0	0	0	1	2	3	3	5	1	36	6.46515e-05
			N10X	5	3	3	3	5	5	1	1	3	2	1	1	1	1	1	36	6.46515e-05
			T810	3	1	5	2	1	1	3	2	2	7	2	3	0	1	3	36	6.46515e-05
			I719	2	0	1	4	4	0	4	2	3	4	3	4	2	2	1	36	6.46515e-05
			E149 I509	2	2	3	4	2	0	0	1	3	7	2	3	5	2	0	36	6.46515e-05
			I509 E149	2	4	1	3	2	4	0	3	4	3	2	5	1	2	0	36	6.46515e-05
			C539	1	2	1	2	3	2	2	6	2	3	3	3	4	1	1	36	6.46515e-05
			F339	1	2	1	0	3	1	2	2	2	4	4	6	2	2	4	36	6.46515e-05
			N179 J189	0	2	0	5	6	3	0	1	3	5	3	3	4	0	1	36	6.46515e-05
			A419 N179	0	2	1	1	4	2	0	3	6	2	3	5	2	4	1	36	6.46515e-05
			I10X*I499	0	0	0	0	0	0	5	5	2	4	3	6	0	7	4	36	6.46515e-05
			J449*E149	0	0	0	0	0	0	7	2	1	6	6	3	5	4	2	36	6.46515e-05
			I10X*N179	0	0	0	0	0	0	4	3	6	3	4	8	3	3	2	36	6.46515e-05
			I119*E149	0	0	0	0	0	0	5	2	6	3	5	3	4	6	2	36	6.46515e-05
			I422 I119	7	3	4	0	0	2	0	0	1	1	1	3	4	6	3	35	6.28556e-05
			I458	4	4	5	2	3	2	5	2	1	1	1	0	4	1	0	35	6.28556e-05
			N179 E149	3	3	2	3	0	3	0	1	3	4	5	2	4	2	0	35	6.28556e-05
			E789	1	2	0	0	2	2	2	1	3	3	1	2	3	5	8	35	6.28556e-05
			Y838 I519	1	9	2	4	1	3	0	2	6	2	2	0	1	1	1	35	6.28556e-05
			E108	1	0	2	1	2	1	5	2	1	4	3	3	4	4	2	35	6.28556e-05
			N189 I10	0	0	0	2	10	8	0	5	10	0	0	0	0	0	0	35	6.28556e-05
			F319	5	1	2	0	3	4	3	4	2	1	0	2	4	2	1	34	6.10597e-05
			I694 I10X	4	3	2	3	0	1	0	0	0	4	3	3	5	3	3	34	6.10597e-05
			D539	4	1	1	4	3	6	3	0	0	3	2	2	1	1	3	34	6.10597e-05
			E788 I10X	3	4	7	0	0	0	0	0	0	2	1	6	3	5	3	34	6.10597e-05
			E43X	2	2	2	1	1	2	2	5	2	3	3	2	2	3	2	34	6.10597e-05
			I255 I422	2	8	2	1	0	1	0	0	4	2	3	4	2	4	1	34	6.10597e-05
			I208	1	6	3	1	3	4	1	5	2	1	3	1	2	1	0	34	6.10597e-05
			R18X	1	4	1	1	2	0	1	6	2	2	2	2	2	4	4	34	6.10597e-05
			J189 I10X	1	3	3	3	0	1	0	0	0	4	5	3	3	4	4	34	6.10597e-05
			I10X I129	0	0	2	0	3	0	0	0	1	3	5	6	7	5	2	34	6.10597e-05
			I469*R092	0	0	0	0	0	0	5	1	13	3	2	4	0	3	3	34	6.10597e-05
			I10X*E780	0	0	0	0	0	0	4	5	6	5	1	4	3	3	3	34	6.10597e-05
			I10X*I129	0	0	0	0	0	0	4	1	1	3	5	6	7	5	2	34	6.10597e-05
			I15X	0	0	0	0	0	0	0	1	1	3	1	3	7	5	13	34	6.10597e-05
			E149 N19X	3	5	4	3	1	0	0	1	0	3	4	2	5	0	2	33	5.92638e-05
			E141	3	2	3	1	2	0	1	4	2	3	1	3	4	2	2	33	5.92638e-05
			J841	2	1	2	1	3	7	1	2	2	4	4	1	1	1	1	33	5.92638e-05
			I515	2	0	5	4	2	2	0	0	3	1	1	5	2	2	4	33	5.92638e-05
			I259 E149	2	2	2	1	3	0	0	0	3	2	9	3	2	3	1	33	5.92638e-05
			I422 I420	1	0	1	2	0	2	0	2	12	3	1	4	5	0	0	33	5.92638e-05
			J22X	1	3	2	3	2	1	1	2	1	3	2	5	2	1	4	33	5.92638e-05
			E149 E668	1	3	2	0	1	3	0	3	2	2	5	1	3	3	4	33	5.92638e-05
			I10X J459	1	3	5	4	0	1	0	1	2	2	1	4	1	1	7	33	5.92638e-05
			I11X	0	0	0	0	0	1	0	0	1	5	1	4	14	6	1	33	5.92638e-05
			I251*I10	0	0	0	0	0	0	14	9	10	0	0	0	0	0	0	33	5.92638e-05
			I219*I10	0	0	0	0	0	0	9	13	11	0	0	0	0	0	0	33	5.92638e-05
			E149*J189	0	0	0	0	0	0	4	4	5	4	4	4	4	2	2	33	5.92638e-05
			I500*E149	0	0	0	0	0	0	3	3	4	3	3	5	5	2	5	33	5.92638e-05
			I10X*E668	0	0	0	0	0	0	3	2	4	8	4	4	4	3	1	33	5.92638e-05
			I248 E149	3	4	2	1	3	1	0	6	1	1	0	3	2	4	1	32	5.7468e-05
			E147	3	1	2	1	2	1	1	1	3	3	1	3	4	5	1	32	5.7468e-05
			I228	2	1	3	2	4	1	2	2	2	2	1	3	2	3	2	32	5.7468e-05
			I219 I10	1	0	1	1	6	6	0	9	8	0	0	0	0	0	0	32	5.7468e-05
			I10X*E789	0	0	0	0	0	0	3	4	2	1	5	3	3	5	6	32	5.7468e-05
			E149 E039	4	2	1	4	0	2	0	2	1	2	1	3	2	5	2	31	5.56721e-05
			C169	2	1	4	2	4	0	0	0	4	5	0	1	3	0	5	31	5.56721e-05
			J980	2	3	2	2	3	4	1	0	1	2	4	1	3	2	1	31	5.56721e-05
			N309	1	2	1	0	4	4	4	3	2	3	0	3	3	1	0	31	5.56721e-05
			E149 N390	1	3	2	3	2	6	0	0	2	3	3	4	1	1	0	31	5.56721e-05
			N188	0	1	2	0	2	3	2	1	0	0	2	8	5	3	2	31	5.56721e-05
			I694 E149	0	4	1	1	5	4	0	1	0	4	2	3	2	1	3	31	5.56721e-05
			I251 I10	0	0	0	5	3	5	0	9	9	0	0	0	0	0	0	31	5.56721e-05
			F172 I10	0	0	0	4	5	7	0	7	8	0	0	0	0	0	0	31	5.56721e-05
			J449 I10	0	0	0	3	3	8	0	6	11	0	0	0	0	0	0	31	5.56721e-05
			Z720	0	0	0	0	0	0	0	0	0	2	2	3	9	10	5	31	5.56721e-05
			Y838*I251	0	0	0	0	0	0	4	5	4	3	7	3	0	1	4	31	5.56721e-05
			I259*E149	0	0	0	0	0	0	2	0	3	2	9	7	3	3	2	31	5.56721e-05
			J219	2	0	1	1	3	2	3	4	5	0	2	2	1	3	1	30	5.38762e-05
			J439 F172	0	2	2	0	1	0	0	1	0	5	3	4	7	3	2	30	5.38762e-05
			I259 I10	0	1	0	0	7	7	0	4	11	0	0	0	0	0	0	30	5.38762e-05
			E10X	0	0	0	1	0	0	0	0	1	2	5	1	9	6	5	30	5.38762e-05
			E149*N179	0	0	0	0	0	0	3	1	3	4	6	5	3	1	4	30	5.38762e-05
			I119 I422	5	2	3	4	0	1	0	1	1	1	2	4	2	1	2	29	5.20803e-05
			I351	3	6	1	3	3	1	2	3	0	4	0	0	0	3	0	29	5.20803e-05
			I420 I255	3	3	2	3	0	1	0	3	1	2	1	5	4	1	0	29	5.20803e-05
			I10X F102	2	2	0	1	1	1	0	2	4	2	1	6	2	2	3	29	5.20803e-05
			D509	2	3	3	1	2	2	1	3	2	1	1	3	0	1	4	29	5.20803e-05
			R601	1	2	2	1	4	4	1	0	1	4	0	3	3	1	2	29	5.20803e-05
			J189 A419	1	4	1	2	3	0	0	1	1	1	1	6	0	6	2	29	5.20803e-05
			E149 I219	1	1	1	3	2	2	0	0	4	2	1	5	4	1	2	29	5.20803e-05
			I441	1	2	2	2	1	1	3	2	0	2	3	3	5	1	1	29	5.20803e-05
			I10X J189	1	1	1	3	2	2	0	1	2	5	3	2	2	1	3	29	5.20803e-05
			J182	0	4	6	0	0	0	1	0	2	1	5	5	5	0	0	29	5.20803e-05
			I500*I10	0	0	0	0	0	0	11	7	11	0	0	0	0	0	0	29	5.20803e-05
			I10X*I64	0	0	0	0	0	0	11	10	8	0	0	0	0	0	0	29	5.20803e-05
			E149*I509	0	0	0	0	0	0	2	1	4	7	3	4	5	3	0	29	5.20803e-05
			I64X*I10X	0	0	0	0	0	0	0	0	0	4	3	8	3	5	6	29	5.20803e-05
			I422 I259	7	3	0	0	1	0	0	3	0	0	2	5	3	4	0	28	5.02845e-05
			I251 Y838	3	4	2	3	3	3	0	0	0	2	2	2	3	0	1	28	5.02845e-05
			I517 I251	2	9	8	0	1	1	0	0	0	0	1	1	1	4	0	28	5.02845e-05
			I479	2	2	1	4	0	1	4	2	1	0	1	1	1	4	4	28	5.02845e-05
			C55X	2	3	3	1	3	0	3	1	2	2	1	0	2	3	2	28	5.02845e-05
			G309 I10X	2	2	2	2	0	1	0	0	0	3	1	3	4	3	5	28	5.02845e-05
			I510	1	3	2	1	2	0	1	1	0	2	4	4	2	2	3	28	5.02845e-05
			J189 J449	0	3	2	2	2	1	0	2	5	0	4	2	1	3	1	28	5.02845e-05
			I219 Y832	0	4	3	0	3	3	0	1	2	4	2	1	0	2	3	28	5.02845e-05
			C56X	0	2	0	3	1	4	2	0	4	0	1	7	2	2	0	28	5.02845e-05
			E059	0	0	4	2	1	5	5	0	2	0	1	3	1	2	2	28	5.02845e-05
			I10X I64	0	0	0	3	6	4	0	9	6	0	0	0	0	0	0	28	5.02845e-05
			I10X*I248	0	0	0	0	0	0	6	7	2	3	0	1	0	4	5	28	5.02845e-05
			I10X*F329	0	0	0	0	0	0	5	1	2	3	1	3	8	3	2	28	5.02845e-05
			I221	3	1	1	5	1	1	3	2	3	5	1	0	0	1	0	27	4.84886e-05
			Y832 I248	2	5	4	3	3	3	0	0	1	0	3	2	0	1	0	27	4.84886e-05
			E785	2	0	0	1	6	1	1	1	0	6	0	0	3	1	5	27	4.84886e-05
			I358	1	4	1	5	1	1	1	1	0	1	2	2	3	3	1	27	4.84886e-05
			I10X I739	1	0	1	3	1	1	0	1	3	4	4	3	1	1	3	27	4.84886e-05
			K659	0	2	0	5	2	2	0	1	2	3	0	2	1	5	2	27	4.84886e-05
			N179*E149	0	0	0	0	0	0	2	1	4	5	5	3	4	3	0	27	4.84886e-05
			I10X*J189	0	0	0	0	0	0	4	1	2	5	4	2	2	1	6	27	4.84886e-05
			I509*E149	0	0	0	0	0	0	4	3	4	3	3	5	1	3	1	27	4.84886e-05
			A419*N179	0	0	0	0	0	0	0	3	6	2	4	5	2	4	1	27	4.84886e-05
			I422*I420	0	0	0	0	0	0	0	2	12	3	1	4	5	0	0	27	4.84886e-05
			I119*I500	0	0	0	0	0	0	1	0	0	0	2	5	8	3	8	27	4.84886e-05
			I50X	0	0	0	0	0	0	0	0	0	3	5	6	4	8	1	27	4.84886e-05
			I519 I10X	2	2	1	3	1	1	0	0	0	0	4	5	2	2	3	26	4.66927e-05
			I259 I517	2	1	2	1	3	0	0	0	0	1	3	2	3	5	3	26	4.66927e-05
			F109	1	1	2	0	2	1	0	1	2	0	2	2	3	4	5	26	4.66927e-05
			N289	1	1	3	0	1	1	3	4	2	0	1	3	1	2	3	26	4.66927e-05
			N179 I10X	0	3	1	1	0	0	0	0	0	4	6	4	1	4	2	26	4.66927e-05
			E149 I709	0	1	3	3	3	1	0	3	1	5	1	1	1	3	0	26	4.66927e-05
			F172 J449	0	0	1	1	2	5	0	2	0	2	3	2	3	2	3	26	4.66927e-05
			J441	0	0	0	1	0	0	0	1	0	1	4	5	3	6	5	26	4.66927e-05
			L089	0	0	0	0	0	2	0	0	0	2	3	6	3	8	2	26	4.66927e-05
			I509 I10	0	0	0	4	3	5	0	5	9	0	0	0	0	0	0	26	4.66927e-05
			I248*Y832	0	0	0	0	0	0	6	3	6	4	2	2	1	1	1	26	4.66927e-05
			J439*F172	0	0	0	0	0	0	0	1	0	5	3	5	7	3	2	26	4.66927e-05
			E149*E039	0	0	0	0	0	0	6	2	1	2	1	3	4	5	2	26	4.66927e-05
			R57X	0	0	0	0	0	0	0	0	0	2	4	4	6	7	3	26	4.66927e-05
			G311	6	2	0	0	1	0	0	0	1	1	3	1	2	5	3	25	4.48968e-05
			J440	3	0	0	0	1	1	3	2	1	1	2	4	2	3	2	25	4.48968e-05
			I678 E149	1	2	3	2	3	0	0	2	1	2	4	1	1	0	3	25	4.48968e-05
			E146	1	0	1	1	3	1	1	0	3	0	2	2	4	4	2	25	4.48968e-05
			E149 R54	0	0	0	1	6	6	0	8	4	0	0	0	0	0	0	25	4.48968e-05
			I64X I10	0	0	0	1	4	6	0	6	8	0	0	0	0	0	0	25	4.48968e-05
			J449*I10	0	0	0	0	0	0	8	6	11	0	0	0	0	0	0	25	4.48968e-05
			J189*A419	0	0	0	0	0	0	7	1	1	1	1	6	0	6	2	25	4.48968e-05
			I64X*E149	0	0	0	0	0	0	0	5	3	5	2	3	3	1	3	25	4.48968e-05
			I10X*I739	0	0	0	0	0	0	0	2	4	4	4	3	1	2	5	25	4.48968e-05
			I10X*J459	0	0	0	0	0	0	1	1	2	2	3	4	1	3	8	25	4.48968e-05
			I494	5	1	4	1	2	1	0	5	1	1	1	1	1	0	0	24	4.3101e-05
			E149 I739	3	1	5	1	1	1	0	2	3	0	0	3	1	2	1	24	4.3101e-05
			K819	3	1	0	3	1	0	3	1	3	2	2	1	2	1	1	24	4.3101e-05
			I255 E149	3	2	1	4	1	0	0	2	2	0	2	4	1	0	2	24	4.3101e-05
			E145	1	2	1	0	2	3	2	0	0	1	1	2	3	3	3	24	4.3101e-05
			G319	1	2	3	2	1	0	0	4	3	4	0	2	2	0	0	24	4.3101e-05
			I638	1	0	0	0	0	2	3	0	2	3	2	2	1	6	2	24	4.3101e-05
			E142	0	3	1	1	1	3	1	1	1	1	1	5	1	2	2	24	4.3101e-05
			E117	0	0	0	2	1	0	3	1	1	3	1	2	8	1	1	24	4.3101e-05
			N189 E119	0	2	2	0	0	1	0	1	2	1	3	2	3	4	3	24	4.3101e-05
			K579	0	0	3	2	1	2	3	2	0	2	1	3	1	3	1	24	4.3101e-05
			I517 I10X	0	0	3	0	1	0	0	0	0	2	4	1	4	3	6	24	4.3101e-05
			E148 I10	0	0	0	0	11	2	0	6	5	0	0	0	0	0	0	24	4.3101e-05
			E116	0	0	0	0	1	0	0	0	3	2	0	3	8	2	5	24	4.3101e-05
			N179*I10X	0	0	0	0	0	0	0	0	0	5	7	4	2	4	2	24	4.3101e-05
			R54X G309	2	0	2	0	1	2	0	2	2	2	6	1	1	0	2	23	4.13051e-05
			A309	1	2	2	1	2	3	1	1	2	0	2	0	3	1	2	23	4.13051e-05
			I10X N19X	1	2	4	1	0	0	0	0	0	2	4	4	1	3	1	23	4.13051e-05
			C449	1	0	0	3	2	2	3	1	4	0	1	2	1	3	0	23	4.13051e-05
			E149 I500	1	2	2	3	2	1	0	1	0	0	6	0	2	1	2	23	4.13051e-05
			B99X	1	1	2	4	0	1	4	0	1	2	1	2	1	1	2	23	4.13051e-05
			I10X E149 E669	1	1	1	1	1	5	0	0	1	2	0	5	0	1	4	23	4.13051e-05
			R092 I469	0	0	1	0	1	1	0	1	8	0	2	3	3	0	3	23	4.13051e-05
			D759	0	2	1	0	1	4	2	3	1	2	3	2	1	1	0	23	4.13051e-05
			I10X F329	0	3	1	1	1	0	0	1	1	2	1	2	6	2	2	23	4.13051e-05
			N19X I10X	0	1	2	1	0	0	0	0	0	1	6	5	3	2	2	23	4.13051e-05
			E119 F172	0	2	0	2	2	0	0	0	2	0	2	4	4	1	4	23	4.13051e-05
			G301	0	0	0	0	1	1	2	1	0	3	4	1	3	3	4	23	4.13051e-05
			I119 I500	0	0	1	0	0	1	0	0	0	0	2	4	6	3	6	23	4.13051e-05
			N189*I10	0	0	0	0	0	0	8	5	10	0	0	0	0	0	0	23	4.13051e-05
			I10X*E149*E788	0	0	0	0	0	0	6	3	4	2	3	2	1	0	2	23	4.13051e-05
			N19X*I10X	0	0	0	0	0	0	2	0	0	1	6	6	4	2	2	23	4.13051e-05
			I259 I422	6	3	0	2	1	0	0	0	3	1	1	2	1	2	0	22	3.95092e-05
			I48X I10X	5	0	1	0	0	0	0	0	0	3	0	2	3	3	5	22	3.95092e-05
			Y838 I248	3	3	2	4	1	2	0	1	1	0	2	0	0	2	1	22	3.95092e-05
			Y835	3	1	1	0	1	0	0	2	2	6	2	2	0	2	0	22	3.95092e-05
			L97X	3	1	3	1	0	2	0	0	0	1	1	6	1	2	1	22	3.95092e-05
			R104	2	0	1	0	2	2	0	3	3	1	2	1	2	0	3	22	3.95092e-05
			F411	2	1	4	3	3	2	1	0	0	2	1	1	1	1	0	22	3.95092e-05
			I803	1	2	2	3	2	0	1	2	1	3	1	2	1	1	0	22	3.95092e-05
			K650	1	1	0	0	0	0	1	1	3	4	1	3	2	3	2	22	3.95092e-05
			F172 E788	1	1	2	1	1	1	0	3	2	0	2	2	2	1	3	22	3.95092e-05
			I678 I10X	1	2	0	3	0	0	0	0	0	5	3	4	0	3	1	22	3.95092e-05
			E107	1	1	0	1	0	1	2	2	1	0	0	4	1	4	4	22	3.95092e-05
			I10X E140	0	0	0	0	4	1	0	4	2	2	1	3	1	2	2	22	3.95092e-05
			I64X*I10	0	0	0	0	0	0	7	6	9	0	0	0	0	0	0	22	3.95092e-05
			E149*R54	0	0	0	0	0	0	7	10	5	0	0	0	0	0	0	22	3.95092e-05
			N179*J189	0	0	0	0	0	0	1	1	3	5	4	3	4	0	1	22	3.95092e-05
			N189*E119	0	0	0	0	0	0	2	1	2	1	3	2	4	4	3	22	3.95092e-05
			R101	3	0	1	3	1	1	1	2	1	1	0	3	1	2	1	21	3.77133e-05
			J189 Y95X	1	2	4	0	0	0	0	0	0	2	4	3	2	2	1	21	3.77133e-05
			Y832 I219	1	0	1	0	3	4	0	2	1	4	1	0	1	1	2	21	3.77133e-05
			I454	1	3	1	2	2	2	2	1	1	1	1	1	1	0	2	21	3.77133e-05
			E149 J180	1	0	6	5	1	1	0	0	1	3	2	0	1	0	0	21	3.77133e-05
			I10X I420	1	0	1	3	2	4	0	0	2	1	0	2	0	4	1	21	3.77133e-05
			I495	1	2	1	3	2	0	1	3	0	0	2	1	1	1	3	21	3.77133e-05
			I513	1	0	0	0	0	2	0	0	2	3	1	1	1	8	2	21	3.77133e-05
			F200	0	4	1	2	3	0	0	1	2	3	3	2	0	0	0	21	3.77133e-05
			K259	0	1	0	2	1	3	1	5	2	1	0	3	2	0	0	21	3.77133e-05
			I10X E149 E788	0	1	2	0	0	4	0	3	3	2	3	1	1	0	1	21	3.77133e-05
			C20X	0	2	0	0	1	0	1	2	1	3	2	3	0	3	3	21	3.77133e-05
			R092 I219	0	0	0	0	4	2	0	3	3	5	1	2	0	0	1	21	3.77133e-05
			R092*I219	0	0	0	0	0	0	6	3	3	5	1	2	0	0	1	21	3.77133e-05
			E149*I709	0	0	0	0	0	0	2	3	2	5	1	1	1	5	1	21	3.77133e-05
			I694*E149	0	0	0	0	0	0	3	2	0	4	2	3	2	1	4	21	3.77133e-05
			E149*I258	0	0	0	0	0	0	4	1	3	3	2	1	1	3	3	21	3.77133e-05
			E149*I219	0	0	0	0	0	0	1	0	4	2	2	5	4	1	2	21	3.77133e-05
			I255*I422	0	0	0	0	0	0	1	0	4	2	3	4	2	4	1	21	3.77133e-05
			I10X*E108	0	0	0	0	0	0	1	0	1	1	5	2	2	6	3	21	3.77133e-05
			I451	5	0	2	0	0	2	1	1	3	1	1	2	1	0	1	20	3.59175e-05
			E149 I252	4	2	2	0	5	0	0	1	1	0	1	2	1	1	0	20	3.59175e-05
			I10X I678	2	2	2	3	2	1	0	2	0	0	1	2	0	2	1	20	3.59175e-05
			I729	2	3	1	1	1	3	2	2	0	0	0	1	2	0	2	20	3.59175e-05
			I359	1	3	2	1	2	3	2	1	1	0	1	1	1	1	0	20	3.59175e-05
			J939	1	3	1	0	0	1	3	1	1	1	2	3	3	0	0	20	3.59175e-05
			K295	1	2	2	1	2	0	2	2	1	2	0	3	1	0	1	20	3.59175e-05
			I839	1	2	1	1	2	1	2	2	0	1	0	2	1	2	2	20	3.59175e-05
			C80X	0	5	0	3	1	1	1	5	1	2	0	0	0	1	0	20	3.59175e-05
			N179 A419	0	3	1	1	0	2	0	0	3	0	3	4	2	1	0	20	3.59175e-05
			E110	0	0	0	3	4	1	0	5	2	1	3	1	0	0	0	20	3.59175e-05
			J981	0	1	1	0	3	2	0	3	0	3	2	3	1	0	1	20	3.59175e-05
			G309 R54X	0	3	2	0	0	0	0	0	0	6	2	0	4	1	2	20	3.59175e-05
			I10X E108	0	0	0	0	0	0	0	0	1	1	5	2	2	6	3	20	3.59175e-05
			E669 I10	0	0	0	2	6	4	0	2	6	0	0	0	0	0	0	20	3.59175e-05
			E149 I64	0	0	0	0	5	4	0	3	8	0	0	0	0	0	0	20	3.59175e-05
			K859	0	0	0	0	0	0	2	1	3	2	2	3	4	2	1	20	3.59175e-05
			I709*F172	0	0	0	0	0	0	3	0	3	2	0	3	0	7	2	20	3.59175e-05
			I10X*N390	0	0	0	0	0	0	4	2	2	0	3	2	4	2	1	20	3.59175e-05
			E149*N390	0	0	0	0	0	0	1	0	3	3	3	5	2	3	0	20	3.59175e-05
			I248*E149	0	0	0	0	0	0	1	6	1	1	1	3	2	4	1	20	3.59175e-05
			I10X*E149*E669	0	0	0	0	0	0	2	1	2	2	0	6	0	2	5	20	3.59175e-05
			I10X*E140	0	0	0	0	0	0	2	4	2	2	2	3	1	2	2	20	3.59175e-05
			B342 U071	0	0	0	0	0	0	0	0	0	0	0	0	0	0	20	20	3.59175e-05
			J449 R54X	3	0	1	0	0	0	0	1	0	1	4	1	2	6	0	19	3.41216e-05
			R11X	2	0	1	1	0	2	0	3	1	0	0	5	3	1	0	19	3.41216e-05
			I251 I219	2	0	1	2	0	3	0	2	0	2	1	2	0	3	1	19	3.41216e-05
			N189 J189	1	0	1	0	1	2	0	0	0	0	4	2	3	2	3	19	3.41216e-05
			N19X J189	1	1	1	1	1	2	0	1	2	1	0	5	1	0	2	19	3.41216e-05
			R51X	1	0	1	1	1	2	1	3	1	2	1	2	1	2	0	19	3.41216e-05
			I10X B572	1	1	1	0	1	1	0	0	1	4	3	1	2	3	0	19	3.41216e-05
			D648	1	1	0	2	0	2	0	2	1	3	2	1	2	0	2	19	3.41216e-05
			I712	0	1	1	3	1	2	2	2	0	4	0	1	1	1	0	19	3.41216e-05
			R931	0	1	0	1	0	0	0	4	2	0	2	2	2	0	5	19	3.41216e-05
			I330	0	1	2	0	2	1	4	2	1	1	2	0	1	1	1	19	3.41216e-05
			N178	0	1	2	0	1	0	1	0	3	1	1	1	3	1	4	19	3.41216e-05
			E118 I10X	0	1	0	0	0	0	0	0	0	3	0	5	1	5	4	19	3.41216e-05
			I710	0	0	1	2	1	1	2	0	4	1	1	2	1	2	1	19	3.41216e-05
			E119 E669	0	0	2	0	1	0	0	4	1	1	2	3	1	3	1	19	3.41216e-05
			I709 I10	0	0	0	1	4	5	0	5	4	0	0	0	0	0	0	19	3.41216e-05
			I10X E149 I709	0	0	0	1	2	0	0	0	0	0	1	9	3	3	0	19	3.41216e-05
			F172*I10	0	0	0	0	0	0	4	7	8	0	0	0	0	0	0	19	3.41216e-05
			I219*Y832	0	0	0	0	0	0	4	1	2	4	2	1	0	2	3	19	3.41216e-05
			I509*I10	0	0	0	0	0	0	5	5	9	0	0	0	0	0	0	19	3.41216e-05
			Y838*I519	0	0	0	0	0	0	4	2	6	2	2	0	1	1	1	19	3.41216e-05
			J189*J449	0	0	0	0	0	0	1	2	5	0	4	2	1	3	1	19	3.41216e-05
			I420*I255	0	0	0	0	0	0	2	3	1	2	1	5	4	1	0	19	3.41216e-05
			I255*E149	0	0	0	0	0	0	1	4	2	0	2	4	2	0	4	19	3.41216e-05
			F172*J449	0	0	0	0	0	0	1	2	0	2	3	2	4	2	3	19	3.41216e-05
			G309 G20X	4	1	0	0	0	0	0	0	0	2	2	3	1	4	1	18	3.23257e-05
			I219 J81X	1	1	1	2	0	2	0	0	0	2	1	3	1	3	1	18	3.23257e-05
			J449 J189	1	2	2	0	0	0	0	2	3	1	2	2	1	2	0	18	3.23257e-05
			E149 I259	1	1	3	1	2	0	0	2	1	0	3	1	1	1	1	18	3.23257e-05
			R091	0	2	0	2	1	2	0	1	3	1	2	3	0	0	1	18	3.23257e-05
			I669	0	4	1	1	0	1	2	2	3	1	1	1	1	0	0	18	3.23257e-05
			I10X F179	0	1	0	0	1	0	0	1	1	2	0	0	4	0	8	18	3.23257e-05
			I10X I119	0	0	1	1	2	1	0	1	1	3	2	3	0	1	2	18	3.23257e-05
			E119 N189	0	2	4	1	0	0	0	2	2	2	1	2	1	0	1	18	3.23257e-05
			I420 I10X	0	1	2	0	0	0	0	0	0	4	3	4	1	0	3	18	3.23257e-05
			E149 C509	0	2	4	2	1	0	0	0	2	0	2	0	2	2	1	18	3.23257e-05
			R739	0	0	1	0	0	2	1	1	2	3	2	0	0	2	4	18	3.23257e-05
			G309 E149	0	0	1	1	1	2	0	1	2	0	1	2	1	3	3	18	3.23257e-05
			E669*I10	0	0	0	0	0	0	8	3	7	0	0	0	0	0	0	18	3.23257e-05
			N179*I10	0	0	0	0	0	0	7	4	7	0	0	0	0	0	0	18	3.23257e-05
			I119*E669	0	0	0	0	0	0	6	0	4	1	0	1	2	1	3	18	3.23257e-05
			I259*I517	0	0	0	0	0	0	1	0	0	1	3	2	3	5	3	18	3.23257e-05
			E119*F172	0	0	0	0	0	0	0	0	2	0	2	4	4	1	5	18	3.23257e-05
			E119*E669	0	0	0	0	0	0	1	4	1	1	2	3	1	3	2	18	3.23257e-05
			I10X*E149*I709	0	0	0	0	0	0	2	0	0	0	1	9	3	3	0	18	3.23257e-05
			R262	0	0	0	0	0	0	0	1	1	0	1	5	5	3	2	18	3.23257e-05
			J448	4	1	1	1	1	0	1	1	0	0	0	2	3	1	1	17	3.05299e-05
			N26X	3	2	2	1	1	0	1	1	2	0	0	0	0	1	3	17	3.05299e-05
			R230	3	2	0	2	0	2	1	2	0	2	0	0	1	2	0	17	3.05299e-05
			C159	3	1	1	0	1	2	2	1	1	2	0	1	0	0	2	17	3.05299e-05
			K761	2	0	3	1	0	3	1	1	0	1	1	1	0	3	0	17	3.05299e-05
			E149 D649	2	2	2	0	2	3	0	0	1	2	0	2	1	0	0	17	3.05299e-05
			F322	2	0	1	1	2	3	1	3	0	1	1	1	0	0	1	17	3.05299e-05
			J40X	1	3	1	1	2	1	1	0	1	0	3	2	0	0	1	17	3.05299e-05
			J81X I219	1	2	2	2	2	4	0	0	2	0	2	0	0	0	0	17	3.05299e-05
			I219 J189	1	1	1	3	0	2	0	0	0	0	4	2	1	0	2	17	3.05299e-05
			I219 R570	1	1	2	0	3	0	0	1	0	1	2	1	1	3	1	17	3.05299e-05
			I10X J439	1	0	1	2	2	2	0	0	3	2	2	0	1	0	1	17	3.05299e-05
			I251 I129	0	1	0	1	0	0	0	0	4	0	2	5	2	2	0	17	3.05299e-05
			F29X	0	0	0	0	1	4	1	6	1	1	0	0	2	1	0	17	3.05299e-05
			E660	0	1	1	1	1	0	1	1	0	2	2	1	3	1	2	17	3.05299e-05
			E149 I258	0	0	0	0	2	0	0	1	2	3	2	1	1	3	2	17	3.05299e-05
			J189 N189	0	2	2	1	2	1	0	0	2	2	0	2	0	2	1	17	3.05299e-05
			J942	0	2	1	0	0	0	3	1	3	0	0	4	0	3	0	17	3.05299e-05
			I10X N390	0	1	2	0	1	1	0	2	1	0	2	1	3	2	1	17	3.05299e-05
			I10X E149 I251	0	1	1	0	5	1	0	1	0	1	1	4	1	0	1	17	3.05299e-05
			I652	0	0	2	0	1	1	1	1	3	2	2	1	1	1	1	17	3.05299e-05
			E149*N19	0	0	0	0	0	0	5	5	7	0	0	0	0	0	0	17	3.05299e-05
			N189*J189	0	0	0	0	0	0	1	0	0	0	4	2	4	2	4	17	3.05299e-05
			I255*I420	0	0	0	0	0	0	1	2	4	3	0	2	1	4	0	17	3.05299e-05
			I10X*F179	0	0	0	0	0	0	0	1	1	2	0	0	4	0	9	17	3.05299e-05
			I678*E149	0	0	0	0	0	0	2	2	1	3	4	1	1	0	3	17	3.05299e-05
			I259*I10	0	0	0	0	0	0	2	4	11	0	0	0	0	0	0	17	3.05299e-05
			G309*E149	0	0	0	0	0	0	0	1	2	1	2	2	2	3	4	17	3.05299e-05
			I420*I10X	0	0	0	0	0	0	0	0	0	4	3	4	1	1	4	17	3.05299e-05
			I422*I259	0	0	0	0	0	0	0	3	0	0	2	5	3	4	0	17	3.05299e-05
			I250 I709	0	0	0	0	0	0	0	0	0	0	0	9	3	5	0	17	3.05299e-05
			I26X	0	0	0	0	0	0	0	0	0	0	0	13	3	1	0	17	3.05299e-05
			E149 I248	5	3	0	1	1	0	0	0	2	0	1	1	0	2	0	16	2.8734e-05
			J180 E149	4	1	1	2	1	0	0	0	0	0	1	0	2	4	0	16	2.8734e-05
			I129 E149	3	3	2	1	0	0	0	0	1	1	1	2	0	1	1	16	2.8734e-05
			G459	2	0	0	0	4	0	0	0	2	1	1	2	0	3	1	16	2.8734e-05
			J189 N390	2	0	0	1	2	0	0	1	2	0	1	4	2	0	1	16	2.8734e-05
			I251 F172	2	0	2	1	2	1	0	1	0	1	3	1	0	0	2	16	2.8734e-05
			I500 J449	1	1	1	3	0	1	0	1	3	0	2	0	3	0	0	16	2.8734e-05
			I500 N189	1	1	1	0	1	3	0	0	1	4	1	0	0	2	1	16	2.8734e-05
			I252 E149	1	6	2	2	0	1	0	2	1	0	0	1	0	0	0	16	2.8734e-05
			I509 J969	1	0	1	1	1	2	0	0	4	1	0	1	0	3	1	16	2.8734e-05
			K529	1	0	0	0	1	1	0	4	0	0	1	2	4	1	1	16	2.8734e-05
			J069	1	4	1	1	1	1	2	1	0	2	1	0	0	0	1	16	2.8734e-05
			I10X G20X	1	0	1	0	0	0	0	0	0	2	2	5	2	1	2	16	2.8734e-05
			I10X I258	0	2	0	0	0	1	0	1	2	2	1	0	2	4	1	16	2.8734e-05
			I219 I10X E149	0	0	3	3	0	0	0	1	1	1	1	2	2	0	2	16	2.8734e-05
			N170	0	0	0	0	0	1	2	0	1	1	3	5	2	0	1	16	2.8734e-05
			C259	0	1	0	0	1	3	2	3	0	0	0	2	1	3	0	16	2.8734e-05
			I499 I10X	0	1	1	2	0	0	0	0	0	5	1	3	2	0	1	16	2.8734e-05
			I709 F172	0	0	2	1	0	0	0	0	2	1	0	3	0	6	1	16	2.8734e-05
			I440	0	1	0	1	2	2	3	2	2	0	0	1	0	1	1	16	2.8734e-05
			E788 F172	0	1	2	1	2	2	0	0	1	0	2	1	2	1	1	16	2.8734e-05
			J81X I255	0	1	0	3	1	0	0	1	6	0	1	0	1	2	0	16	2.8734e-05
			R570 R578	0	1	0	0	1	1	0	0	0	3	6	2	0	1	1	16	2.8734e-05
			E149 F179	0	0	1	0	2	2	0	0	2	1	0	0	1	4	3	16	2.8734e-05
			E149 N19	0	0	0	0	4	3	0	4	5	0	0	0	0	0	0	16	2.8734e-05
			I248 I10	0	0	0	1	6	5	0	4	0	0	0	0	0	0	0	16	2.8734e-05
			G309 I10	0	0	0	2	4	5	0	1	4	0	0	0	0	0	0	16	2.8734e-05
			I694*I10	0	0	0	0	0	0	11	2	3	0	0	0	0	0	0	16	2.8734e-05
			E149*I64	0	0	0	0	0	0	5	3	8	0	0	0	0	0	0	16	2.8734e-05
			F172*E788	0	0	0	0	0	0	1	3	2	0	2	2	2	1	3	16	2.8734e-05
			I709*I10	0	0	0	0	0	0	5	5	6	0	0	0	0	0	0	16	2.8734e-05
			I251*I129	0	0	0	0	0	0	1	0	4	0	2	5	2	2	0	16	2.8734e-05
			E119*N189	0	0	0	0	0	0	1	2	2	2	1	2	4	0	2	16	2.8734e-05
			N179*A419	0	0	0	0	0	0	2	0	3	1	3	4	2	1	0	16	2.8734e-05
			R578*A419	0	0	0	0	0	0	0	0	2	2	3	3	3	2	1	16	2.8734e-05
			I10X E115	0	0	0	0	0	0	0	0	0	1	0	7	4	2	2	16	2.8734e-05
			I10X I252	1	1	0	2	0	4	0	1	0	0	2	0	2	1	1	15	2.69381e-05
			C260	1	1	0	0	1	1	1	2	1	2	1	1	1	1	1	15	2.69381e-05
			I131	1	0	0	0	0	0	1	0	1	1	2	4	1	2	2	15	2.69381e-05
			A162	1	2	2	1	0	1	1	0	0	3	1	1	0	1	1	15	2.69381e-05
			Q909	1	0	0	1	1	2	0	1	1	2	1	1	1	2	1	15	2.69381e-05
			E788 E149	1	0	1	0	2	1	0	3	1	1	1	1	0	1	2	15	2.69381e-05
			E876	1	0	0	0	1	0	0	2	3	0	2	2	2	1	1	15	2.69381e-05
			I278	1	0	0	2	0	0	0	0	0	0	1	11	0	0	0	15	2.69381e-05
			K559	1	1	2	1	1	0	0	1	0	2	0	0	2	3	1	15	2.69381e-05
			I234	1	1	1	1	1	1	1	2	2	0	0	0	0	3	1	15	2.69381e-05
			C679	0	1	0	1	0	1	1	0	1	1	3	1	0	4	1	15	2.69381e-05
			I241	0	0	0	0	0	2	1	1	0	4	0	1	0	3	3	15	2.69381e-05
			I48X E149	0	0	2	1	1	2	0	3	0	1	2	1	1	1	0	15	2.69381e-05
			I10X E149 F172	0	1	2	1	1	1	0	1	1	2	1	2	1	1	0	15	2.69381e-05
			I420 I422	0	0	0	0	0	1	0	2	2	0	4	3	0	2	1	15	2.69381e-05
			A499	0	0	2	1	2	0	0	1	0	2	1	3	2	1	0	15	2.69381e-05
			K661	0	2	1	1	0	0	0	2	0	0	3	1	3	2	0	15	2.69381e-05
			E149 I119	0	0	0	2	1	1	0	0	1	1	4	1	2	0	2	15	2.69381e-05
			I10X F03X	0	0	2	0	0	0	0	0	0	1	1	3	2	3	3	15	2.69381e-05
			I519 I10	0	0	1	0	2	1	0	4	7	0	0	0	0	0	0	15	2.69381e-05
			Y838 I219	0	0	1	0	0	1	0	2	3	2	2	0	2	1	1	15	2.69381e-05
			W180	0	0	0	1	1	1	1	0	0	0	4	1	1	3	2	15	2.69381e-05
			I10X E147	0	0	0	0	0	1	0	3	0	1	0	2	2	0	6	15	2.69381e-05
			E788*I10	0	0	0	0	0	0	4	6	5	0	0	0	0	0	0	15	2.69381e-05
			E149*I739	0	0	0	0	0	0	2	2	4	0	0	3	1	2	1	15	2.69381e-05
			E148*I10	0	0	0	0	0	0	3	7	5	0	0	0	0	0	0	15	2.69381e-05
			I509*J449	0	0	0	0	0	0	1	0	1	1	4	3	0	1	4	15	2.69381e-05
			I10X*I429	0	0	0	0	0	0	0	2	3	0	2	3	0	3	2	15	2.69381e-05
			I219*I10X*E149	0	0	0	0	0	0	4	1	1	1	2	2	2	0	2	15	2.69381e-05
			E149*I259	0	0	0	0	0	0	1	2	3	1	3	2	1	1	1	15	2.69381e-05
			J47X	4	1	1	1	0	1	1	2	0	1	1	0	0	1	0	14	2.51422e-05
			I119 I10X	4	1	0	1	0	1	0	0	0	1	2	0	1	2	1	14	2.51422e-05
			E149 J459	3	0	0	0	1	0	0	1	2	1	0	0	2	3	1	14	2.51422e-05
			I251 I422	2	2	3	1	0	0	0	1	1	0	1	0	1	0	2	14	2.51422e-05
			N200	2	1	0	3	0	1	0	4	0	1	0	0	0	2	0	14	2.51422e-05
			N19X J969	2	0	3	0	0	1	0	0	2	0	0	2	1	3	0	14	2.51422e-05
			R54X E669	2	0	0	0	1	1	0	2	1	1	1	1	2	1	1	14	2.51422e-05
			K810	1	0	0	2	1	2	1	0	1	0	2	3	0	1	0	14	2.51422e-05
			M869	1	0	0	0	2	0	2	0	1	1	0	3	1	2	1	14	2.51422e-05
			I219 R092	1	2	0	1	1	0	0	2	0	2	0	1	3	1	0	14	2.51422e-05
			I236	1	0	1	0	0	1	1	0	2	1	0	2	0	4	1	14	2.51422e-05
			I509 J449	1	0	0	0	0	0	0	0	1	0	4	3	0	1	4	14	2.51422e-05
			I258 E149	1	1	2	0	1	0	0	0	0	0	1	2	1	4	1	14	2.51422e-05
			I251 E119	1	1	1	1	1	1	0	1	2	0	0	0	2	0	3	14	2.51422e-05
			I250 I129	1	0	2	0	1	0	0	1	0	2	4	0	0	0	3	14	2.51422e-05
			I258 I10X	1	0	0	0	0	0	0	0	0	3	1	0	3	4	2	14	2.51422e-05
			J46X	0	1	2	3	3	1	1	0	1	1	0	0	1	0	0	14	2.51422e-05
			Y832 I519	0	3	0	3	0	0	0	0	2	3	2	0	1	0	0	14	2.51422e-05
			I958	0	0	2	2	1	2	0	0	0	1	2	1	1	1	1	14	2.51422e-05
			I309	0	1	1	0	2	1	0	0	0	0	2	1	3	3	0	14	2.51422e-05
			R92X	0	1	1	2	0	2	1	3	0	0	3	0	0	0	1	14	2.51422e-05
			E101	0	0	0	0	0	0	2	1	1	0	1	1	1	1	6	14	2.51422e-05
			I671	0	3	1	0	2	1	0	0	2	1	0	0	0	2	2	14	2.51422e-05
			M623	0	1	1	0	0	0	0	1	0	0	0	3	2	2	4	14	2.51422e-05
			K720	0	0	2	1	1	0	0	0	0	2	2	3	2	0	1	14	2.51422e-05
			I10X I429	0	1	1	0	0	0	0	2	3	0	2	2	0	1	2	14	2.51422e-05
			N189 E142	0	1	3	0	1	4	0	2	0	1	0	0	0	2	0	14	2.51422e-05
			E788 I10	0	0	0	0	2	2	0	5	5	0	0	0	0	0	0	14	2.51422e-05
			I517 I259	0	0	0	1	1	0	0	0	0	1	4	3	0	4	0	14	2.51422e-05
			I10X E117	0	0	1	1	0	1	0	1	1	1	0	2	3	2	1	14	2.51422e-05
			R54X I10	0	0	0	1	3	3	0	5	2	0	0	0	0	0	0	14	2.51422e-05
			N179 I10	0	0	0	1	1	3	0	3	6	0	0	0	0	0	0	14	2.51422e-05
			I709 I10X E149	0	0	0	0	0	0	0	0	2	0	2	1	4	5	0	14	2.51422e-05
			I10X*I678	0	0	0	0	0	0	2	2	1	0	3	3	0	2	1	14	2.51422e-05
			I10X*J439	0	0	0	0	0	0	3	0	3	2	3	0	2	0	1	14	2.51422e-05
			N19X*J189	0	0	0	0	0	0	2	1	2	1	0	5	1	0	2	14	2.51422e-05
			I519*E149	0	0	0	0	0	0	5	0	2	2	2	2	0	0	1	14	2.51422e-05
			Y832*E149	0	0	0	0	0	0	6	0	1	2	1	2	0	2	0	14	2.51422e-05
			E668*E149	0	0	0	0	0	0	3	0	1	2	3	3	0	0	2	14	2.51422e-05
			I10X*E149*F172	0	0	0	0	0	0	0	1	2	2	1	2	3	2	1	14	2.51422e-05
			R570*R578	0	0	0	0	0	0	1	0	0	3	6	2	0	1	1	14	2.51422e-05
			A419*N390	0	0	0	0	0	0	1	1	2	0	2	2	1	2	3	14	2.51422e-05
			I420*I422	0	0	0	0	0	0	0	2	2	0	4	3	0	2	1	14	2.51422e-05
			J449*J189	0	0	0	0	0	0	1	2	3	1	2	2	1	2	0	14	2.51422e-05
			Y838*I219	0	0	0	0	0	0	0	2	3	3	2	0	2	1	1	14	2.51422e-05
			I248 Y838	5	0	1	2	1	1	0	0	2	1	0	0	0	0	0	13	2.33464e-05
			I461 I255	3	1	8	1	0	0	0	0	0	0	0	0	0	0	0	13	2.33464e-05
			I259 I509	3	0	1	1	0	0	0	2	2	0	1	1	0	1	1	13	2.33464e-05
			J81X J948	2	2	0	0	0	0	0	0	4	1	2	2	0	0	0	13	2.33464e-05
			J449 N189	1	0	2	0	2	0	0	3	0	3	1	0	0	0	1	13	2.33464e-05
			I219 Y839	1	2	5	3	2	0	0	0	0	0	0	0	0	0	0	13	2.33464e-05
			G122	1	0	1	0	1	3	0	1	2	1	0	2	1	0	0	13	2.33464e-05
			F172 R54X	1	1	1	1	0	1	0	0	0	3	1	2	0	0	2	13	2.33464e-05
			E149 I678	1	0	2	1	1	1	0	1	1	2	1	1	0	1	0	13	2.33464e-05
			E162	1	1	2	0	0	1	0	0	0	1	1	0	2	1	3	13	2.33464e-05
			E788 E669	1	0	4	1	0	0	0	1	1	1	1	2	0	1	0	13	2.33464e-05
			G938	1	0	1	0	0	1	0	0	0	0	2	2	2	2	2	13	2.33464e-05
			E668 E149	1	0	0	0	2	2	0	0	1	2	2	1	0	0	2	13	2.33464e-05
			E142 N189	1	2	0	0	0	1	0	1	3	0	1	2	2	0	0	13	2.33464e-05
			I64X J189	0	0	3	1	3	1	0	2	1	1	0	0	0	1	0	13	2.33464e-05
			I748	0	0	0	0	0	3	1	1	1	1	1	0	2	1	2	13	2.33464e-05
			R162	0	2	2	1	1	2	1	0	0	2	0	1	0	1	0	13	2.33464e-05
			B572 I10X	0	1	0	0	0	0	0	0	0	2	1	1	4	3	1	13	2.33464e-05
			I252 I219	0	1	5	1	0	0	0	0	1	0	1	2	1	1	0	13	2.33464e-05
			H830	0	0	1	0	4	0	1	1	3	1	0	1	1	0	0	13	2.33464e-05
			I509 N189	0	1	1	0	0	2	0	1	1	2	0	1	3	1	0	13	2.33464e-05
			I151	0	0	1	1	1	1	0	2	0	2	1	1	0	1	2	13	2.33464e-05
			I10X E146	0	0	0	1	1	0	0	0	0	0	0	0	2	4	5	13	2.33464e-05
			N19X I10	0	0	0	2	4	3	0	1	3	0	0	0	0	0	0	13	2.33464e-05
			R578 A419 R570	0	0	0	1	0	0	0	1	1	0	5	3	1	0	1	13	2.33464e-05
			J189 Y95	0	0	0	1	3	1	0	4	4	0	0	0	0	0	0	13	2.33464e-05
			I519*I10	0	0	0	0	0	0	2	4	7	0	0	0	0	0	0	13	2.33464e-05
			E149*I10X*F172	0	0	0	0	0	0	5	0	1	1	1	2	2	1	0	13	2.33464e-05
			Y832*I219	0	0	0	0	0	0	1	2	1	4	1	0	1	1	2	13	2.33464e-05
			I10X*E149*N189	0	0	0	0	0	0	0	2	1	0	5	1	2	1	1	13	2.33464e-05
			I700*I251	0	0	0	0	0	0	2	0	3	1	2	1	1	1	2	13	2.33464e-05
			E149*J459	0	0	0	0	0	0	2	2	2	1	0	0	2	3	1	13	2.33464e-05
			G309*G20X	0	0	0	0	0	0	0	0	0	2	2	3	1	4	1	13	2.33464e-05
			I10X*F171	0	0	0	0	0	0	1	0	0	1	0	2	2	1	6	13	2.33464e-05
			F205	4	0	1	1	2	0	0	1	1	1	1	0	0	0	0	12	2.15505e-05
			I500 I219	3	1	2	2	0	2	0	0	0	0	1	0	1	0	0	12	2.15505e-05
			E100	2	1	0	2	0	2	0	0	2	2	0	0	0	1	0	12	2.15505e-05
			H409	2	1	1	0	0	0	1	0	0	1	1	0	2	3	0	12	2.15505e-05
			F100	1	0	0	0	1	0	2	2	2	0	0	1	0	1	2	12	2.15505e-05
			I10X D649	1	0	0	1	1	1	0	1	0	0	2	1	3	0	1	12	2.15505e-05
			C710	1	2	1	1	1	2	0	0	1	1	0	2	0	0	0	12	2.15505e-05
			I219 I64X	1	1	3	1	0	0	0	0	0	0	1	2	1	1	1	12	2.15505e-05
			F170	1	1	0	1	0	2	1	1	1	0	2	1	0	0	1	12	2.15505e-05
			J959	1	6	1	1	0	0	1	0	1	0	0	0	1	0	0	12	2.15505e-05
			N390 E149	1	0	0	1	0	1	0	1	2	0	3	1	1	1	0	12	2.15505e-05
			I830	1	0	0	0	1	1	4	1	0	1	1	0	1	1	0	12	2.15505e-05
			I248 N189	1	2	0	2	2	1	0	0	2	1	0	1	0	0	0	12	2.15505e-05
			I620	1	0	0	0	1	0	0	2	2	2	2	0	0	1	1	12	2.15505e-05
			T817	0	3	1	1	2	1	0	0	0	1	0	0	0	2	1	12	2.15505e-05
			C64X	0	2	1	3	0	0	1	0	0	1	0	0	1	3	0	12	2.15505e-05
			I10X E785	0	0	0	0	1	1	0	0	1	1	2	2	2	0	2	12	2.15505e-05
			I511	0	1	1	1	0	2	1	0	1	2	0	0	2	1	0	12	2.15505e-05
			I255 I10	0	0	0	0	3	2	0	4	3	0	0	0	0	0	0	12	2.15505e-05
			I674	0	3	0	0	0	3	1	1	0	1	1	1	0	0	1	12	2.15505e-05
			F799	0	0	0	0	1	4	2	1	2	1	0	1	0	0	0	12	2.15505e-05
			I10X I422	0	0	1	1	4	1	0	1	0	1	0	0	1	1	1	12	2.15505e-05
			R258	0	1	2	0	1	0	0	0	1	3	3	0	0	1	0	12	2.15505e-05
			N189 I500	0	0	0	0	1	2	0	2	2	2	1	0	0	0	2	12	2.15505e-05
			E782	0	0	0	1	2	0	1	1	0	0	1	2	2	1	1	12	2.15505e-05
			W789	0	0	1	1	0	1	0	1	0	1	2	2	0	1	2	12	2.15505e-05
			I10X E149 N189	0	0	0	0	0	1	0	1	1	0	5	1	2	1	0	12	2.15505e-05
			I119 E669	0	0	1	0	0	1	0	0	4	1	0	1	2	0	2	12	2.15505e-05
			I10X C509	0	0	1	2	1	2	0	1	0	0	1	0	1	3	0	12	2.15505e-05
			A419 N390	0	0	0	0	1	0	0	0	2	0	1	2	1	2	3	12	2.15505e-05
			N399	0	0	0	2	0	0	3	0	2	2	2	0	1	0	0	12	2.15505e-05
			J81X E149	0	0	0	1	0	1	0	1	0	0	2	2	2	2	1	12	2.15505e-05
			I70X	0	0	0	0	0	0	0	0	0	2	2	2	4	2	0	12	2.15505e-05
			I255*I10	0	0	0	0	0	0	5	4	3	0	0	0	0	0	0	12	2.15505e-05
			E788*E149	0	0	0	0	0	0	0	3	1	3	1	1	0	1	2	12	2.15505e-05
			I10X*E145	0	0	0	0	0	0	2	1	2	2	1	1	1	1	1	12	2.15505e-05
			I500*N189	0	0	0	0	0	0	2	0	1	4	1	0	0	2	2	12	2.15505e-05
			R54X*F172	0	0	0	0	0	0	3	0	1	1	1	0	1	4	1	12	2.15505e-05
			J180*E149	0	0	0	0	0	0	2	0	1	0	1	1	3	4	0	12	2.15505e-05
			J189*N390	0	0	0	0	0	0	1	1	2	0	1	4	2	0	1	12	2.15505e-05
			I10X*I420	0	0	0	0	0	0	1	0	2	2	0	2	0	4	1	12	2.15505e-05
			I10X*Y838	0	0	0	0	0	0	4	0	1	0	2	2	0	3	0	12	2.15505e-05
			I509*J969	0	0	0	0	0	0	2	0	4	1	0	1	0	3	1	12	2.15505e-05
			I517*I259	0	0	0	0	0	0	0	0	0	1	4	3	0	4	0	12	2.15505e-05
			E149*I119	0	0	0	0	0	0	1	0	1	1	4	1	2	0	2	12	2.15505e-05
			E149*I499	0	0	0	0	0	0	1	0	3	1	0	2	2	2	1	12	2.15505e-05
			I251*I219	0	0	0	0	0	0	0	2	0	2	1	2	0	3	2	12	2.15505e-05
			J988 U049	0	0	0	0	0	0	0	0	0	0	0	0	0	0	12	12	2.15505e-05
			E149 I420	3	1	0	0	0	1	0	0	1	0	0	1	1	1	2	11	1.97546e-05
			E86X E46X	3	1	1	1	0	0	0	0	0	2	1	2	0	0	0	11	1.97546e-05
			N179 J449	3	0	0	0	0	1	0	1	0	2	1	1	0	1	1	11	1.97546e-05
			C900	3	0	0	0	0	0	1	1	1	2	0	1	0	1	1	11	1.97546e-05
			I219 I500	2	0	1	0	0	0	0	1	1	2	1	1	1	0	1	11	1.97546e-05
			I509 I219	2	0	0	2	0	0	0	0	1	0	0	2	1	0	3	11	1.97546e-05
			I409	2	0	0	0	0	1	2	0	1	2	1	0	2	0	0	11	1.97546e-05
			J81X J180	2	2	4	1	0	0	0	0	0	1	0	0	0	0	1	11	1.97546e-05
			A419 E149	2	0	1	0	1	1	0	0	1	0	4	0	0	0	1	11	1.97546e-05
			Y832 E149	2	3	0	0	0	0	0	0	1	2	1	0	0	2	0	11	1.97546e-05
			J189 N19X	1	0	2	1	0	0	0	0	0	2	1	2	0	2	0	11	1.97546e-05
			J449 N179	1	1	0	1	0	1	0	2	1	0	0	2	0	1	1	11	1.97546e-05
			I288	1	1	1	0	1	1	0	0	1	0	0	5	0	0	0	11	1.97546e-05
			M139	1	0	1	1	0	1	0	3	1	0	1	0	1	1	0	11	1.97546e-05
			W189	1	1	1	1	0	0	0	0	1	0	1	3	2	0	0	11	1.97546e-05
			E46X E86X	1	1	1	1	0	0	0	0	0	1	0	2	1	2	1	11	1.97546e-05
			S069	1	1	0	1	0	1	0	0	0	1	3	1	1	1	0	11	1.97546e-05
			R54X I694	1	1	1	0	0	1	0	1	0	1	2	0	0	2	1	11	1.97546e-05
			I349	1	1	2	0	0	1	0	2	1	0	0	1	0	0	2	11	1.97546e-05
			L039	1	0	0	1	0	1	2	0	2	1	0	0	2	1	0	11	1.97546e-05
			Y831 I251	1	1	1	0	1	1	0	1	1	0	0	2	0	1	1	11	1.97546e-05
			I252 I10X	1	1	3	1	0	0	0	0	0	1	1	1	0	1	1	11	1.97546e-05
			E119 E788	1	0	0	0	1	0	0	1	4	1	0	1	1	0	1	11	1.97546e-05
			G20X G309	1	0	0	0	2	1	0	1	2	0	0	1	0	2	1	11	1.97546e-05
			D259	1	0	0	0	1	0	0	1	2	1	0	2	3	0	0	11	1.97546e-05
			K703	0	0	0	1	0	2	0	0	1	2	1	1	2	1	0	11	1.97546e-05
			I694 R54X	0	1	1	0	0	0	0	0	0	2	3	2	2	0	0	11	1.97546e-05
			R509	0	1	2	0	1	1	2	0	1	0	1	1	0	0	1	11	1.97546e-05
			E149 I499	0	0	2	0	1	1	0	0	2	1	0	1	1	2	0	11	1.97546e-05
			C859	0	1	1	1	1	1	0	0	1	1	1	0	1	2	0	11	1.97546e-05
			R570 R571	0	0	1	1	1	1	0	0	0	2	0	2	0	2	1	11	1.97546e-05
			I231	0	1	0	0	1	1	0	2	2	0	1	0	0	1	2	11	1.97546e-05
			I251 I500	0	1	0	2	1	0	0	2	0	2	0	2	1	0	0	11	1.97546e-05
			F172 I709	0	1	1	1	0	1	0	2	0	3	0	0	1	1	0	11	1.97546e-05
			E149 I10X E788	0	1	0	1	0	2	0	0	0	1	3	2	1	0	0	11	1.97546e-05
			E149 I250	0	1	0	0	0	0	0	0	1	2	3	0	1	2	1	11	1.97546e-05
			Y830	0	1	1	0	0	0	0	0	1	2	3	1	0	2	0	11	1.97546e-05
			I248 I219	0	1	1	0	1	2	0	1	0	2	1	1	1	0	0	11	1.97546e-05
			N189 J449	0	2	0	1	0	0	0	1	1	2	2	1	1	0	0	11	1.97546e-05
			I259 I500	0	1	0	0	0	0	0	1	0	0	0	1	1	3	4	11	1.97546e-05
			L930	0	2	0	0	0	2	1	1	0	0	1	0	3	0	1	11	1.97546e-05
			E039 I10X	0	1	0	0	1	0	0	0	0	3	1	1	1	1	2	11	1.97546e-05
			A419 J988	0	0	1	1	0	0	0	0	0	0	1	3	1	1	3	11	1.97546e-05
			E870	0	1	1	1	1	1	0	1	1	0	2	0	1	0	1	11	1.97546e-05
			S729 W199	0	1	1	1	1	0	0	1	2	1	0	2	0	1	0	11	1.97546e-05
			I259 Y832	0	0	1	3	0	2	0	0	0	0	2	0	1	1	1	11	1.97546e-05
			E111	0	1	1	0	0	1	1	0	0	1	1	1	1	1	2	11	1.97546e-05
			I509 I251	0	1	1	0	1	1	0	0	2	0	0	2	0	3	0	11	1.97546e-05
			N179 E119	0	1	0	0	0	2	0	0	1	0	3	1	3	0	0	11	1.97546e-05
			E102	0	0	2	0	0	0	0	2	0	1	1	1	2	0	2	11	1.97546e-05
			W199	0	0	2	0	0	1	1	0	1	2	1	2	1	0	0	11	1.97546e-05
			L984	0	0	1	0	2	1	0	2	2	0	0	0	1	1	1	11	1.97546e-05
			I709 E119	0	0	0	0	0	0	0	0	0	0	0	0	4	4	3	11	1.97546e-05
			G35X	0	0	0	0	1	1	0	1	1	0	3	1	0	2	1	11	1.97546e-05
			I46X	0	0	0	0	0	0	0	1	0	0	1	3	1	4	1	11	1.97546e-05
			I10X E145	0	0	0	0	1	1	0	1	2	2	0	1	1	1	1	11	1.97546e-05
			I119 F172	0	0	0	1	1	1	0	1	2	0	0	2	2	1	0	11	1.97546e-05
			I251 I509	0	0	0	0	2	3	0	1	0	1	2	1	0	0	1	11	1.97546e-05
			I500 I255	0	0	0	1	1	0	0	0	0	1	1	0	3	3	1	11	1.97546e-05
			I10X I48	0	0	0	0	3	1	0	2	5	0	0	0	0	0	0	11	1.97546e-05
			R619	0	0	0	0	0	3	1	4	0	0	1	0	2	0	0	11	1.97546e-05
			I700 I251	0	0	0	0	0	0	0	0	3	1	2	1	1	1	2	11	1.97546e-05
			I48X I10	0	0	0	1	1	3	0	3	3	0	0	0	0	0	0	11	1.97546e-05
			F172 F329	0	0	0	0	0	0	0	1	0	0	0	4	1	2	3	11	1.97546e-05
			N038	0	0	0	0	0	1	0	0	0	0	0	1	4	2	3	11	1.97546e-05
			I48X*I10	0	0	0	0	0	0	5	3	3	0	0	0	0	0	0	11	1.97546e-05
			N189*J449	0	0	0	0	0	0	2	1	1	2	2	2	1	0	0	11	1.97546e-05
			E149*I252	0	0	0	0	0	0	1	1	2	0	1	2	1	2	1	11	1.97546e-05
			I10X*M069	0	0	0	0	0	0	3	0	1	1	0	2	0	1	3	11	1.97546e-05
			I251*Y838	0	0	0	0	0	0	0	0	0	2	2	3	3	0	1	11	1.97546e-05
			I259*I251	0	0	0	0	0	0	2	2	1	1	0	1	1	3	0	11	1.97546e-05
			I251*N189	0	0	0	0	0	0	3	1	0	3	0	1	0	1	2	11	1.97546e-05
			N189*I500	0	0	0	0	0	0	1	2	2	2	1	0	1	0	2	11	1.97546e-05
			I251*E119	0	0	0	0	0	0	1	2	3	0	0	0	2	0	3	11	1.97546e-05
			W849*T175	0	0	0	0	0	0	2	2	1	1	1	2	1	1	0	11	1.97546e-05
			I219*I500	0	0	0	0	0	0	0	1	1	2	1	1	3	1	1	11	1.97546e-05
			I509*N189	0	0	0	0	0	0	0	1	1	2	0	1	3	2	1	11	1.97546e-05
			I10X*E785	0	0	0	0	0	0	1	0	1	1	2	2	2	0	2	11	1.97546e-05
			I10X*E149*I251	0	0	0	0	0	0	0	1	0	2	2	4	1	0	1	11	1.97546e-05
			I259*I500	0	0	0	0	0	0	1	1	0	0	0	1	1	3	4	11	1.97546e-05
			N390*E149	0	0	0	0	0	0	0	1	2	0	4	1	1	2	0	11	1.97546e-05
			B342 U072	0	0	0	0	0	0	0	0	0	0	0	0	0	0	11	11	1.97546e-05
			C229	2	0	1	0	0	1	0	0	2	0	1	2	0	1	0	10	1.79587e-05
			E149 I519	2	0	0	1	2	0	0	0	0	0	2	1	1	0	1	10	1.79587e-05
			E149 A419	2	1	0	1	1	0	0	1	1	0	0	1	2	0	0	10	1.79587e-05
			G809	2	0	0	0	0	0	3	2	0	0	0	1	0	0	2	10	1.79587e-05
			F149	1	2	1	0	0	0	0	2	0	1	1	0	0	2	0	10	1.79587e-05
			I119 I129	1	1	0	1	1	1	0	0	1	1	2	1	0	0	0	10	1.79587e-05
			I500 I251	1	1	0	2	1	0	0	0	1	0	2	1	1	0	0	10	1.79587e-05
			I119 I420	1	1	1	0	0	1	0	0	1	3	0	1	0	1	0	10	1.79587e-05
			R270	1	2	0	1	0	0	0	1	0	1	0	1	0	0	3	10	1.79587e-05
			I259 I251	1	0	0	0	0	0	0	2	1	1	0	1	1	3	0	10	1.79587e-05
			J189 R54X	1	0	1	1	0	1	0	0	0	3	0	1	0	0	2	10	1.79587e-05
			Y832 I259	1	1	0	1	0	1	0	0	1	0	0	1	2	2	0	10	1.79587e-05
			I739 I10X	1	0	2	0	0	0	0	0	0	0	0	0	3	2	2	10	1.79587e-05
			I251 R54X	1	1	2	1	0	0	0	0	0	2	2	0	1	0	0	10	1.79587e-05
			R54X R64X	1	0	2	1	1	0	0	0	0	1	2	0	1	0	1	10	1.79587e-05
			T179	1	0	0	0	1	0	0	1	0	2	2	2	0	0	1	10	1.79587e-05
			I119 E119	1	1	1	0	0	0	0	0	1	0	0	0	5	0	1	10	1.79587e-05
			J449 G309	1	0	0	0	0	2	0	1	0	1	1	1	0	0	3	10	1.79587e-05
			E149 J988	1	2	1	2	1	0	0	1	0	1	0	0	0	1	0	10	1.79587e-05
			I10X I517	1	1	0	0	0	1	0	0	0	0	1	2	0	2	2	10	1.79587e-05
			K808	1	0	0	1	0	0	0	0	0	1	0	3	1	3	0	10	1.79587e-05
			F321	1	0	0	0	0	2	0	0	1	0	0	2	2	0	2	10	1.79587e-05
			I248 I509	1	3	0	0	1	1	0	2	1	0	1	0	0	0	0	10	1.79587e-05
			D62X	0	1	0	0	0	0	0	2	3	0	3	0	0	1	0	10	1.79587e-05
			J129	0	0	0	0	2	0	0	0	2	1	0	1	0	0	4	10	1.79587e-05
			Y349 S729	0	0	1	0	2	1	0	1	1	0	0	3	0	0	1	10	1.79587e-05
			I422 I10X	0	2	2	0	0	0	0	0	0	2	0	1	0	3	0	10	1.79587e-05
			N189 Y841	0	1	0	0	0	0	0	0	0	0	3	2	0	3	1	10	1.79587e-05
			E874	0	1	1	0	1	0	0	0	0	0	0	2	4	1	0	10	1.79587e-05
			R630	0	1	2	0	1	0	0	1	1	1	0	1	0	2	0	10	1.79587e-05
			I201	0	0	1	2	1	1	0	1	0	1	1	1	0	1	0	10	1.79587e-05
			T813	0	0	0	0	1	0	0	1	3	1	0	2	0	0	2	10	1.79587e-05
			W849 T175	0	0	0	0	1	0	0	2	1	1	1	2	1	1	0	10	1.79587e-05
			I259 N189	0	0	1	1	0	1	0	1	2	1	0	0	1	0	2	10	1.79587e-05
			L031	0	0	0	0	0	0	2	0	2	2	1	2	0	1	0	10	1.79587e-05
			C959	0	0	0	2	1	2	1	0	1	0	1	0	1	0	1	10	1.79587e-05
			E149 I255	0	0	1	0	1	1	0	1	0	0	3	0	2	1	0	10	1.79587e-05
			R54X F172	0	0	0	0	0	1	0	0	1	1	1	0	1	4	1	10	1.79587e-05
			I10X I209	0	0	2	0	0	1	0	0	2	1	1	1	0	2	0	10	1.79587e-05
			I500 E119	0	0	0	3	1	0	0	3	1	0	0	0	1	1	0	10	1.79587e-05
			K766	0	2	1	1	0	0	2	0	0	1	1	1	0	1	0	10	1.79587e-05
			I64X N189	0	2	0	1	2	0	0	1	0	1	0	0	2	0	1	10	1.79587e-05
			J159 E149	0	2	1	0	1	0	0	0	0	1	0	1	1	1	2	10	1.79587e-05
			Y349	0	0	2	0	1	2	0	1	1	1	1	0	0	0	1	10	1.79587e-05
			I776	0	0	0	1	1	0	1	0	1	2	2	2	0	0	0	10	1.79587e-05
			J159 N179	0	2	0	0	0	1	0	0	0	4	1	0	0	2	0	10	1.79587e-05
			I744	0	0	0	0	1	2	0	2	0	2	1	1	0	1	0	10	1.79587e-05
			I235	0	0	2	0	1	0	0	0	0	0	2	1	2	2	0	10	1.79587e-05
			Y95X J189	0	0	0	1	1	2	0	1	1	0	0	1	0	1	2	10	1.79587e-05
			I219 N179	0	0	1	0	1	2	0	1	0	1	2	0	0	2	0	10	1.79587e-05
			E119 J449	0	0	0	1	0	1	0	4	0	2	1	0	0	1	0	10	1.79587e-05
			B572 E149	0	1	1	3	0	1	0	1	0	1	0	0	0	1	1	10	1.79587e-05
			C73X	0	1	0	0	1	2	2	0	0	2	0	0	1	0	1	10	1.79587e-05
			F412	0	0	0	1	0	4	0	1	0	2	0	1	0	1	0	10	1.79587e-05
			M329 I10X	0	1	2	0	0	0	0	0	0	0	1	1	2	2	1	10	1.79587e-05
			D469	0	0	1	0	2	0	0	1	1	1	0	3	0	1	0	10	1.79587e-05
			J459 E149	0	0	2	2	2	2	0	0	1	0	0	0	0	1	0	10	1.79587e-05
			C541	0	0	2	1	0	0	1	1	0	1	0	1	1	1	1	10	1.79587e-05
			Y838 I259	0	0	1	0	1	1	0	0	1	0	0	1	2	2	1	10	1.79587e-05
			E149 N039	0	0	0	1	0	1	0	0	0	0	1	2	1	2	2	10	1.79587e-05
			I678 I10	0	0	0	1	2	4	0	1	2	0	0	0	0	0	0	10	1.79587e-05
			J189 N19	0	0	0	0	1	4	0	4	1	0	0	0	0	0	0	10	1.79587e-05
			J189 I10	0	0	0	0	4	2	0	1	3	0	0	0	0	0	0	10	1.79587e-05
			Y834 I255	0	0	0	0	0	1	0	0	2	1	2	1	3	0	0	10	1.79587e-05
			R54X*I10	0	0	0	0	0	0	3	5	2	0	0	0	0	0	0	10	1.79587e-05
			I219*F172	0	0	0	0	0	0	0	0	1	1	0	3	1	3	1	10	1.79587e-05
			I10X*F172*F102	0	0	0	0	0	0	0	0	4	0	3	1	1	0	1	10	1.79587e-05
			I709*I119	0	0	0	0	0	0	4	0	0	1	0	2	2	0	1	10	1.79587e-05
			J189*N189	0	0	0	0	0	0	1	0	2	2	0	2	0	2	1	10	1.79587e-05
			I10X*I252	0	0	0	0	0	0	0	1	0	1	2	1	2	2	1	10	1.79587e-05
			I129*E149	0	0	0	0	0	0	1	0	2	2	1	2	0	1	1	10	1.79587e-05
			A419*E149	0	0	0	0	0	0	3	0	1	0	4	0	0	0	2	10	1.79587e-05
			I48X*E149	0	0	0	0	0	0	0	3	0	1	2	1	2	1	0	10	1.79587e-05
			E119*J449	0	0	0	0	0	0	1	4	0	2	1	0	0	1	1	10	1.79587e-05
			J449*I251	0	0	0	0	0	0	1	0	1	1	0	2	2	2	1	10	1.79587e-05
			I219*J189	0	0	0	0	0	0	1	0	0	0	4	2	1	0	2	10	1.79587e-05
			I219*R092	0	0	0	0	0	0	1	2	0	2	0	1	3	1	0	10	1.79587e-05
			Y834*I255	0	0	0	0	0	0	1	0	2	1	2	1	3	0	0	10	1.79587e-05
			I500*I251	0	0	0	0	0	0	4	0	2	0	2	1	1	0	0	10	1.79587e-05
			I10X*C509	0	0	0	0	0	0	2	1	0	0	1	0	3	3	0	10	1.79587e-05
			I500*I255	0	0	0	0	0	0	0	0	0	1	1	0	4	3	1	10	1.79587e-05
			E149*C509	0	0	0	0	0	0	1	0	2	0	2	0	2	2	1	10	1.79587e-05
			I259*I509	0	0	0	0	0	0	2	2	2	0	1	1	0	1	1	10	1.79587e-05
			I10X*N039	0	0	0	0	0	0	0	1	2	1	1	0	2	1	2	10	1.79587e-05
			I119*I10X	0	0	0	0	0	0	1	0	0	1	3	0	2	2	1	10	1.79587e-05
			I258*E149	0	0	0	0	0	0	0	1	0	0	1	2	1	4	1	10	1.79587e-05
			I251*E669	0	0	0	0	0	0	1	2	0	0	2	1	1	2	1	10	1.79587e-05
			J81X*I422	0	0	0	0	0	0	0	1	5	0	1	2	0	0	1	10	1.79587e-05
			E669 R54X	0	0	0	0	0	0	0	0	0	4	2	1	1	0	2	10	1.79587e-05
			I10X E14X	0	0	0	0	0	0	0	0	0	0	3	2	2	3	0	10	1.79587e-05
			I709 E149 I10X	0	0	0	0	0	0	0	0	0	0	0	4	3	3	0	10	1.79587e-05
			I499 I219	3	0	1	0	2	1	0	0	0	1	1	0	0	0	0	9	1.61629e-05
			K593	2	0	1	2	1	1	0	1	0	0	0	1	0	0	0	9	1.61629e-05
			I519 Y838	2	1	2	0	0	2	0	1	1	0	0	0	0	0	0	9	1.61629e-05
			I509 I259	2	0	1	0	2	0	0	0	1	1	0	0	1	0	1	9	1.61629e-05
			D649 E149	2	0	1	3	0	1	0	1	0	1	0	0	0	0	0	9	1.61629e-05
			K85X	1	4	4	0	0	0	0	0	0	0	0	0	0	0	0	9	1.61629e-05
			I509 N19X	1	1	1	0	0	0	0	0	0	1	1	1	0	1	2	9	1.61629e-05
			F172 J439	1	1	0	1	0	0	0	0	1	2	1	0	0	0	2	9	1.61629e-05
			G819	1	0	1	1	0	1	0	1	2	1	0	0	0	1	0	9	1.61629e-05
			E46X R54X	1	1	3	2	0	0	0	0	0	0	0	0	1	1	0	9	1.61629e-05
			I422 I251	1	0	2	1	0	1	0	0	1	0	2	0	1	0	0	9	1.61629e-05
			E669 E788	1	1	0	0	2	1	0	0	1	0	0	1	2	0	0	9	1.61629e-05
			K660	1	1	0	0	1	1	0	1	1	1	1	0	1	0	0	9	1.61629e-05
			M219	1	4	1	0	0	0	0	2	0	0	1	0	0	0	0	9	1.61629e-05
			I251 I259	1	1	1	0	2	0	0	1	1	2	0	0	0	0	0	9	1.61629e-05
			R570 I219	1	1	1	0	2	0	0	1	1	0	0	2	0	0	0	9	1.61629e-05
			R190	1	0	3	0	0	2	0	0	0	0	1	2	0	0	0	9	1.61629e-05
			I10X F149	1	1	0	0	0	0	0	1	2	2	1	0	0	1	0	9	1.61629e-05
			N390 N179	1	0	0	0	0	0	0	1	1	0	1	3	0	1	1	9	1.61629e-05
			I10X E149 J449	1	0	0	0	0	1	0	0	1	0	1	2	1	0	2	9	1.61629e-05
			G309 I694	1	0	0	0	0	0	0	0	1	2	1	1	1	1	1	9	1.61629e-05
			I251 E669	1	1	1	0	0	0	0	1	0	0	2	0	1	1	1	9	1.61629e-05
			E669 K760	1	0	1	0	1	0	0	0	3	0	0	0	2	0	1	9	1.61629e-05
			I64X E119	1	0	0	0	1	0	0	2	0	1	2	0	0	1	1	9	1.61629e-05
			I10X F172 F102	0	1	0	0	0	0	0	0	3	0	2	1	1	0	1	9	1.61629e-05
			K861	0	0	1	0	1	1	0	3	0	0	1	1	0	0	1	9	1.61629e-05
			F172 E119	0	1	0	0	0	1	0	0	1	0	1	2	3	0	0	9	1.61629e-05
			I420 E149	0	1	1	1	1	2	0	0	0	0	1	2	0	0	0	9	1.61629e-05
			R99X I219	0	0	0	0	0	0	0	0	2	2	2	1	0	1	1	9	1.61629e-05
			R073	0	0	0	0	0	0	0	1	1	2	1	0	0	2	2	9	1.61629e-05
			I10X G409	0	0	0	1	0	1	0	1	1	2	0	0	1	1	1	9	1.61629e-05
			I979	0	1	0	0	1	1	0	2	1	1	0	0	0	2	0	9	1.61629e-05
			I738	0	0	1	0	0	1	1	0	0	0	1	3	1	1	0	9	1.61629e-05
			B570	0	1	0	0	1	2	2	0	1	1	0	0	1	0	0	9	1.61629e-05
			E780 I10X	0	1	0	1	0	0	0	0	0	0	1	0	3	2	1	9	1.61629e-05
			S729 Y349	0	2	1	1	0	1	0	0	1	1	0	2	0	0	0	9	1.61629e-05
			J189 I509	0	1	1	0	0	0	0	0	1	2	1	2	1	0	0	9	1.61629e-05
			J459 F172	0	0	0	2	1	1	0	0	1	0	1	2	0	1	0	9	1.61629e-05
			I255 I709	0	3	1	0	0	0	0	0	0	2	0	0	1	1	1	9	1.61629e-05
			K291	0	3	0	1	1	0	1	1	1	0	1	0	0	0	0	9	1.61629e-05
			I080	0	2	0	0	2	1	1	0	0	0	2	0	0	1	0	9	1.61629e-05
			I10X E878	0	0	0	2	0	1	0	2	0	0	1	0	2	1	0	9	1.61629e-05
			Y841	0	1	0	1	1	0	0	0	0	0	2	1	1	1	1	9	1.61629e-05
			I420 I251	0	0	1	1	1	1	0	0	0	2	0	1	1	0	1	9	1.61629e-05
			E149 E780	0	0	1	1	1	1	0	1	1	0	0	1	0	0	2	9	1.61629e-05
			E039 E149	0	1	1	0	0	0	0	1	2	0	1	1	2	0	0	9	1.61629e-05
			E119 R54X	0	0	0	1	0	0	0	0	0	2	3	1	0	2	0	9	1.61629e-05
			I690	0	0	2	0	1	0	0	0	0	0	1	3	0	0	2	9	1.61629e-05
			J81X J90	0	1	0	0	3	2	0	0	3	0	0	0	0	0	0	9	1.61629e-05
			N939	0	1	1	1	1	1	2	0	0	0	1	0	0	1	0	9	1.61629e-05
			J398	0	0	1	1	1	0	1	2	0	0	2	0	1	0	0	9	1.61629e-05
			I709 E669	0	0	1	0	1	0	0	1	1	2	0	1	0	0	2	9	1.61629e-05
			R600	0	0	0	1	0	1	0	2	1	1	1	2	0	0	0	9	1.61629e-05
			A419 N19X	0	0	0	0	0	0	0	0	0	1	0	4	2	1	1	9	1.61629e-05
			I251 I10X E149	0	0	1	0	0	0	0	1	1	0	0	1	3	0	2	9	1.61629e-05
			I694 I10	0	0	0	0	2	3	0	2	2	0	0	0	0	0	0	9	1.61629e-05
			I10X M819	0	0	2	1	3	0	0	1	0	0	1	0	1	0	0	9	1.61629e-05
			Y442	0	0	1	0	0	0	0	1	0	0	2	3	1	1	0	9	1.61629e-05
			I255 Y832	0	0	0	0	1	0	0	0	0	0	1	3	1	1	2	9	1.61629e-05
			I10X M069	0	0	0	0	1	0	0	0	1	1	0	2	0	1	3	9	1.61629e-05
			I48X J449	0	0	1	0	0	1	0	0	0	0	1	1	2	3	0	9	1.61629e-05
			I500 N179	0	0	1	0	0	1	0	0	2	1	0	0	2	1	1	9	1.61629e-05
			I219 J81	0	0	0	0	1	5	0	3	0	0	0	0	0	0	0	9	1.61629e-05
			E139	0	0	0	0	2	1	1	1	0	1	0	0	1	1	1	9	1.61629e-05
			I10X N19	0	0	0	0	3	3	0	2	1	0	0	0	0	0	0	9	1.61629e-05
			G309 R54	0	0	0	0	3	1	0	2	3	0	0	0	0	0	0	9	1.61629e-05
			J150	0	0	0	0	1	0	1	0	1	2	0	0	3	1	0	9	1.61629e-05
			A403	0	0	0	0	0	2	0	0	0	0	1	0	3	3	0	9	1.61629e-05
			G300	0	0	0	0	0	1	0	0	2	5	0	0	0	0	1	9	1.61629e-05
			I10X E660	0	0	0	0	0	1	0	1	0	0	0	2	2	2	1	9	1.61629e-05
			I99X*I251	0	0	0	0	0	0	8	0	0	0	1	0	0	0	0	9	1.61629e-05
			I517*E149	0	0	0	0	0	0	5	0	0	0	0	1	0	3	0	9	1.61629e-05
			I10X*I48	0	0	0	0	0	0	2	2	5	0	0	0	0	0	0	9	1.61629e-05
			I499*I10	0	0	0	0	0	0	4	2	3	0	0	0	0	0	0	9	1.61629e-05
			I10X*I517	0	0	0	0	0	0	0	0	0	1	2	2	0	2	2	9	1.61629e-05
			I422*E669	0	0	0	0	0	0	6	1	0	0	0	0	0	2	0	9	1.61629e-05
			Y832*I248	0	0	0	0	0	0	2	0	1	0	3	2	0	1	0	9	1.61629e-05
			E142*N189	0	0	0	0	0	0	0	1	3	0	1	2	2	0	0	9	1.61629e-05
			G309*I10	0	0	0	0	0	0	3	2	4	0	0	0	0	0	0	9	1.61629e-05
			J189*I10	0	0	0	0	0	0	4	1	4	0	0	0	0	0	0	9	1.61629e-05
			I255*Y832	0	0	0	0	0	0	1	0	0	0	1	3	1	1	2	9	1.61629e-05
			J449*I500	0	0	0	0	0	0	1	1	0	2	2	2	0	0	1	9	1.61629e-05
			I259*N189	0	0	0	0	0	0	2	1	2	1	0	0	1	0	2	9	1.61629e-05
			I10X*F03	0	0	0	0	0	0	3	4	2	0	0	0	0	0	0	9	1.61629e-05
			I251*I10X*E149	0	0	0	0	0	0	0	1	1	1	0	1	3	0	2	9	1.61629e-05
			E149*I248	0	0	0	0	0	0	2	0	2	0	1	1	0	3	0	9	1.61629e-05
			I500*J449	0	0	0	0	0	0	0	1	3	0	2	0	3	0	0	9	1.61629e-05
			N189*Y841	0	0	0	0	0	0	0	0	0	0	3	2	0	3	1	9	1.61629e-05
			J449*I509	0	0	0	0	0	0	1	0	0	0	3	3	1	1	0	9	1.61629e-05
			I509*J189	0	0	0	0	0	0	2	0	3	0	0	1	1	0	2	9	1.61629e-05
			I251*F172	0	0	0	0	0	0	0	1	0	1	3	1	0	1	2	9	1.61629e-05
			F172*R54X	0	0	0	0	0	0	0	0	0	3	1	3	0	0	2	9	1.61629e-05
			E119*R54X	0	0	0	0	0	0	0	0	0	3	3	1	0	2	0	9	1.61629e-05
			E149*D649	0	0	0	0	0	0	1	0	2	2	0	3	1	0	0	9	1.61629e-05
			E149*E789	0	0	0	0	0	0	1	2	0	1	1	1	0	2	1	9	1.61629e-05
			E149*I10X*E788	0	0	0	0	0	0	1	0	0	1	3	3	1	0	0	9	1.61629e-05
			E119*E788	0	0	0	0	0	0	0	1	4	1	0	1	1	0	1	9	1.61629e-05
			E788*E669	0	0	0	0	0	0	1	1	1	1	1	2	1	1	0	9	1.61629e-05
			N19X*J969	0	0	0	0	0	0	1	0	2	0	0	2	1	3	0	9	1.61629e-05
			I48X*N189	0	0	0	0	0	0	0	0	5	1	1	1	0	1	0	9	1.61629e-05
			Y832*I519	0	0	0	0	0	0	1	0	2	3	2	0	1	0	0	9	1.61629e-05
			J189*Y95	0	0	0	0	0	0	0	5	4	0	0	0	0	0	0	9	1.61629e-05
			J81X*J948	0	0	0	0	0	0	0	0	4	1	2	2	0	0	0	9	1.61629e-05
			R578 A419	0	0	0	0	0	0	0	0	1	0	1	3	2	2	0	9	1.61629e-05
			I22X	0	0	0	0	0	0	0	0	0	2	4	1	1	0	1	9	1.61629e-05
			E66X	0	0	0	0	0	0	0	0	0	0	0	1	1	3	4	9	1.61629e-05
			K30X	3	0	2	0	1	0	0	2	0	0	0	0	0	0	0	8	1.4367e-05
			I517 I119	2	2	0	0	3	0	0	0	0	0	0	0	0	1	0	8	1.4367e-05
			I252 I129	2	1	2	0	0	0	0	1	1	0	1	0	0	0	0	8	1.4367e-05
			I219 I469	2	0	1	2	1	0	0	0	0	0	0	0	0	1	1	8	1.4367e-05
			R54X I709	2	0	0	0	0	1	0	1	1	1	0	1	0	0	1	8	1.4367e-05
			R068	1	0	0	0	0	0	1	0	0	0	3	1	1	1	0	8	1.4367e-05
			G822	1	0	1	1	1	1	0	1	1	0	0	0	0	1	0	8	1.4367e-05
			I517 I129	1	1	0	0	1	0	0	0	3	0	0	0	1	1	0	8	1.4367e-05
			I509 I499	1	1	0	2	0	1	0	0	0	0	1	0	1	0	1	8	1.4367e-05
			I10X Y832	1	0	2	0	0	2	0	1	1	0	0	0	1	0	0	8	1.4367e-05
			N281	1	1	0	0	0	2	0	0	0	0	3	0	0	1	0	8	1.4367e-05
			I219 I251	1	1	0	0	0	2	0	0	0	1	3	0	0	0	0	8	1.4367e-05
			I152	1	1	0	0	0	0	0	2	0	0	1	2	0	0	1	8	1.4367e-05
			N19X A419	1	1	0	1	0	0	0	1	0	0	1	0	0	2	1	8	1.4367e-05
			I422 I129	1	1	1	0	1	0	0	0	0	1	1	0	1	1	0	8	1.4367e-05
			I10X M199	1	0	1	0	0	2	0	2	0	0	1	0	1	0	0	8	1.4367e-05
			I48X N189	1	0	0	0	0	0	0	0	4	1	1	1	0	0	0	8	1.4367e-05
			R609	1	1	0	0	1	1	2	0	1	0	0	0	1	0	0	8	1.4367e-05
			R011	1	0	0	0	0	0	1	1	1	1	1	1	1	0	0	8	1.4367e-05
			I219 A419	1	0	1	1	2	0	0	1	1	0	0	1	0	0	0	8	1.4367e-05
			Y831 I219	1	0	0	0	0	2	0	1	2	0	1	1	0	0	0	8	1.4367e-05
			E40X	1	1	2	0	0	0	0	0	1	1	0	1	0	1	0	8	1.4367e-05
			I509 J189	1	0	0	0	0	0	0	0	3	0	0	1	1	0	2	8	1.4367e-05
			E149 E46X	1	1	0	1	0	0	0	0	0	0	0	2	2	0	1	8	1.4367e-05
			R54X J449	1	1	0	0	2	0	0	0	0	1	2	1	0	0	0	8	1.4367e-05
			I442 E149	1	0	0	3	0	0	0	0	1	0	0	0	1	0	2	8	1.4367e-05
			J439 E149	1	1	0	0	0	0	0	1	0	2	1	0	1	1	0	8	1.4367e-05
			E149 F329	1	0	0	0	0	1	0	0	0	1	2	0	1	2	0	8	1.4367e-05
			J180 I129	1	0	1	1	2	1	0	0	0	0	2	0	0	0	0	8	1.4367e-05
			I259 J449	1	0	0	2	0	1	0	0	1	0	1	1	0	1	0	8	1.4367e-05
			I350 I10X	1	0	0	0	0	0	0	0	0	2	0	0	2	3	0	8	1.4367e-05
			I341	1	2	1	0	1	0	0	1	0	0	0	0	0	1	1	8	1.4367e-05
			E079	1	0	1	0	1	0	2	0	0	0	0	0	1	2	0	8	1.4367e-05
			N390 A419	1	0	0	0	1	0	0	0	0	0	1	0	2	1	2	8	1.4367e-05
			T828	0	0	0	0	1	1	0	1	0	3	1	0	1	0	0	8	1.4367e-05
			M545	0	0	1	1	2	0	0	1	0	0	1	0	1	1	0	8	1.4367e-05
			I10X K746	0	0	0	1	0	1	0	1	1	0	0	2	0	0	2	8	1.4367e-05
			K573	0	0	2	0	1	2	2	0	0	0	0	1	0	0	0	8	1.4367e-05
			K279	0	2	0	0	2	1	0	0	0	0	0	0	0	2	1	8	1.4367e-05
			I219 I252	0	2	3	0	0	0	0	0	0	0	0	1	0	2	0	8	1.4367e-05
			I251 N189	0	0	0	0	0	0	0	1	0	3	0	1	0	1	2	8	1.4367e-05
			I519 I219	0	1	0	0	1	1	0	0	0	0	1	0	1	1	2	8	1.4367e-05
			B349	0	0	1	0	0	0	1	0	0	0	3	3	0	0	0	8	1.4367e-05
			G969	0	2	1	2	0	0	1	0	1	0	0	1	0	0	0	8	1.4367e-05
			I019	0	0	0	0	0	1	2	1	0	1	1	1	0	0	1	8	1.4367e-05
			I255 N189	0	1	0	0	1	1	0	2	0	0	1	0	1	0	1	8	1.4367e-05
			I219 I269	0	0	0	0	2	2	0	0	1	1	1	0	1	0	0	8	1.4367e-05
			F106	0	0	1	0	3	2	1	0	0	0	1	0	0	0	0	8	1.4367e-05
			I48X J189	0	1	0	0	1	0	0	0	1	1	0	0	0	3	1	8	1.4367e-05
			J439 I10X	0	2	1	1	0	0	0	0	0	1	0	1	2	0	0	8	1.4367e-05
			I499 I10	0	0	0	0	1	2	0	2	3	0	0	0	0	0	0	8	1.4367e-05
			Y834 I251	0	0	0	0	0	0	0	1	1	2	1	1	1	0	1	8	1.4367e-05
			I10X Y838	0	0	1	1	0	1	0	0	1	0	1	1	0	2	0	8	1.4367e-05
			J81X I10X	0	1	0	0	0	0	0	0	0	0	2	3	1	0	1	8	1.4367e-05
			J449 I251	0	0	0	0	0	1	0	0	1	0	0	2	2	1	1	8	1.4367e-05
			J180 N179	0	1	2	0	1	1	0	0	1	0	0	1	0	0	1	8	1.4367e-05
			R160	0	2	0	0	0	1	0	2	2	0	0	1	0	0	0	8	1.4367e-05
			I219 N189	0	1	1	0	0	0	0	0	0	0	0	2	1	1	2	8	1.4367e-05
			G629	0	1	0	0	0	0	2	0	0	2	0	0	1	0	2	8	1.4367e-05
			J449 I509	0	1	1	0	0	0	0	0	0	0	2	3	1	0	0	8	1.4367e-05
			Y833	0	2	2	0	1	0	0	1	0	1	0	1	0	0	0	8	1.4367e-05
			N179 I48X	0	0	1	1	0	0	0	0	0	0	0	0	1	2	3	8	1.4367e-05
			I678 N179	0	1	0	1	2	1	0	0	1	2	0	0	0	0	0	8	1.4367e-05
			E149 I10X I64X	0	2	0	0	0	0	0	0	0	0	2	2	0	0	2	8	1.4367e-05
			I517 E669	0	2	2	0	0	1	0	0	0	0	1	1	0	0	1	8	1.4367e-05
			E112	0	0	1	0	0	1	0	1	1	1	0	2	0	1	0	8	1.4367e-05
			R17X	0	1	1	0	2	0	0	0	0	2	0	1	0	1	0	8	1.4367e-05
			M790	0	0	0	1	3	0	0	1	1	0	0	2	0	0	0	8	1.4367e-05
			I500 I499	0	0	1	0	1	0	0	1	1	1	0	0	0	3	0	8	1.4367e-05
			F439	0	0	2	0	1	1	0	2	0	0	1	1	0	0	0	8	1.4367e-05
			I64X I219	0	0	1	0	0	0	0	0	2	1	1	0	1	0	2	8	1.4367e-05
			N179 N390	0	1	0	0	0	0	0	2	0	2	1	0	0	1	1	8	1.4367e-05
			J960 N179	0	1	1	1	1	0	0	1	1	0	0	0	0	0	2	8	1.4367e-05
			I10X E142	0	1	1	2	0	1	0	0	0	0	1	1	1	0	0	8	1.4367e-05
			N179 J180	0	1	0	1	2	1	0	0	0	0	2	0	1	0	0	8	1.4367e-05
			E148 E788	0	1	1	1	0	3	0	0	0	0	0	0	0	0	2	8	1.4367e-05
			E148 E669	0	1	2	0	0	1	0	0	1	1	0	0	0	0	2	8	1.4367e-05
			F172 I251	0	1	0	0	0	0	0	3	3	0	0	0	0	1	0	8	1.4367e-05
			E105	0	0	0	0	1	0	1	0	0	0	1	0	1	3	1	8	1.4367e-05
			I10X F419	0	0	2	3	0	0	0	1	1	0	0	0	0	0	1	8	1.4367e-05
			I10X T652	0	0	1	2	0	0	0	1	0	0	0	1	2	1	0	8	1.4367e-05
			I639 I10X	0	1	2	0	0	0	0	0	0	0	2	0	0	1	2	8	1.4367e-05
			C509 I10X	0	1	1	0	0	0	0	0	0	0	1	0	2	2	1	8	1.4367e-05
			I10X F171	0	0	0	0	0	0	0	0	0	1	0	1	1	0	5	8	1.4367e-05
			I629	0	0	1	0	2	1	0	0	1	1	0	1	0	0	1	8	1.4367e-05
			E149 B572	0	0	2	2	0	0	0	1	0	0	0	0	0	1	2	8	1.4367e-05
			E789 I10X	0	0	2	0	0	0	0	0	0	0	2	0	0	1	3	8	1.4367e-05
			G309 F329	0	0	1	0	1	0	0	0	0	1	1	1	0	3	0	8	1.4367e-05
			E669 F329	0	0	0	1	1	1	0	0	1	1	1	0	0	2	0	8	1.4367e-05
			J81X I255 I422	0	0	0	5	1	0	0	1	0	0	1	0	0	0	0	8	1.4367e-05
			I251 I48X	0	0	0	3	0	0	0	0	0	1	3	0	0	1	0	8	1.4367e-05
			E871	0	0	0	1	0	2	0	1	0	1	0	2	0	0	1	8	1.4367e-05
			M169	0	0	0	1	0	2	1	0	1	0	0	0	1	1	1	8	1.4367e-05
			N288	0	0	0	0	2	0	3	0	1	1	1	0	0	0	0	8	1.4367e-05
			E149 E789	0	0	0	0	0	0	0	2	0	1	1	1	0	2	1	8	1.4367e-05
			I248*I10	0	0	0	0	0	0	3	4	1	0	0	0	0	0	0	8	1.4367e-05
			I252*I10	0	0	0	0	0	0	5	1	2	0	0	0	0	0	0	8	1.4367e-05
			I99X*I709	0	0	0	0	0	0	3	0	0	0	1	0	4	0	0	8	1.4367e-05
			J439*I709	0	0	0	0	0	0	4	3	1	0	0	0	0	0	0	8	1.4367e-05
			I219*I64	0	0	0	0	0	0	5	2	1	0	0	0	0	0	0	8	1.4367e-05
			J449*N179	0	0	0	0	0	0	1	2	1	0	0	2	0	1	1	8	1.4367e-05
			J449*N189	0	0	0	0	0	0	0	3	0	3	1	0	0	0	1	8	1.4367e-05
			E149*K760	0	0	0	0	0	0	3	0	1	1	1	0	1	1	0	8	1.4367e-05
			E149*I420	0	0	0	0	0	0	2	0	1	0	0	1	1	1	2	8	1.4367e-05
			I252*E149	0	0	0	0	0	0	2	2	1	0	0	2	0	0	1	8	1.4367e-05
			E149*A419	0	0	0	0	0	0	1	2	1	0	0	1	2	0	1	8	1.4367e-05
			F172*I709	0	0	0	0	0	0	0	2	0	4	0	0	1	1	0	8	1.4367e-05
			N189*E109	0	0	0	0	0	0	2	0	1	1	0	1	0	0	3	8	1.4367e-05
			G20X*G309	0	0	0	0	0	0	0	1	2	1	0	1	0	2	1	8	1.4367e-05
			E149*J180	0	0	0	0	0	0	0	0	1	3	2	0	1	1	0	8	1.4367e-05
			I517*I251	0	0	0	0	0	0	1	0	0	0	1	1	1	4	0	8	1.4367e-05
			N179*N390	0	0	0	0	0	0	1	2	0	2	1	0	0	1	1	8	1.4367e-05
			N179*J449	0	0	0	0	0	0	1	1	0	2	1	1	0	1	1	8	1.4367e-05
			I64X*I219	0	0	0	0	0	0	1	0	2	1	1	0	1	0	2	8	1.4367e-05
			I10X*I693	0	0	0	0	0	0	2	0	0	0	1	0	1	3	1	8	1.4367e-05
			Y832*I259	0	0	0	0	0	0	2	0	1	0	0	1	2	2	0	8	1.4367e-05
			I10X*E112	0	0	0	0	0	0	2	0	0	0	0	1	1	1	3	8	1.4367e-05
			I219*N189	0	0	0	0	0	0	0	0	0	0	1	2	2	1	2	8	1.4367e-05
			I219*N179	0	0	0	0	0	0	0	1	0	2	3	0	0	2	0	8	1.4367e-05
			Y831*I251	0	0	0	0	0	0	2	1	1	0	0	2	0	1	1	8	1.4367e-05
			I119*I420	0	0	0	0	0	0	2	0	1	3	0	1	0	1	0	8	1.4367e-05
			Y838*I259	0	0	0	0	0	0	1	0	1	0	0	1	2	2	1	8	1.4367e-05
			R570*R571	0	0	0	0	0	0	1	0	0	2	0	2	0	2	1	8	1.4367e-05
			E669*K760	0	0	0	0	0	0	0	0	3	0	1	0	2	0	2	8	1.4367e-05
			I709*E669	0	0	0	0	0	0	1	1	1	2	0	1	0	0	2	8	1.4367e-05
			I10X*G409	0	0	0	0	0	0	0	1	1	2	0	0	1	1	2	8	1.4367e-05
			I255*I48X	0	0	0	0	0	0	1	0	0	1	1	2	1	2	0	8	1.4367e-05
			I10X*K746	0	0	0	0	0	0	1	1	1	0	0	2	0	1	2	8	1.4367e-05
			E149*I678	0	0	0	0	0	0	0	2	1	2	1	1	0	1	0	8	1.4367e-05
			J439*I10X	0	0	0	0	0	0	0	0	0	1	0	1	3	3	0	8	1.4367e-05
			E149*I519	0	0	0	0	0	0	1	0	0	0	2	2	2	0	1	8	1.4367e-05
			I10X*I209	0	0	0	0	0	0	0	0	2	1	1	1	1	2	0	8	1.4367e-05
			I251*I700	0	0	0	0	0	0	1	0	1	0	3	0	2	0	1	8	1.4367e-05
			I10X*E149*I219	0	0	0	0	0	0	0	2	2	0	1	1	1	0	1	8	1.4367e-05
			I509*I219	0	0	0	0	0	0	1	0	1	0	0	2	1	0	3	8	1.4367e-05
			E788 F419	0	0	0	0	0	0	0	1	1	4	0	1	0	0	1	8	1.4367e-05
			E117 I10X	0	0	0	0	0	0	0	0	0	1	0	4	1	0	2	8	1.4367e-05
			N039 I10X	0	0	0	0	0	0	0	0	0	0	1	2	0	2	3	8	1.4367e-05
			E115 I10X	0	0	0	0	0	0	0	0	0	0	2	4	1	0	1	8	1.4367e-05
			E149 Y832	2	3	0	1	0	0	0	0	0	1	0	0	0	0	0	7	1.25711e-05
			L109	2	1	1	0	0	0	0	0	1	0	0	0	2	0	0	7	1.25711e-05
			J81X R048	2	0	1	1	0	1	0	0	0	0	0	0	1	1	0	7	1.25711e-05
			J180 I10X	2	0	1	0	0	0	0	0	0	2	1	0	0	1	0	7	1.25711e-05
			I10X E059	2	0	0	0	1	1	0	2	0	0	1	0	0	0	0	7	1.25711e-05
			I512	1	0	1	1	1	0	0	0	1	1	1	0	0	0	0	7	1.25711e-05
			E149 F102	1	0	0	1	0	1	0	0	0	0	0	1	1	0	2	7	1.25711e-05
			I469 I219	1	0	0	1	1	1	0	1	1	0	0	1	0	0	0	7	1.25711e-05
			N179 J969	1	1	2	0	0	1	0	1	0	0	0	0	0	1	0	7	1.25711e-05
			K800	1	0	1	0	1	1	1	1	1	0	0	0	0	0	0	7	1.25711e-05
			I739 E149	1	1	0	0	1	0	0	0	2	1	0	0	1	0	0	7	1.25711e-05
			G978	1	0	1	1	0	0	2	1	0	0	1	0	0	0	0	7	1.25711e-05
			J81X J90X	1	0	2	0	0	0	0	0	0	0	3	0	1	0	0	7	1.25711e-05
			G309 N189	1	0	0	0	0	0	0	3	0	2	0	1	0	0	0	7	1.25711e-05
			J449 E669	1	0	0	0	0	0	0	0	1	0	0	0	2	1	2	7	1.25711e-05
			E141 I10X	1	1	0	0	0	0	0	0	0	1	1	1	0	0	2	7	1.25711e-05
			N189 I251	1	1	0	0	1	0	0	2	0	0	1	1	0	0	0	7	1.25711e-05
			J439 I709	1	0	1	1	0	0	0	3	1	0	0	0	0	0	0	7	1.25711e-05
			I10X E149 I219	1	0	0	0	1	0	0	2	1	0	1	1	0	0	0	7	1.25711e-05
			I809	1	1	1	1	1	1	0	0	0	1	0	0	0	0	0	7	1.25711e-05
			K929	1	0	0	1	0	1	0	1	1	0	0	0	2	0	0	7	1.25711e-05
			I219 Y838	1	0	0	0	0	2	0	1	1	2	0	0	0	0	0	7	1.25711e-05
			C788	1	0	0	1	1	1	0	1	1	1	0	0	0	0	0	7	1.25711e-05
			E780 E149	1	0	0	2	2	0	0	0	1	0	0	0	0	1	0	7	1.25711e-05
			I10X E149 I694	1	0	1	0	0	1	0	0	0	1	0	1	0	0	2	7	1.25711e-05
			I219 J449	1	0	1	0	0	0	0	0	2	0	0	0	0	1	2	7	1.25711e-05
			C911	1	2	0	1	1	0	0	0	0	0	0	1	0	1	0	7	1.25711e-05
			J449 I64X	1	0	0	0	0	0	0	0	0	1	0	1	0	3	1	7	1.25711e-05
			E149 I129	1	1	0	0	2	0	0	0	1	0	1	1	0	0	0	7	1.25711e-05
			N189 E039	1	1	1	0	1	0	0	1	0	1	0	1	0	0	0	7	1.25711e-05
			R268	1	0	0	0	0	0	0	0	2	0	0	1	1	0	2	7	1.25711e-05
			D571	1	1	2	0	0	0	0	0	1	1	0	1	0	0	0	7	1.25711e-05
			J969 J189	1	0	0	0	0	0	0	0	1	1	1	1	0	2	0	7	1.25711e-05
			I678 J189	1	0	1	0	0	1	0	1	0	0	0	0	2	1	0	7	1.25711e-05
			N179 I251	1	0	1	0	0	1	0	0	0	1	1	1	0	0	1	7	1.25711e-05
			I48X I509	1	0	1	0	0	1	0	1	0	0	1	0	0	2	0	7	1.25711e-05
			N189 E109	1	0	0	1	0	0	0	0	1	1	0	1	0	0	2	7	1.25711e-05
			I509 E119	1	2	0	0	0	1	0	0	0	0	0	0	1	2	0	7	1.25711e-05
			N189 E148	1	0	1	0	0	0	0	0	0	0	0	0	3	0	2	7	1.25711e-05
			I219 F172	0	1	1	0	0	1	0	0	0	1	0	1	1	1	0	7	1.25711e-05
			J81X J960	0	0	1	0	0	0	0	1	0	3	0	0	0	1	1	7	1.25711e-05
			I64X F172	0	1	0	1	2	0	0	1	0	0	0	0	1	1	0	7	1.25711e-05
			G049	0	0	0	0	0	0	0	1	0	0	1	1	3	1	0	7	1.25711e-05
			I741	0	0	0	0	1	1	0	1	0	1	0	2	0	0	1	7	1.25711e-05
			Y832 I10X	0	0	1	1	0	0	0	0	0	0	1	2	2	0	0	7	1.25711e-05
			C798	0	0	0	0	3	0	0	0	0	0	1	2	1	0	0	7	1.25711e-05
			I259 I709	0	3	0	0	0	0	0	0	0	0	0	1	0	2	1	7	1.25711e-05
			I219 I499	0	2	1	0	1	1	0	0	1	0	0	1	0	0	0	7	1.25711e-05
			I219 I509	0	0	0	0	1	2	0	0	1	0	1	0	0	1	1	7	1.25711e-05
			K590	0	1	0	0	1	0	0	0	1	0	0	0	2	0	2	7	1.25711e-05
			H319	0	1	0	0	1	0	1	0	1	1	1	1	0	0	0	7	1.25711e-05
			B559	0	0	0	1	1	2	1	0	0	1	1	0	0	0	0	7	1.25711e-05
			I251 I700	0	0	0	0	0	0	0	0	1	0	3	0	2	0	1	7	1.25711e-05
			J459 I10X	0	3	1	0	0	0	0	0	0	3	0	0	0	0	0	7	1.25711e-05
			K805	0	1	2	1	0	0	1	1	0	0	0	0	0	1	0	7	1.25711e-05
			I252 I119	0	1	2	0	3	1	0	0	0	0	0	0	0	0	0	7	1.25711e-05
			E119 I694	0	0	0	0	0	0	0	0	1	2	0	1	1	1	1	7	1.25711e-05
			I48X N179	0	1	1	1	0	0	0	0	1	0	1	2	0	0	0	7	1.25711e-05
			I499 E149	0	0	1	1	1	0	0	0	0	1	1	0	1	1	0	7	1.25711e-05
			J449 I500	0	0	1	1	0	0	0	1	0	1	1	1	0	0	1	7	1.25711e-05
			N119	0	2	1	0	3	0	0	0	0	1	0	0	0	0	0	7	1.25711e-05
			I119 I252	0	3	0	0	0	0	0	0	0	2	0	1	0	0	1	7	1.25711e-05
			R609 J81X	0	1	0	0	0	0	0	0	0	0	0	0	6	0	0	7	1.25711e-05
			I10X J180	0	0	0	1	2	0	0	1	1	0	0	2	0	0	0	7	1.25711e-05
			I129 E669	0	2	0	0	2	0	0	0	1	0	0	1	1	0	0	7	1.25711e-05
			R042	0	1	0	1	1	0	0	0	1	0	0	0	2	0	1	7	1.25711e-05
			D619	0	1	0	0	0	0	0	0	2	0	2	0	0	1	1	7	1.25711e-05
			I10X E149 J459	0	2	0	0	1	0	0	0	0	0	1	0	0	2	1	7	1.25711e-05
			I10X E110	0	1	0	0	0	0	0	1	0	0	0	0	2	2	1	7	1.25711e-05
			E149 E142	0	1	0	0	1	1	0	0	0	0	1	0	1	2	0	7	1.25711e-05
			I639 E149	0	1	0	1	0	0	0	1	0	0	2	1	1	0	0	7	1.25711e-05
			I694 G309	0	1	1	0	0	0	0	1	0	3	1	0	0	0	0	7	1.25711e-05
			I10X I719	0	1	0	1	0	0	0	0	0	1	0	2	1	0	1	7	1.25711e-05
			K290	0	0	0	1	1	1	0	1	2	0	0	1	0	0	0	7	1.25711e-05
			R578 R570	0	1	0	0	2	0	0	0	2	0	1	0	0	1	0	7	1.25711e-05
			N179 I219	0	0	0	0	0	1	0	0	2	0	1	1	0	2	0	7	1.25711e-05
			W189 S729	0	1	0	0	0	0	0	0	1	1	1	0	0	3	0	7	1.25711e-05
			A419 J984	0	0	0	2	0	0	0	0	0	0	1	1	0	2	1	7	1.25711e-05
			A419 J969	0	1	0	1	1	1	0	0	1	0	0	1	0	0	1	7	1.25711e-05
			E669 I129	0	1	1	1	2	1	0	0	0	0	0	0	0	0	1	7	1.25711e-05
			M179	0	1	1	0	0	0	0	1	0	1	1	0	1	0	1	7	1.25711e-05
			I48X I251	0	0	0	0	0	0	0	0	0	2	2	1	1	1	0	7	1.25711e-05
			N19X I509	0	1	1	1	0	0	0	0	0	2	0	0	1	0	1	7	1.25711e-05
			E669 E119	0	1	2	0	1	0	0	0	0	0	0	0	1	1	1	7	1.25711e-05
			N189 E878	0	1	2	0	1	1	0	0	0	0	0	0	0	1	1	7	1.25711e-05
			I10X N180	0	1	0	1	1	0	0	0	0	1	0	1	0	1	1	7	1.25711e-05
			N300	0	0	1	0	0	0	0	0	0	0	0	2	4	0	0	7	1.25711e-05
			I515 Y832	0	0	2	0	0	0	0	0	1	0	1	3	0	0	0	7	1.25711e-05
			N179 J988	0	0	1	0	1	0	0	0	1	1	0	1	2	0	0	7	1.25711e-05
			R008	0	0	2	1	0	0	0	0	0	0	0	1	0	0	3	7	1.25711e-05
			I64X R54X	0	0	2	0	0	0	0	0	0	1	2	0	1	0	1	7	1.25711e-05
			C760	0	0	0	1	0	0	0	1	1	0	0	3	1	0	0	7	1.25711e-05
			I500 I48X	0	0	0	1	0	0	0	0	0	0	2	1	0	1	2	7	1.25711e-05
			T931	0	0	1	0	1	0	0	1	1	0	1	0	0	0	2	7	1.25711e-05
			J948 J81X	0	0	1	0	0	0	0	0	0	0	5	0	0	1	0	7	1.25711e-05
			E440	0	0	1	1	0	1	0	0	0	0	0	1	1	0	2	7	1.25711e-05
			G309 E039	0	0	1	0	2	1	0	1	0	0	0	1	0	0	1	7	1.25711e-05
			F102 E149	0	0	0	1	0	0	0	1	0	3	0	1	1	0	0	7	1.25711e-05
			K429	0	0	1	0	1	0	2	0	0	0	1	0	1	0	1	7	1.25711e-05
			I119 I10	0	0	0	2	1	2	0	2	0	0	0	0	0	0	0	7	1.25711e-05
			I442 I10	0	0	0	2	2	1	0	0	2	0	0	0	0	0	0	7	1.25711e-05
			I219 I64	0	0	0	0	3	1	0	2	1	0	0	0	0	0	0	7	1.25711e-05
			J81X I10	0	0	0	2	0	3	0	0	2	0	0	0	0	0	0	7	1.25711e-05
			I10X E112	0	0	0	0	1	0	0	0	0	0	0	1	1	1	3	7	1.25711e-05
			E149 J81	0	0	0	1	1	1	0	1	3	0	0	0	0	0	0	7	1.25711e-05
			I10X E116	0	0	0	0	0	0	0	0	1	0	1	1	2	2	0	7	1.25711e-05
			J81X I259 I422	0	0	0	0	0	0	0	0	5	0	0	2	0	0	0	7	1.25711e-05
			R578 R570 A419	0	0	0	0	0	0	0	0	1	2	2	0	1	0	1	7	1.25711e-05
			E788 E119	0	0	0	0	1	1	0	0	1	1	0	0	0	1	2	7	1.25711e-05
			I10X F03	0	0	0	0	1	1	0	4	1	0	0	0	0	0	0	7	1.25711e-05
			C509 E149	0	0	0	0	0	2	0	1	0	1	0	0	0	2	1	7	1.25711e-05
			I42X	0	0	0	0	0	1	0	0	0	0	1	0	1	1	3	7	1.25711e-05
			N19X*I10	0	0	0	0	0	0	3	1	3	0	0	0	0	0	0	7	1.25711e-05
			I420*I10	0	0	0	0	0	0	2	3	2	0	0	0	0	0	0	7	1.25711e-05
			J189*N19	0	0	0	0	0	0	2	4	1	0	0	0	0	0	0	7	1.25711e-05
			N189*I509	0	0	0	0	0	0	3	1	0	0	0	3	0	0	0	7	1.25711e-05
			E149*J81	0	0	0	0	0	0	3	1	3	0	0	0	0	0	0	7	1.25711e-05
			J189*I509	0	0	0	0	0	0	0	0	1	2	1	2	1	0	0	7	1.25711e-05
			I509*I251	0	0	0	0	0	0	0	0	2	0	0	2	0	3	0	7	1.25711e-05
			Y838*I248	0	0	0	0	0	0	0	1	1	0	2	0	0	2	1	7	1.25711e-05
			I219*I251	0	0	0	0	0	0	3	0	0	1	3	0	0	0	0	7	1.25711e-05
			I10X*I719	0	0	0	0	0	0	2	0	0	1	0	2	1	0	1	7	1.25711e-05
			I10X*J969	0	0	0	0	0	0	3	0	1	1	1	0	1	0	0	7	1.25711e-05
			E109*I10	0	0	0	0	0	0	2	5	0	0	0	0	0	0	0	7	1.25711e-05
			E669*E788	0	0	0	0	0	0	0	0	1	1	0	1	3	1	0	7	1.25711e-05
			I422*E149	0	0	0	0	0	0	3	1	0	2	0	1	0	0	0	7	1.25711e-05
			J969*J189	0	0	0	0	0	0	1	0	1	1	1	1	0	2	0	7	1.25711e-05
			I219*I509	0	0	0	0	0	0	1	0	1	0	1	2	0	1	1	7	1.25711e-05
			I48X*I251	0	0	0	0	0	0	0	0	0	2	2	1	1	1	0	7	1.25711e-05
			I10X*E878	0	0	0	0	0	0	1	2	0	0	1	0	2	1	0	7	1.25711e-05
			E669*I251	0	0	0	0	0	0	2	0	0	1	1	0	2	0	1	7	1.25711e-05
			I10X*I698	0	0	0	0	0	0	0	0	0	0	0	2	0	2	3	7	1.25711e-05
			E788*E119	0	0	0	0	0	0	1	0	1	1	1	0	0	1	2	7	1.25711e-05
			I251*I509	0	0	0	0	0	0	1	1	0	1	2	1	0	0	1	7	1.25711e-05
			I219*E669	0	0	0	0	0	0	0	2	0	0	0	0	1	0	4	7	1.25711e-05
			J159*N179	0	0	0	0	0	0	0	0	0	4	1	0	0	2	0	7	1.25711e-05
			W180*S729	0	0	0	0	0	0	1	1	1	1	0	0	2	1	0	7	1.25711e-05
			J159*E149	0	0	0	0	0	0	1	0	0	1	0	1	1	1	2	7	1.25711e-05
			I10X*I350	0	0	0	0	0	0	1	2	1	2	0	0	0	0	1	7	1.25711e-05
			I10X*F149	0	0	0	0	0	0	0	1	2	2	1	0	0	1	0	7	1.25711e-05
			I251*I500	0	0	0	0	0	0	0	2	0	2	0	2	1	0	0	7	1.25711e-05
			I519*I219	0	0	0	0	0	0	1	0	0	0	1	0	1	1	3	7	1.25711e-05
			Y349*S729	0	0	0	0	0	0	0	1	1	0	0	3	0	0	2	7	1.25711e-05
			I519*Y832	0	0	0	0	0	0	0	0	3	1	3	0	0	0	0	7	1.25711e-05
			I319 I230	0	0	0	0	0	0	0	1	1	0	1	1	1	0	2	7	1.25711e-05
			I51X	0	0	0	0	0	0	0	1	0	0	2	0	3	0	1	7	1.25711e-05
			I10X N039	0	0	0	0	0	0	0	0	2	1	0	0	2	0	2	7	1.25711e-05
			I255 I48X	0	0	0	0	0	0	0	0	0	1	1	2	1	2	0	7	1.25711e-05
			R54X E46X	3	0	0	0	0	0	0	0	0	1	1	0	0	0	1	6	1.07752e-05
			J81X G936	2	0	1	0	0	1	0	1	0	0	0	0	1	0	0	6	1.07752e-05
			E144	2	0	0	1	1	0	0	0	1	0	0	1	0	0	0	6	1.07752e-05
			N19X J180	2	1	1	1	0	0	0	0	0	0	0	0	0	1	0	6	1.07752e-05
			I509 I255	1	0	1	0	1	0	0	0	0	0	1	0	1	1	0	6	1.07752e-05
			G936 J81X	1	0	3	0	0	0	0	0	0	0	1	0	0	1	0	6	1.07752e-05
			I499 I490	1	0	1	2	1	1	0	0	0	0	0	0	0	0	0	6	1.07752e-05
			I219 E149 I10X	1	0	0	1	0	0	0	0	0	0	1	1	1	1	0	6	1.07752e-05
			J969 J988	1	0	2	0	1	1	0	0	0	0	1	0	0	0	0	6	1.07752e-05
			I251 I672	1	1	1	0	0	0	0	1	1	0	1	0	0	0	0	6	1.07752e-05
			I255 I509	1	0	0	0	0	0	0	1	0	0	1	0	0	0	3	6	1.07752e-05
			I259 I64X	1	0	0	2	0	0	0	0	0	0	1	1	1	0	0	6	1.07752e-05
			I10X J988	1	0	1	0	0	1	0	0	1	1	0	0	0	0	1	6	1.07752e-05
			E147 I10X	1	0	0	0	0	0	0	0	0	0	0	2	1	1	1	6	1.07752e-05
			E149 J439	1	2	0	0	0	0	0	0	2	0	0	0	0	1	0	6	1.07752e-05
			I10X I698	1	0	0	0	0	0	0	0	0	0	0	2	0	2	1	6	1.07752e-05
			E46X D649	1	1	2	0	0	0	0	0	0	1	0	0	0	1	0	6	1.07752e-05
			E149 E878	1	0	0	1	0	0	0	0	1	0	1	0	0	1	1	6	1.07752e-05
			I312 I319	1	0	0	0	0	0	0	0	0	0	1	1	0	2	1	6	1.07752e-05
			I772	1	0	1	0	0	1	0	0	0	0	1	1	0	0	1	6	1.07752e-05
			J81X I259	1	1	0	0	0	0	0	0	0	0	1	2	1	0	0	6	1.07752e-05
			Y832 I515	1	0	0	0	0	0	0	1	3	0	1	0	0	0	0	6	1.07752e-05
			E788 E039	1	0	1	1	0	0	0	1	0	1	0	1	0	0	0	6	1.07752e-05
			I301	1	0	0	2	0	0	0	0	1	0	0	0	1	1	0	6	1.07752e-05
			I219 I694	1	0	1	0	1	0	0	0	0	1	0	0	2	0	0	6	1.07752e-05
			F419 F329	1	0	0	1	0	0	0	0	0	1	0	1	0	2	0	6	1.07752e-05
			A90X	1	1	1	0	0	0	1	0	0	0	0	0	0	1	1	6	1.07752e-05
			I10X I619	1	1	0	0	0	0	0	1	0	0	1	0	0	0	2	6	1.07752e-05
			I10X K920	1	1	1	0	0	0	0	0	0	0	0	2	1	0	0	6	1.07752e-05
			A419 N189	1	0	0	1	1	1	0	0	1	0	1	0	0	0	0	6	1.07752e-05
			E149 N12X	1	1	0	0	0	0	0	0	0	1	0	0	1	2	0	6	1.07752e-05
			E142 I10X	1	0	1	0	0	0	0	0	0	1	0	1	0	2	0	6	1.07752e-05
			J180 A419	1	1	0	0	1	0	0	0	0	1	1	0	1	0	0	6	1.07752e-05
			J969 N179	1	1	0	0	0	0	0	1	3	0	0	0	0	0	0	6	1.07752e-05
			F102 I10X	0	0	2	0	0	0	0	0	0	0	0	1	1	1	1	6	1.07752e-05
			Y839 I519	0	0	0	1	0	0	0	1	0	0	1	0	0	2	1	6	1.07752e-05
			I709 R54X	0	0	3	1	0	0	0	0	0	1	0	0	0	0	1	6	1.07752e-05
			I251 E788	0	0	1	0	2	1	0	0	0	0	1	0	1	0	0	6	1.07752e-05
			J449 E119	0	0	0	0	1	1	0	0	0	0	0	2	1	1	0	6	1.07752e-05
			Y838 E149	0	0	0	2	0	0	0	1	0	0	0	1	2	0	0	6	1.07752e-05
			I509 N179	0	0	2	0	0	0	0	1	1	0	0	1	0	1	0	6	1.07752e-05
			I500 I259	0	0	1	0	0	0	0	1	0	0	1	0	2	1	0	6	1.07752e-05
			I658	0	1	0	2	0	0	0	1	0	1	0	0	1	0	0	6	1.07752e-05
			K811	0	0	0	0	1	0	0	2	0	1	1	1	0	0	0	6	1.07752e-05
			T819	0	0	0	1	1	0	0	0	0	1	1	0	0	2	0	6	1.07752e-05
			Y832 Y831	0	1	0	0	0	1	0	0	2	0	0	2	0	0	0	6	1.07752e-05
			K299	0	1	0	1	0	0	1	0	0	1	0	2	0	0	0	6	1.07752e-05
			I500 I248	0	2	2	0	0	0	0	0	0	1	1	0	0	0	0	6	1.07752e-05
			N189 I48X	0	0	0	0	0	0	0	0	0	1	1	0	0	3	1	6	1.07752e-05
			J189 I678	0	0	0	1	1	0	0	1	1	0	1	1	0	0	0	6	1.07752e-05
			E149 N180	0	0	0	0	2	0	0	0	0	0	0	1	1	2	0	6	1.07752e-05
			J449 I48X	0	0	1	3	0	0	0	0	0	0	0	1	0	1	0	6	1.07752e-05
			N179 K922	0	0	1	1	1	0	0	0	0	1	0	1	0	0	1	6	1.07752e-05
			I10X I350	0	0	0	0	1	0	0	2	0	2	0	0	0	0	1	6	1.07752e-05
			N19X K729	0	0	0	0	0	0	0	0	0	1	1	1	2	1	0	6	1.07752e-05
			C719	0	0	0	0	0	1	1	0	1	0	0	3	0	0	0	6	1.07752e-05
			I509 I48X	0	0	0	0	0	0	0	0	0	1	0	0	3	2	0	6	1.07752e-05
			N189 I10X E149	0	0	2	1	0	0	0	0	0	1	0	2	0	0	0	6	1.07752e-05
			E149 F03X	0	0	1	1	0	0	0	0	0	2	1	0	0	1	0	6	1.07752e-05
			N998	0	1	0	1	1	0	0	0	1	1	0	0	0	1	0	6	1.07752e-05
			I129 I251	0	2	1	0	0	0	0	0	0	0	0	1	1	0	1	6	1.07752e-05
			G919	0	1	1	0	0	1	0	1	1	0	0	0	1	0	0	6	1.07752e-05
			I420 I259	0	1	0	1	1	0	0	0	1	0	1	0	1	0	0	6	1.07752e-05
			N189 N390	0	2	0	0	1	0	0	0	1	1	0	0	0	1	0	6	1.07752e-05
			I517 E149	0	2	0	0	1	0	0	0	0	0	0	0	0	3	0	6	1.07752e-05
			E149 M069	0	2	0	1	1	0	0	0	0	0	0	1	0	1	0	6	1.07752e-05
			I64X G309	0	1	0	1	0	0	0	0	1	0	0	1	1	0	1	6	1.07752e-05
			K801	0	1	1	0	1	0	0	0	0	0	1	1	0	0	1	6	1.07752e-05
			E898	0	1	0	0	1	1	0	0	0	1	1	0	0	1	0	6	1.07752e-05
			I618	0	0	2	0	1	0	1	0	1	0	1	0	0	0	0	6	1.07752e-05
			J988 I10X	0	1	0	0	0	0	0	0	0	1	2	0	2	0	0	6	1.07752e-05
			J960 I219	0	2	0	0	0	0	0	1	1	0	0	0	1	1	0	6	1.07752e-05
			F430	0	1	0	0	1	0	1	2	1	0	0	0	0	0	0	6	1.07752e-05
			I10X I251 E149	0	0	0	0	2	0	0	1	1	1	0	0	1	0	0	6	1.07752e-05
			A169	0	0	1	1	0	1	0	1	0	0	0	0	1	0	1	6	1.07752e-05
			E149 I350	0	1	1	0	1	0	0	0	0	0	3	0	0	0	0	6	1.07752e-05
			J988 E149	0	1	0	1	0	0	0	0	0	0	2	1	0	1	0	6	1.07752e-05
			J988 N179	0	0	1	0	1	0	0	1	1	0	0	0	2	0	0	6	1.07752e-05
			I319 I312	0	0	2	0	0	1	0	0	0	0	2	1	0	0	0	6	1.07752e-05
			J168	0	0	1	0	2	0	0	0	0	0	0	0	1	2	0	6	1.07752e-05
			J969 N19	0	0	0	1	1	3	0	0	1	0	0	0	0	0	0	6	1.07752e-05
			N390 J189	0	0	0	0	1	0	0	1	1	1	0	2	0	0	0	6	1.07752e-05
			I255 Y834	0	0	0	0	0	0	0	2	0	1	0	2	0	1	0	6	1.07752e-05
			F122	0	0	2	0	0	0	0	1	0	1	2	0	0	0	0	6	1.07752e-05
			I099	0	1	1	0	0	0	0	2	0	0	1	1	0	0	0	6	1.07752e-05
			G309 I64X	0	1	0	1	0	0	0	0	0	0	0	1	1	1	1	6	1.07752e-05
			I742	0	0	0	1	0	0	1	0	1	1	1	0	0	1	0	6	1.07752e-05
			E784	0	1	0	0	0	1	0	0	0	0	2	2	0	0	0	6	1.07752e-05
			I10X I269	0	1	0	1	1	1	0	1	0	0	1	0	0	0	0	6	1.07752e-05
			J180 G309	0	0	0	0	0	1	0	0	0	0	2	3	0	0	0	6	1.07752e-05
			C762	0	0	0	0	0	0	3	0	0	1	1	1	0	0	0	6	1.07752e-05
			I209 I10X	0	1	0	1	0	0	0	0	0	1	1	2	0	0	0	6	1.07752e-05
			I350 E149	0	1	0	0	0	1	0	2	1	0	0	0	1	0	0	6	1.07752e-05
			E149 K746	0	1	1	0	0	0	0	0	2	0	0	2	0	0	0	6	1.07752e-05
			I429 I10X	0	1	0	0	0	0	0	0	0	0	2	0	2	1	0	6	1.07752e-05
			I10X I693	0	1	0	0	0	0	0	0	0	0	1	0	1	2	1	6	1.07752e-05
			I619 I10X	0	1	0	0	0	0	0	0	0	1	1	1	1	1	0	6	1.07752e-05
			I10X J159	0	1	1	1	0	0	0	0	0	1	0	1	1	0	0	6	1.07752e-05
			N189 I509	0	0	0	2	0	0	0	1	0	0	0	3	0	0	0	6	1.07752e-05
			S729 W189	0	0	0	0	0	0	0	1	1	0	0	0	0	2	2	6	1.07752e-05
			I255 I500	0	0	1	1	0	0	0	0	1	1	0	0	1	1	0	6	1.07752e-05
			I050	0	0	1	1	0	1	0	0	0	1	0	2	0	0	0	6	1.07752e-05
			E668 I10X	0	0	2	0	0	0	0	0	0	0	1	1	1	0	1	6	1.07752e-05
			Y836 I519	0	0	0	0	0	0	0	0	2	0	1	3	0	0	0	6	1.07752e-05
			I694 F172	0	0	0	0	0	0	0	0	1	1	0	0	0	2	2	6	1.07752e-05
			C23X	0	0	1	0	0	1	0	0	1	0	0	1	1	1	0	6	1.07752e-05
			I879	0	0	1	0	0	0	1	1	0	0	0	1	0	1	1	6	1.07752e-05
			I519 Y832	0	0	0	0	0	0	0	0	3	0	3	0	0	0	0	6	1.07752e-05
			G700	0	0	0	0	0	1	0	2	1	0	0	1	1	0	0	6	1.07752e-05
			Y349 S720	0	0	1	0	0	1	0	0	0	0	0	3	0	0	1	6	1.07752e-05
			I219 Y831	0	0	0	0	0	3	0	0	1	1	1	0	0	0	0	6	1.07752e-05
			I219 E669	0	0	1	0	0	1	0	2	0	0	0	0	0	0	2	6	1.07752e-05
			E149 A46X	0	0	1	0	0	0	0	0	0	1	2	1	0	1	0	6	1.07752e-05
			K509	0	0	1	0	0	1	0	1	0	2	0	1	0	0	0	6	1.07752e-05
			I709 I119	0	0	0	0	0	1	0	0	0	1	0	1	2	0	1	6	1.07752e-05
			E669 N390	0	0	1	0	3	0	0	0	0	0	0	0	1	1	0	6	1.07752e-05
			G309 N390	0	0	1	0	0	1	0	1	1	1	0	1	0	0	0	6	1.07752e-05
			I252 I10	0	0	0	1	1	2	0	1	1	0	0	0	0	0	0	6	1.07752e-05
			K318	0	0	0	3	0	0	0	1	1	0	0	0	1	0	0	6	1.07752e-05
			I701	0	0	0	1	0	0	1	0	0	0	1	0	2	0	1	6	1.07752e-05
			E118 E669	0	0	0	3	0	0	0	1	0	0	0	1	0	0	1	6	1.07752e-05
			E149 I48	0	0	0	1	3	1	0	1	0	0	0	0	0	0	0	6	1.07752e-05
			A419 R578	0	0	0	0	1	0	0	0	0	0	1	1	1	2	0	6	1.07752e-05
			I271	0	0	0	1	0	0	0	0	0	0	0	5	0	0	0	6	1.07752e-05
			E118 I10	0	0	0	1	0	3	0	1	1	0	0	0	0	0	0	6	1.07752e-05
			I10X G20	0	0	0	1	1	1	0	0	3	0	0	0	0	0	0	6	1.07752e-05
			I509 E669	0	0	0	0	1	0	0	1	0	0	1	1	1	0	1	6	1.07752e-05
			S721	0	0	0	0	0	2	0	0	0	0	0	1	1	2	0	6	1.07752e-05
			N390 I10X	0	0	0	1	0	0	0	0	0	1	2	2	0	0	0	6	1.07752e-05
			R54X E46	0	0	0	1	0	1	0	2	2	0	0	0	0	0	0	6	1.07752e-05
			K092	0	0	0	0	1	0	1	0	1	1	0	0	1	0	1	6	1.07752e-05
			R54X R64	0	0	0	0	2	2	0	2	0	0	0	0	0	0	0	6	1.07752e-05
			J849	0	0	0	0	0	0	0	0	0	2	1	1	0	2	0	6	1.07752e-05
			J189 I48	0	0	0	0	0	1	0	5	0	0	0	0	0	0	0	6	1.07752e-05
			C920	0	0	0	0	0	1	0	2	0	0	1	0	1	1	0	6	1.07752e-05
			E149 I10X F172	0	0	0	0	0	1	0	0	0	1	0	1	2	1	0	6	1.07752e-05
			I24X	0	0	0	0	0	0	1	0	0	0	0	0	1	1	3	6	1.07752e-05
			J984 A419	0	0	0	0	0	0	0	1	0	1	1	1	1	0	1	6	1.07752e-05
			E109 I10	0	0	0	0	1	0	0	5	0	0	0	0	0	0	0	6	1.07752e-05
			E669 I119	0	0	0	0	1	0	0	0	0	0	1	1	1	1	1	6	1.07752e-05
			I10X E141	0	0	0	0	1	2	0	0	0	0	0	2	0	1	0	6	1.07752e-05
			E668 I10	0	0	0	0	1	0	0	3	2	0	0	0	0	0	0	6	1.07752e-05
			N189 G309	0	0	0	0	0	2	0	1	1	1	0	1	0	0	0	6	1.07752e-05
			G308	0	0	0	0	0	1	0	1	2	0	0	1	0	0	1	6	1.07752e-05
			E114	0	0	0	0	0	1	0	0	1	0	1	1	0	2	0	6	1.07752e-05
			N180 I10X	0	0	0	0	0	0	0	0	0	1	0	2	1	1	1	6	1.07752e-05
			I219*J81	0	0	0	0	0	0	2	3	1	0	0	0	0	0	0	6	1.07752e-05
			I10X*I251*E149	0	0	0	0	0	0	2	1	1	1	0	0	1	0	0	6	1.07752e-05
			I422*I129	0	0	0	0	0	0	1	0	0	1	2	0	1	1	0	6	1.07752e-05
			I10X*G20	0	0	0	0	0	0	2	1	3	0	0	0	0	0	0	6	1.07752e-05
			I255*Y834	0	0	0	0	0	0	0	2	0	1	0	2	0	1	0	6	1.07752e-05
			N189*E142	0	0	0	0	0	0	1	2	0	1	0	0	0	2	0	6	1.07752e-05
			N179*I251	0	0	0	0	0	0	0	0	0	1	2	1	1	0	1	6	1.07752e-05
			I517*E669	0	0	0	0	0	0	2	0	1	0	1	1	0	0	1	6	1.07752e-05
			K760*F172	0	0	0	0	0	0	3	0	1	0	1	1	0	0	0	6	1.07752e-05
			F102*E149	0	0	0	0	0	0	0	1	0	3	0	1	1	0	0	6	1.07752e-05
			I10X*E149*I500	0	0	0	0	0	0	3	0	0	0	2	0	1	0	0	6	1.07752e-05
			I10X*I714	0	0	0	0	0	0	0	1	1	0	0	1	1	1	1	6	1.07752e-05
			E149*M069	0	0	0	0	0	0	2	0	2	0	0	1	0	1	0	6	1.07752e-05
			I64X*N189	0	0	0	0	0	0	1	1	0	1	0	0	2	0	1	6	1.07752e-05
			I739*I10	0	0	0	0	0	0	1	1	4	0	0	0	0	0	0	6	1.07752e-05
			I10X*I422	0	0	0	0	0	0	1	1	0	1	0	0	1	1	1	6	1.07752e-05
			F172*J439	0	0	0	0	0	0	0	0	1	2	1	0	0	0	2	6	1.07752e-05
			I442*E149	0	0	0	0	0	0	2	0	1	0	0	0	1	0	2	6	1.07752e-05
			J988*E149	0	0	0	0	0	0	2	0	0	0	2	1	0	1	0	6	1.07752e-05
			I509*N179	0	0	0	0	0	0	1	1	2	0	0	1	0	1	0	6	1.07752e-05
			F102*I10X	0	0	0	0	0	0	0	0	0	0	0	1	2	2	1	6	1.07752e-05
			E149*F102	0	0	0	0	0	0	0	0	0	0	0	1	1	2	2	6	1.07752e-05
			I739*E149	0	0	0	0	0	0	2	0	2	1	0	0	1	0	0	6	1.07752e-05
			N179*I248	0	0	0	0	0	0	2	0	2	0	2	0	0	0	0	6	1.07752e-05
			E149*I10X*E669	0	0	0	0	0	0	2	0	1	1	0	1	0	0	1	6	1.07752e-05
			N19X*K729	0	0	0	0	0	0	0	0	0	1	1	1	2	1	0	6	1.07752e-05
			I251*N179	0	0	0	0	0	0	2	1	1	1	0	0	0	1	0	6	1.07752e-05
			I509*I259	0	0	0	0	0	0	2	0	1	1	0	0	1	0	1	6	1.07752e-05
			I500*I259	0	0	0	0	0	0	1	1	0	0	1	0	2	1	0	6	1.07752e-05
			J81X*I129	0	0	0	0	0	0	0	1	0	1	1	0	2	1	0	6	1.07752e-05
			I259*Y832	0	0	0	0	0	0	1	0	0	0	2	0	1	1	1	6	1.07752e-05
			Y95X*J189	0	0	0	0	0	0	0	1	1	0	0	1	0	1	2	6	1.07752e-05
			I10X*F102*F172	0	0	0	0	0	0	0	0	2	0	0	0	1	2	1	6	1.07752e-05
			I10X*I771	0	0	0	0	0	0	1	0	0	2	1	0	0	1	1	6	1.07752e-05
			N039*E149	0	0	0	0	0	0	0	0	0	0	0	2	0	1	3	6	1.07752e-05
			J189*R54X	0	0	0	0	0	0	0	0	0	3	0	1	0	0	2	6	1.07752e-05
			I10X*J180	0	0	0	0	0	0	0	2	1	0	0	3	0	0	0	6	1.07752e-05
			N390*F172	0	0	0	0	0	0	1	0	0	1	0	0	1	2	1	6	1.07752e-05
			N390*A419	0	0	0	0	0	0	0	0	0	0	1	0	2	1	2	6	1.07752e-05
			I48X*J189	0	0	0	0	0	0	0	0	1	1	0	0	0	3	1	6	1.07752e-05
			J189*I48	0	0	0	0	0	0	1	5	0	0	0	0	0	0	0	6	1.07752e-05
			N189*I259	0	0	0	0	0	0	1	1	0	0	0	0	2	1	1	6	1.07752e-05
			N179*I219	0	0	0	0	0	0	0	0	2	0	1	1	0	2	0	6	1.07752e-05
			I10X*T652	0	0	0	0	0	0	1	1	0	0	0	1	2	1	0	6	1.07752e-05
			I10X*Y832	0	0	0	0	0	0	0	1	2	0	0	2	1	0	0	6	1.07752e-05
			E668*I10X	0	0	0	0	0	0	1	0	0	0	2	1	1	0	1	6	1.07752e-05
			J449*E119	0	0	0	0	0	0	1	0	0	0	1	2	1	1	0	6	1.07752e-05
			I129*J81	0	0	0	0	0	0	0	0	6	0	0	0	0	0	0	6	1.07752e-05
			N390*J189	0	0	0	0	0	0	1	1	1	1	0	2	0	0	0	6	1.07752e-05
			I255*I509	0	0	0	0	0	0	0	1	0	0	1	0	0	0	4	6	1.07752e-05
			I248*I219	0	0	0	0	0	0	0	1	0	2	1	1	1	0	0	6	1.07752e-05
			J81X*I219	0	0	0	0	0	0	0	1	2	0	2	0	1	0	0	6	1.07752e-05
			M844	0	0	0	0	0	0	0	1	2	0	1	1	1	0	0	6	1.07752e-05
			N039 E149	0	0	0	0	0	0	0	0	0	0	0	2	0	1	3	6	1.07752e-05
			I10X E107	0	0	0	0	0	0	0	0	2	0	0	0	2	1	1	6	1.07752e-05
			E78X	0	0	0	0	0	0	0	1	1	0	0	2	2	0	0	6	1.07752e-05
			I129 J81	0	0	0	0	0	0	0	0	6	0	0	0	0	0	0	6	1.07752e-05
			W789 T179	0	0	0	0	0	0	0	0	2	0	4	0	0	0	0	6	1.07752e-05
			I269 I10X	0	0	0	0	0	0	0	0	0	0	2	3	0	0	1	6	1.07752e-05
			E149 Y838	2	0	0	0	0	0	0	0	1	0	0	0	0	2	0	5	8.97937e-06
			I259 I420	1	0	0	1	0	1	0	0	0	1	1	0	0	0	0	5	8.97937e-06
			I509 R54X	1	0	0	1	0	0	0	0	0	1	0	1	1	0	0	5	8.97937e-06
			I422 E149	1	0	0	1	0	0	0	1	0	2	0	0	0	0	0	5	8.97937e-06
			I10X T658	1	0	1	0	0	0	0	1	0	0	0	1	0	1	0	5	8.97937e-06
			I259 I219	1	2	0	0	0	0	0	0	0	0	0	1	0	1	0	5	8.97937e-06
			I420 I119	1	1	0	1	1	0	0	0	0	0	0	1	0	0	0	5	8.97937e-06
			I110 I10X	1	0	1	2	0	0	0	0	0	0	0	0	1	0	0	5	8.97937e-06
			J449 J180	1	1	1	0	0	0	0	0	1	0	0	0	0	1	0	5	8.97937e-06
			J449 I709	1	1	0	0	0	0	0	0	0	0	0	0	2	1	0	5	8.97937e-06
			D589	1	1	1	0	1	0	1	0	0	0	0	0	0	0	0	5	8.97937e-06
			F192	1	0	0	0	0	0	1	0	1	0	0	1	1	0	0	5	8.97937e-06
			I251 Y831	1	1	0	2	0	0	0	0	0	1	0	0	0	0	0	5	8.97937e-06
			N189 N179	1	0	0	0	0	0	0	0	0	0	2	1	0	0	1	5	8.97937e-06
			I248 I350	1	1	0	0	0	0	0	2	0	1	0	0	0	0	0	5	8.97937e-06
			I248 J449	1	0	0	0	2	0	0	1	0	0	0	0	1	0	0	5	8.97937e-06
			I339	1	0	0	0	0	0	0	2	0	0	1	1	0	0	0	5	8.97937e-06
			K700	1	1	0	1	0	0	1	0	1	0	0	0	0	0	0	5	8.97937e-06
			B573	1	1	0	0	1	0	0	0	0	0	0	0	1	0	1	5	8.97937e-06
			R54X J189	1	1	1	0	0	0	0	1	0	0	0	1	0	0	0	5	8.97937e-06
			S720 Y349	1	2	0	0	0	1	0	0	0	1	0	0	0	0	0	5	8.97937e-06
			I500 J81X	1	0	3	0	0	0	0	0	0	1	0	0	0	0	0	5	8.97937e-06
			E149 M329	1	0	0	0	2	0	0	1	0	0	0	0	1	0	0	5	8.97937e-06
			J180 R54X	1	0	2	0	0	0	0	0	0	0	1	0	0	1	0	5	8.97937e-06
			I252 E669	1	0	1	0	2	1	0	0	0	0	0	0	0	0	0	5	8.97937e-06
			N814	1	0	0	2	1	0	0	1	0	0	0	0	0	0	0	5	8.97937e-06
			S729 W180	1	0	0	0	0	0	0	0	0	2	0	1	0	1	0	5	8.97937e-06
			D508	1	0	1	1	0	0	0	0	0	0	0	0	0	0	2	5	8.97937e-06
			R64X R54X	1	0	0	0	0	0	0	0	0	0	1	0	3	0	0	5	8.97937e-06
			J81X I129	1	0	0	0	1	0	0	1	0	0	1	0	1	0	0	5	8.97937e-06
			K920 N390	1	0	0	0	0	1	0	1	0	0	0	1	0	1	0	5	8.97937e-06
			I48X I694	1	0	0	0	0	1	0	0	1	0	1	0	0	1	0	5	8.97937e-06
			D600	1	0	0	0	0	0	0	1	0	2	0	1	0	0	0	5	8.97937e-06
			A419 J180	1	1	0	0	0	0	0	0	0	1	1	1	0	0	0	5	8.97937e-06
			I342	1	0	2	0	0	0	0	0	1	0	0	1	0	0	0	5	8.97937e-06
			E148 E668	1	0	0	0	1	0	0	0	0	0	0	0	0	2	1	5	8.97937e-06
			C329	0	0	0	1	0	2	0	0	0	0	1	0	0	1	0	5	8.97937e-06
			N19X I499	0	0	1	0	0	1	0	1	0	1	0	0	1	0	0	5	8.97937e-06
			I716	0	1	1	1	0	1	0	1	0	0	0	0	0	0	0	5	8.97937e-06
			I255 J449	0	0	0	0	0	0	0	0	1	0	0	0	0	2	2	5	8.97937e-06
			I219 I10X F172	0	1	0	0	0	0	0	0	0	0	0	2	0	2	0	5	8.97937e-06
			I252 F172	0	0	0	0	1	1	0	1	0	0	0	0	2	0	0	5	8.97937e-06
			I251 J449	0	2	0	0	0	0	0	0	0	0	1	0	1	1	0	5	8.97937e-06
			N280	0	0	0	0	0	1	0	0	1	0	0	2	0	1	0	5	8.97937e-06
			I219 R54X	0	1	0	0	1	0	0	0	0	0	1	0	1	1	0	5	8.97937e-06
			I633	0	0	0	0	0	0	1	0	0	0	0	1	1	1	1	5	8.97937e-06
			I119 I219	0	2	0	0	0	0	0	1	1	0	1	0	0	0	0	5	8.97937e-06
			K551	0	0	0	2	0	0	0	1	0	0	1	0	1	0	0	5	8.97937e-06
			I255 I219	0	0	1	1	0	0	0	0	1	0	0	1	0	0	1	5	8.97937e-06
			R457	0	0	0	1	0	0	0	0	0	0	1	1	2	0	0	5	8.97937e-06
			J180 J449	0	2	0	0	0	0	0	1	0	0	0	0	1	1	0	5	8.97937e-06
			N189 E149 I10X	0	0	1	0	0	0	0	0	0	0	0	2	0	1	1	5	8.97937e-06
			F171 F102	0	0	0	0	0	0	0	0	1	0	0	1	0	0	3	5	8.97937e-06
			K460	0	0	0	0	1	2	1	0	0	0	0	0	1	0	0	5	8.97937e-06
			N179 E872	0	0	1	0	0	0	0	0	0	0	0	2	0	1	1	5	8.97937e-06
			I517 I252	0	0	3	2	0	0	0	0	0	0	0	0	0	0	0	5	8.97937e-06
			J189 E46X	0	3	0	1	0	0	0	0	0	0	0	0	1	0	0	5	8.97937e-06
			I709 G309	0	0	0	0	0	0	0	0	0	0	0	0	1	1	3	5	8.97937e-06
			E119 I739	0	1	0	0	0	0	0	1	0	0	1	0	1	0	1	5	8.97937e-06
			X599 S729	0	0	0	2	1	0	0	0	0	1	0	0	0	0	1	5	8.97937e-06
			N189 I248	0	0	0	0	0	1	0	1	2	1	0	0	0	0	0	5	8.97937e-06
			N189 I694	0	0	0	0	0	0	0	2	0	1	1	0	0	0	1	5	8.97937e-06
			J449 N390	0	0	0	1	0	0	0	1	1	0	1	0	1	0	0	5	8.97937e-06
			I10X F209	0	0	0	0	0	0	0	1	0	0	1	1	0	1	1	5	8.97937e-06
			I517 I219	0	1	1	0	0	0	0	0	3	0	0	0	0	0	0	5	8.97937e-06
			I248 Y839	0	2	2	1	0	0	0	0	0	0	0	0	0	0	0	5	8.97937e-06
			K759	0	1	0	0	0	0	0	3	0	0	1	0	0	0	0	5	8.97937e-06
			K918	0	0	0	0	0	0	0	0	1	1	1	2	0	0	0	5	8.97937e-06
			M159	0	1	0	1	0	1	1	0	0	1	0	0	0	0	0	5	8.97937e-06
			E119 E039	0	1	1	0	0	0	0	0	0	0	0	0	0	2	1	5	8.97937e-06
			I219 I709	0	1	0	0	0	0	0	0	0	1	0	0	1	2	0	5	8.97937e-06
			R54X E86X	0	2	0	0	0	0	0	0	0	1	1	1	0	0	0	5	8.97937e-06
			R500	0	2	2	0	0	0	0	0	0	0	0	0	0	1	0	5	8.97937e-06
			I251 I517	0	2	1	0	0	0	0	0	0	0	0	1	0	0	1	5	8.97937e-06
			Y838 I10X	0	0	0	0	0	0	0	0	0	0	1	0	2	2	0	5	8.97937e-06
			E119 I119	0	0	0	0	0	0	0	0	1	0	0	0	0	3	1	5	8.97937e-06
			N19X I251	0	2	0	0	0	0	0	0	0	1	0	1	1	0	0	5	8.97937e-06
			E149 I10X E669	0	1	0	0	0	0	0	0	1	1	0	1	0	0	1	5	8.97937e-06
			W199 S729	0	2	1	0	0	0	0	0	0	2	0	0	0	0	0	5	8.97937e-06
			R64X I694	0	2	0	0	0	1	0	0	0	0	0	1	1	0	0	5	8.97937e-06
			S723	0	2	0	0	0	0	1	0	0	0	0	2	0	0	0	5	8.97937e-06
			I251 N26X	0	2	0	0	0	0	0	0	0	0	0	2	0	1	0	5	8.97937e-06
			B182	0	0	0	0	0	0	1	0	2	0	0	1	0	0	1	5	8.97937e-06
			I251 I420	0	0	1	0	0	0	0	2	0	1	0	0	1	0	0	5	8.97937e-06
			B909	0	0	0	0	2	1	0	0	0	1	0	1	0	0	0	5	8.97937e-06
			J189 J969	0	0	0	0	1	1	0	1	0	0	0	1	1	0	0	5	8.97937e-06
			F172 J459	0	1	0	1	0	0	0	0	0	1	0	1	0	1	0	5	8.97937e-06
			J81X J189	0	0	0	0	0	0	0	0	0	2	2	0	1	0	0	5	8.97937e-06
			I446	0	0	0	1	1	0	0	0	0	0	2	1	0	0	0	5	8.97937e-06
			I051	0	0	0	2	0	0	0	0	0	0	0	1	1	0	1	5	8.97937e-06
			I400	0	1	1	0	0	1	0	1	0	0	0	0	0	0	1	5	8.97937e-06
			I348	0	1	0	0	1	0	0	1	0	2	0	0	0	0	0	5	8.97937e-06
			I209 I219	0	0	1	0	1	0	0	0	0	0	1	1	1	0	0	5	8.97937e-06
			M419	0	1	0	0	0	1	1	0	0	0	0	2	0	0	0	5	8.97937e-06
			J128	0	0	0	0	0	0	0	1	0	0	0	2	0	0	2	5	8.97937e-06
			M625	0	1	1	0	0	0	0	0	0	0	0	1	0	0	2	5	8.97937e-06
			E149 I48X	0	0	2	0	0	0	0	0	0	2	0	0	1	0	0	5	8.97937e-06
			E112 I10X	0	1	1	0	0	0	0	0	0	0	1	1	0	0	1	5	8.97937e-06
			K469	0	0	0	0	0	0	0	1	0	1	1	0	2	0	0	5	8.97937e-06
			I259 E669	0	1	0	0	0	0	0	0	0	1	1	0	0	1	1	5	8.97937e-06
			N179 I64X	0	1	0	0	0	0	0	0	0	1	0	0	0	0	3	5	8.97937e-06
			B572 I499	0	0	0	0	0	1	0	0	0	2	1	0	0	1	0	5	8.97937e-06
			J852	0	1	0	2	0	0	0	0	1	0	0	0	0	1	0	5	8.97937e-06
			K802 E669	0	1	0	0	0	1	0	0	1	1	0	1	0	0	0	5	8.97937e-06
			R13X	0	0	0	1	0	0	1	0	0	1	0	0	0	1	1	5	8.97937e-06
			I10X K760	0	0	0	2	1	0	0	0	0	0	0	0	1	1	0	5	8.97937e-06
			E149 G20X	0	1	0	0	0	0	0	0	0	1	2	0	0	0	1	5	8.97937e-06
			I519 E149	0	1	0	0	0	0	0	0	1	0	1	2	0	0	0	5	8.97937e-06
			E149 K760	0	0	0	1	0	0	0	0	0	1	1	0	1	1	0	5	8.97937e-06
			I251 Y834	0	0	0	2	0	1	0	0	0	0	0	0	1	0	1	5	8.97937e-06
			J189 D649	0	1	0	0	1	0	0	1	0	1	0	1	0	0	0	5	8.97937e-06
			E059 I10X	0	1	1	1	0	0	0	0	0	0	0	0	0	2	0	5	8.97937e-06
			I630	0	1	0	0	1	0	0	0	1	1	1	0	0	0	0	5	8.97937e-06
			E116 I10X	0	1	0	1	0	0	0	0	0	0	0	1	1	0	1	5	8.97937e-06
			I251 N179	0	1	0	0	0	0	0	1	1	1	0	0	0	1	0	5	8.97937e-06
			E146 I10X	0	0	0	0	0	0	0	0	0	0	1	0	0	1	3	5	8.97937e-06
			F172 I739	0	0	1	0	0	0	0	0	2	1	0	0	0	1	0	5	8.97937e-06
			N189 J988	0	1	1	1	0	0	0	0	0	0	0	1	0	1	0	5	8.97937e-06
			N189 I259	0	0	0	0	1	1	0	0	0	0	0	0	2	1	0	5	8.97937e-06
			I129 K761	0	0	0	1	3	0	0	1	0	0	0	0	0	0	0	5	8.97937e-06
			I252 I694	0	0	2	0	0	0	0	0	2	0	0	0	0	1	0	5	8.97937e-06
			I10X I639	0	0	1	0	1	0	0	0	0	0	0	0	0	2	1	5	8.97937e-06
			T175 W849	0	0	2	1	0	1	0	0	1	0	0	0	0	0	0	5	8.97937e-06
			I259 Y838	0	0	1	0	1	1	0	0	0	0	0	0	0	1	1	5	8.97937e-06
			I10X J42X	0	0	2	0	0	0	0	0	0	0	0	1	0	1	1	5	8.97937e-06
			A412	0	0	1	0	1	0	0	0	0	0	1	2	0	0	0	5	8.97937e-06
			T659	0	0	0	0	0	0	0	1	1	0	0	0	1	1	1	5	8.97937e-06
			I509 R092	0	0	1	1	0	0	0	1	0	1	0	0	0	0	1	5	8.97937e-06
			I978 T811	0	0	1	1	0	0	0	0	0	0	3	0	0	0	0	5	8.97937e-06
			I255 Y838	0	0	1	1	0	0	0	0	0	1	0	1	1	0	0	5	8.97937e-06
			F09X	0	0	1	0	0	0	0	1	0	0	0	1	1	0	1	5	8.97937e-06
			I519 E669	0	0	1	0	0	1	0	2	0	0	0	0	0	1	0	5	8.97937e-06
			C538	0	0	1	0	1	0	1	0	1	0	0	0	0	0	1	5	8.97937e-06
			M628	0	0	0	0	0	1	0	1	0	1	1	0	0	1	0	5	8.97937e-06
			N179 I248	0	0	1	0	0	0	0	0	2	0	2	0	0	0	0	5	8.97937e-06
			A419 J159	0	0	1	0	0	0	0	0	0	0	0	1	0	2	1	5	8.97937e-06
			R040	0	0	1	0	0	1	1	0	1	0	0	1	0	0	0	5	8.97937e-06
			E669 F172 F102	0	0	0	0	0	0	0	0	0	0	0	2	0	1	2	5	8.97937e-06
			E119 I709	0	0	1	0	1	0	0	0	0	1	0	1	0	1	0	5	8.97937e-06
			I442 I10X	0	0	0	0	0	0	0	0	0	0	2	1	0	2	0	5	8.97937e-06
			E149 I110	0	0	1	0	1	0	0	0	0	0	1	0	0	0	2	5	8.97937e-06
			J449 J988	0	0	1	0	1	1	0	0	1	0	0	0	1	0	0	5	8.97937e-06
			E149 I802	0	0	1	0	1	0	0	0	1	0	0	1	1	0	0	5	8.97937e-06
			G825	0	0	0	0	0	0	1	1	1	0	0	1	0	0	1	5	8.97937e-06
			W010	0	0	1	1	1	0	1	0	0	0	0	0	0	1	0	5	8.97937e-06
			E149 D259	0	0	1	0	0	1	0	0	0	0	2	1	0	0	0	5	8.97937e-06
			E106	0	0	0	0	0	0	0	1	0	1	0	1	2	0	0	5	8.97937e-06
			I10X E149 N179	0	0	1	0	0	0	0	0	0	0	2	0	1	1	0	5	8.97937e-06
			E148 N189	0	0	1	1	0	0	0	0	2	0	0	0	0	0	1	5	8.97937e-06
			T782	0	0	0	0	1	0	0	1	0	0	0	1	0	1	1	5	8.97937e-06
			N289 K761	0	0	0	3	2	0	0	0	0	0	0	0	0	0	0	5	8.97937e-06
			C787	0	0	0	2	0	0	0	0	0	0	2	0	0	0	1	5	8.97937e-06
			E669 I251	0	0	0	2	0	0	0	0	0	0	0	0	2	0	1	5	8.97937e-06
			N189 I219	0	0	0	0	0	0	0	0	1	0	3	0	0	0	1	5	8.97937e-06
			I248 I500	0	0	0	1	0	0	0	0	2	1	0	1	0	0	0	5	8.97937e-06
			N390 I10	0	0	0	2	0	1	0	1	1	0	0	0	0	0	0	5	8.97937e-06
			N179 I500	0	0	0	1	0	0	0	0	1	1	0	0	1	1	0	5	8.97937e-06
			N189 A419	0	0	0	1	0	0	0	0	0	0	0	1	2	1	0	5	8.97937e-06
			F329 F419	0	0	0	1	0	0	0	1	0	1	0	1	0	1	0	5	8.97937e-06
			K449	0	0	0	1	1	0	0	1	0	0	0	0	2	0	0	5	8.97937e-06
			I10X N289	0	0	0	0	0	0	0	0	2	0	0	0	0	2	1	5	8.97937e-06
			N179 E878	0	0	0	1	0	1	0	0	0	0	1	0	0	2	0	5	8.97937e-06
			K746 F172	0	0	0	1	0	1	0	1	1	0	0	0	0	1	0	5	8.97937e-06
			Y834 I219	0	0	0	1	0	1	0	0	0	0	2	0	0	1	0	5	8.97937e-06
			F03X I10X	0	0	0	1	0	0	0	0	0	3	0	0	1	0	0	5	8.97937e-06
			E109 E669	0	0	0	0	0	0	0	0	0	0	2	1	1	0	1	5	8.97937e-06
			N189 R54	0	0	0	0	0	1	0	1	3	0	0	0	0	0	0	5	8.97937e-06
			N180 E149	0	0	0	0	0	1	0	0	0	1	0	1	1	0	1	5	8.97937e-06
			C785	0	0	0	1	0	2	2	0	0	0	0	0	0	0	0	5	8.97937e-06
			S722	0	0	0	1	0	0	1	0	0	0	0	2	0	1	0	5	8.97937e-06
			J988 I10	0	0	0	1	1	2	0	0	1	0	0	0	0	0	0	5	8.97937e-06
			R54X E788	0	0	0	0	0	0	0	1	1	0	0	0	0	1	2	5	8.97937e-06
			E148 F172	0	0	0	1	0	1	0	0	1	0	1	0	0	0	1	5	8.97937e-06
			I10X E149 I259	0	0	0	0	0	0	0	2	0	1	0	1	0	1	0	5	8.97937e-06
			I420 I10	0	0	0	0	0	1	0	3	1	0	0	0	0	0	0	5	8.97937e-06
			I517 I709	0	0	0	0	1	0	0	0	1	1	1	0	0	1	0	5	8.97937e-06
			I10X E149 I500	0	0	0	0	2	0	0	0	0	0	2	0	1	0	0	5	8.97937e-06
			N19X Y841	0	0	0	0	1	0	0	1	0	0	0	1	0	0	2	5	8.97937e-06
			M329 F172	0	0	0	0	2	0	0	0	0	0	2	0	0	0	1	5	8.97937e-06
			E146 I10	0	0	0	0	2	1	0	1	1	0	0	0	0	0	0	5	8.97937e-06
			E142 E149	0	0	0	0	0	0	0	0	1	2	0	0	1	0	1	5	8.97937e-06
			N009	0	0	0	0	0	0	0	0	1	2	1	0	0	1	0	5	8.97937e-06
			Y718	0	0	0	0	1	0	0	0	2	0	0	0	1	1	0	5	8.97937e-06
			J440 I10X	0	0	0	0	1	0	0	0	0	0	1	1	0	1	1	5	8.97937e-06
			I052	0	0	0	0	1	0	1	1	0	0	0	1	1	0	0	5	8.97937e-06
			I698 E149	0	0	0	0	1	1	0	0	0	1	1	1	0	0	0	5	8.97937e-06
			K760 E669	0	0	0	0	0	0	0	0	1	0	2	0	0	1	1	5	8.97937e-06
			E136	0	0	0	0	1	0	0	0	0	0	1	0	3	0	0	5	8.97937e-06
			I255 J81	0	0	0	0	0	5	0	0	0	0	0	0	0	0	0	5	8.97937e-06
			E46X R54	0	0	0	0	0	3	0	1	1	0	0	0	0	0	0	5	8.97937e-06
			I828	0	0	0	0	0	0	0	1	0	0	0	1	1	0	2	5	8.97937e-06
			J449 E039	0	0	0	0	0	0	0	0	1	0	0	2	0	0	2	5	8.97937e-06
			I64X A419	0	0	0	0	0	1	0	1	0	2	1	0	0	0	0	5	8.97937e-06
			N390 F172	0	0	0	0	0	0	0	0	0	1	0	0	1	2	1	5	8.97937e-06
			J189 G309	0	0	0	0	0	0	0	0	1	1	1	1	1	0	0	5	8.97937e-06
			I10X*N19	0	0	0	0	0	0	2	2	1	0	0	0	0	0	0	5	8.97937e-06
			R54X*R64	0	0	0	0	0	0	3	2	0	0	0	0	0	0	0	5	8.97937e-06
			E149*I10X*I694	0	0	0	0	0	0	2	0	0	0	1	1	0	0	1	5	8.97937e-06
			I420*E149	0	0	0	0	0	0	1	0	0	0	1	3	0	0	0	5	8.97937e-06
			I499*E149	0	0	0	0	0	0	1	0	0	1	1	0	1	1	0	5	8.97937e-06
			I422*I251	0	0	0	0	0	0	1	0	1	0	2	0	1	0	0	5	8.97937e-06
			W849*T179	0	0	0	0	0	0	1	0	0	0	2	0	2	0	0	5	8.97937e-06
			I251*J449	0	0	0	0	0	0	0	0	0	0	1	1	1	2	0	5	8.97937e-06
			I517*I129	0	0	0	0	0	0	0	0	3	0	0	0	1	1	0	5	8.97937e-06
			E149*I429	0	0	0	0	0	0	3	0	0	1	0	0	0	1	0	5	8.97937e-06
			A419*J159	0	0	0	0	0	0	1	0	0	0	0	1	0	2	1	5	8.97937e-06
			I10X*E142	0	0	0	0	0	0	1	0	0	0	1	1	1	0	1	5	8.97937e-06
			Y831*I219	0	0	0	0	0	0	0	1	2	0	1	1	0	0	0	5	8.97937e-06
			I119*I219	0	0	0	0	0	0	2	1	1	0	1	0	0	0	0	5	8.97937e-06
			E149*E878	0	0	0	0	0	0	1	0	1	0	1	0	0	1	1	5	8.97937e-06
			E149*E780	0	0	0	0	0	0	0	1	1	0	0	1	0	0	2	5	8.97937e-06
			I258*I10	0	0	0	0	0	0	2	0	3	0	0	0	0	0	0	5	8.97937e-06
			J81X*I251	0	0	0	0	0	0	1	0	0	0	3	0	1	0	0	5	8.97937e-06
			E872*N179	0	0	0	0	0	0	0	0	0	1	0	1	0	3	0	5	8.97937e-06
			E149*I10X*I251	0	0	0	0	0	0	2	1	0	0	0	0	0	1	1	5	8.97937e-06
			J189*I10X*E149	0	0	0	0	0	0	2	0	0	0	0	2	1	0	0	5	8.97937e-06
			E149*J439	0	0	0	0	0	0	1	1	2	0	0	0	0	1	0	5	8.97937e-06
			I252*I694	0	0	0	0	0	0	1	0	2	0	1	0	0	1	0	5	8.97937e-06
			I469*I219	0	0	0	0	0	0	2	1	1	0	0	1	0	0	0	5	8.97937e-06
			N179*E872	0	0	0	0	0	0	1	0	0	0	0	2	0	1	1	5	8.97937e-06
			B572*E149	0	0	0	0	0	0	1	1	0	1	0	0	0	1	1	5	8.97937e-06
			E149*Y838	0	0	0	0	0	0	1	0	1	0	0	0	1	2	0	5	8.97937e-06
			N179*K769	0	0	0	0	0	0	1	1	0	1	0	2	0	0	0	5	8.97937e-06
			I10X*E141	0	0	0	0	0	0	1	0	0	0	0	2	0	1	1	5	8.97937e-06
			E119*I709	0	0	0	0	0	0	1	0	0	1	0	1	0	2	0	5	8.97937e-06
			I678*I219	0	0	0	0	0	0	1	1	1	1	0	0	0	1	0	5	8.97937e-06
			N179*E669	0	0	0	0	0	0	1	0	0	0	0	0	3	1	0	5	8.97937e-06
			J181*E149	0	0	0	0	0	0	1	0	0	0	1	1	0	2	0	5	8.97937e-06
			N19X*I509	0	0	0	0	0	0	0	0	0	2	0	0	1	0	2	5	8.97937e-06
			I422*I252	0	0	0	0	0	0	1	2	0	0	1	0	1	0	0	5	8.97937e-06
			I499*I251	0	0	0	0	0	0	1	0	1	1	1	0	1	0	0	5	8.97937e-06
			I10X*K760	0	0	0	0	0	0	0	1	0	0	0	1	1	1	1	5	8.97937e-06
			N19X*A419	0	0	0	0	0	0	0	1	0	0	1	0	0	2	1	5	8.97937e-06
			E149*N180	0	0	0	0	0	0	1	0	0	0	0	1	1	2	0	5	8.97937e-06
			I64X*J189	0	0	0	0	0	0	0	2	1	1	0	0	0	1	0	5	8.97937e-06
			I255*I500	0	0	0	0	0	0	0	1	1	1	0	0	1	1	0	5	8.97937e-06
			E669*N189	0	0	0	0	0	0	0	0	0	1	1	0	0	1	2	5	8.97937e-06
			I219*I709	0	0	0	0	0	0	1	0	0	1	0	0	1	2	0	5	8.97937e-06
			G309*R54	0	0	0	0	0	0	0	2	3	0	0	0	0	0	0	5	8.97937e-06
			J960*I219	0	0	0	0	0	0	1	1	1	0	0	0	1	1	0	5	8.97937e-06
			I129*I251	0	0	0	0	0	0	1	0	0	0	0	1	1	1	1	5	8.97937e-06
			I10X*F209	0	0	0	0	0	0	0	1	0	0	1	1	0	1	1	5	8.97937e-06
			N189*E148	0	0	0	0	0	0	0	0	0	0	0	0	3	0	2	5	8.97937e-06
			E46X*G309	0	0	0	0	0	0	0	2	2	0	0	0	1	0	0	5	8.97937e-06
			I429*I10X	0	0	0	0	0	0	0	0	0	0	2	0	2	1	0	5	8.97937e-06
			N189*I251	0	0	0	0	0	0	1	2	0	0	1	1	0	0	0	5	8.97937e-06
			I10X*Y834	0	0	0	0	0	0	1	0	1	1	0	2	0	0	0	5	8.97937e-06
			F419*F329	0	0	0	0	0	0	1	0	0	1	0	1	0	2	0	5	8.97937e-06
			R54X*E46	0	0	0	0	0	0	1	2	2	0	0	0	0	0	0	5	8.97937e-06
			I10X*F419	0	0	0	0	0	0	1	1	2	0	0	0	0	0	1	5	8.97937e-06
			K922*E149	0	0	0	0	0	0	1	1	0	0	0	1	0	1	1	5	8.97937e-06
			J459*F172	0	0	0	0	0	0	0	0	1	0	1	2	0	1	0	5	8.97937e-06
			I10X*I872	0	0	0	0	0	0	1	0	1	1	1	1	0	0	0	5	8.97937e-06
			I255*I709	0	0	0	0	0	0	0	0	0	2	0	0	1	1	1	5	8.97937e-06
			I251*I259	0	0	0	0	0	0	1	1	1	2	0	0	0	0	0	5	8.97937e-06
			I248*I500	0	0	0	0	0	0	1	0	2	1	0	1	0	0	0	5	8.97937e-06
			I255*N189	0	0	0	0	0	0	0	2	0	0	1	0	1	0	1	5	8.97937e-06
			R049	0	0	0	0	0	0	1	0	0	0	1	1	0	2	0	5	8.97937e-06
			A419*J984	0	0	0	0	0	0	0	0	0	0	1	1	0	2	1	5	8.97937e-06
			N189*N179	0	0	0	0	0	0	1	0	0	0	2	1	0	0	1	5	8.97937e-06
			J96X	0	0	0	0	0	0	0	0	0	1	0	0	1	0	3	5	8.97937e-06
			I312*I319	0	0	0	0	0	0	0	0	0	0	1	1	0	2	1	5	8.97937e-06
			R98X*I219	0	0	0	0	0	0	1	1	2	0	0	0	1	0	0	5	8.97937e-06
			I259*G309	0	0	0	0	0	0	1	0	0	1	1	1	0	1	0	5	8.97937e-06
			N189 E875	0	0	0	0	0	0	0	1	1	0	0	0	1	1	1	5	8.97937e-06
			S729 E149	0	0	0	0	0	0	0	2	1	0	0	0	0	1	1	5	8.97937e-06
			R418	0	0	0	0	0	0	0	0	0	0	0	1	3	0	1	5	8.97937e-06
			I219 I250	0	0	0	0	0	0	0	0	0	0	0	2	2	1	0	5	8.97937e-06
			W180 S729	0	0	0	0	0	0	0	1	1	1	0	0	1	1	0	5	8.97937e-06
			E786	0	0	0	0	0	0	0	1	2	1	0	0	0	1	0	5	8.97937e-06
			I514 I251	0	0	0	0	0	0	0	0	2	1	0	0	1	1	0	5	8.97937e-06
			E669 I252	0	0	0	0	0	0	0	0	2	0	1	1	1	0	0	5	8.97937e-06
			E872 N179	0	0	0	0	0	0	0	0	0	1	0	1	0	3	0	5	8.97937e-06
			I48X E119	0	0	0	0	0	0	0	0	0	3	1	0	0	0	1	5	8.97937e-06
			Y841 N189	0	0	0	0	0	0	0	0	0	1	0	2	1	1	0	5	8.97937e-06
			I20X	0	0	0	0	0	0	0	0	0	0	2	1	1	1	0	5	8.97937e-06
			I289	0	0	0	0	0	0	0	0	0	0	0	5	0	0	0	5	8.97937e-06
			I250 I251	0	0	0	0	0	0	0	0	0	0	0	1	2	2	0	5	8.97937e-06
			I10X E105	0	0	0	0	0	0	0	0	0	0	0	1	3	1	0	5	8.97937e-06
			X590 S729	0	0	0	0	0	0	0	0	0	0	0	2	0	1	2	5	8.97937e-06
			I119 I422 I251	2	0	2	0	0	0	0	0	0	0	0	0	0	0	0	4	7.1835e-06
			R98X I219	2	0	0	0	0	0	0	1	0	0	0	0	1	0	0	4	7.1835e-06
			I709 J439	2	0	1	0	1	0	0	0	0	0	0	0	0	0	0	4	7.1835e-06
			I10X I672	2	0	0	1	0	1	0	0	0	0	0	0	0	0	0	4	7.1835e-06
			E039 E669	2	1	0	0	0	0	0	1	0	0	0	0	0	0	0	4	7.1835e-06
			K271	2	0	0	1	0	0	0	1	0	0	0	0	0	0	0	4	7.1835e-06
			E149 K85X	2	1	0	1	0	0	0	0	0	0	0	0	0	0	0	4	7.1835e-06
			E669 K802	2	0	0	0	1	0	0	0	0	0	1	0	0	0	0	4	7.1835e-06
			K631	2	0	0	1	0	0	0	0	0	0	0	0	0	0	1	4	7.1835e-06
			C549	2	0	0	0	0	0	0	0	0	0	1	0	0	0	1	4	7.1835e-06
			N133	1	0	0	0	0	1	0	0	1	0	0	0	1	0	0	4	7.1835e-06
			I255 I517	1	0	0	0	3	0	0	0	0	0	0	0	0	0	0	4	7.1835e-06
			N19X J988	1	1	1	0	0	0	0	0	0	0	0	0	1	0	0	4	7.1835e-06
			J439 I694	1	0	0	0	0	0	0	0	0	0	1	1	0	1	0	4	7.1835e-06
			I219 I259	1	0	1	0	0	0	0	0	0	0	0	1	0	1	0	4	7.1835e-06
			J209	1	0	1	0	0	0	0	0	1	0	0	0	1	0	0	4	7.1835e-06
			I499 I48X	1	0	0	0	0	0	0	0	0	0	0	0	2	0	1	4	7.1835e-06
			I251 Y839	1	0	1	0	2	0	0	0	0	0	0	0	0	0	0	4	7.1835e-06
			T179 W849	1	0	0	0	2	1	0	0	0	0	0	0	0	0	0	4	7.1835e-06
			G20X I10X	1	0	0	0	0	0	0	0	0	0	2	1	0	0	0	4	7.1835e-06
			I10X A09X	1	0	1	0	0	0	0	0	0	0	0	1	1	0	0	4	7.1835e-06
			E46X G309	1	0	0	0	0	0	0	1	2	0	0	0	0	0	0	4	7.1835e-06
			I255 R54X	1	0	0	0	0	0	0	0	0	0	3	0	0	0	0	4	7.1835e-06
			K20X	1	0	0	1	0	0	1	0	0	0	0	1	0	0	0	4	7.1835e-06
			B171	1	0	0	2	0	0	1	0	0	0	0	0	0	0	0	4	7.1835e-06
			F332	1	0	0	0	1	0	0	1	0	0	0	0	1	0	0	4	7.1835e-06
			G379	1	1	0	0	0	0	0	0	1	1	0	0	0	0	0	4	7.1835e-06
[truncated: 24,637 more rows]

## Sheet: North
			LINES A B C D II	2006	2007	2008	2009	2010	2011	2012	2013	2014	2015	2016	2017	2018	2019	2020	TOTAL	%
			I219	1996	2145	2321	2454	2608	2775	2876	2775	3097	3250	3181	3406	3416	3439	2984	42723	0.30782
			I10X	693	667	870	884	986	1116	1102	1126	1244	1342	1296	1467	1507	1579	1261	17140	0.123494
			R570	342	383	487	576	468	567	577	637	705	805	798	858	825	1049	744	9821	0.0707606
			R092	520	463	441	483	471	409	451	533	438	438	411	403	409	353	299	6522	0.0469912
			I251	176	165	192	226	144	197	167	255	255	286	256	377	241	311	212	3460	0.0249294
			I509	166	164	215	215	202	213	221	187	210	290	245	283	283	308	255	3457	0.0249078
			I469	248	293	224	222	215	216	248	219	189	258	222	206	200	203	195	3358	0.0241945
			I500	149	140	147	200	150	190	171	203	205	210	213	212	222	239	160	2811	0.0202533
			I248	209	238	210	237	192	153	168	187	141	152	130	101	79	82	40	2319	0.0167085
			J81X	111	105	104	126	134	124	121	109	128	142	161	157	161	162	107	1952	0.0140642
			I255	80	75	88	83	84	96	119	120	126	125	132	176	160	148	117	1729	0.0124575
			J960	60	81	82	96	103	102	98	99	98	100	115	158	147	121	116	1576	0.0113551
			I259	59	50	70	104	92	130	105	64	102	99	110	196	144	137	102	1564	0.0112687
			R688	54	104	124	112	103	96	100	117	128	107	100	94	85	75	72	1471	0.0105986
			I499	72	76	61	66	83	85	89	97	59	94	97	83	62	87	83	1194	0.0086028
			J969	50	56	58	62	57	58	58	74	58	103	66	103	76	84	59	1022	0.00736354
			E149	43	57	56	59	54	63	70	49	72	64	53	92	83	91	90	996	0.00717621
			A419	22	25	32	34	42	63	68	68	71	106	91	127	69	94	65	977	0.00703931
			I119	44	47	43	60	48	57	60	65	85	70	73	67	89	60	80	948	0.00683036
			I709	60	50	59	65	69	40	40	63	62	66	62	84	58	45	47	870	0.00626837
			J189	13	34	32	40	33	54	60	61	70	80	70	97	62	72	52	830	0.00598017
			I210	29	39	29	36	30	60	78	82	57	44	36	72	67	65	58	782	0.00563433
			I10X E149	39	26	15	26	27	30	0	40	39	47	65	66	56	93	86	655	0.00471929
			I64X	27	37	39	45	34	40	43	42	28	46	55	52	43	45	32	608	0.00438066
			I490	45	61	51	57	56	49	34	31	53	38	30	26	29	29	17	606	0.00436625
			I519	34	24	45	44	40	49	38	36	36	40	32	49	35	24	43	569	0.00409966
			I110	21	17	24	27	45	31	43	41	34	40	32	51	67	42	50	565	0.00407084
			N189	20	21	20	32	30	29	30	25	36	59	45	54	55	61	43	560	0.00403481
			I10X*E149	0	0	0	0	0	0	58	40	39	47	65	66	57	94	86	552	0.00397717
			R54X	30	26	35	33	17	37	41	38	31	44	42	49	36	47	44	550	0.00396276
			I249	8	11	8	19	26	21	19	23	22	44	52	57	46	77	69	502	0.00361692
			N179	14	16	23	24	22	30	31	37	36	50	36	55	49	39	32	494	0.00355928
			R578	6	10	7	3	11	6	8	17	61	64	92	76	85	14	25	485	0.00349444
			F172	19	9	19	19	20	19	25	31	24	40	49	56	67	41	42	480	0.00345841
			I21X	0	0	0	0	4	2	4	7	34	41	73	60	98	78	53	454	0.00327108
			J449	20	16	36	36	24	28	29	33	27	28	23	32	30	30	24	416	0.00299729
			I461	21	13	8	15	22	22	19	18	26	40	27	35	36	36	36	374	0.00269468
			Y832	24	38	38	38	38	30	35	37	18	9	6	18	12	16	10	367	0.00264424
			I48X	14	6	21	19	10	23	24	25	24	21	25	40	33	43	29	357	0.00257219
			I209	25	27	26	20	29	30	19	28	24	18	19	29	27	19	9	349	0.00251455
			F102	7	10	20	12	22	15	16	26	23	27	35	25	30	30	32	330	0.00237766
			E149 I10X	0	15	19	23	2	1	0	0	0	31	37	48	37	42	55	310	0.00223356
			I159	3	8	9	5	13	18	17	19	25	23	28	27	29	22	61	307	0.00221194
			R571	5	7	16	27	18	19	19	30	19	23	30	21	22	22	16	294	0.00211828
			I517	6	16	17	20	18	11	15	18	18	14	22	39	25	23	19	281	0.00202461
			T811	8	13	6	25	18	18	24	14	21	17	28	20	29	19	11	271	0.00195256
			E149*I10X	0	0	0	0	0	0	0	0	0	31	37	50	38	42	57	255	0.00183728
			I258	9	15	16	20	18	14	8	19	22	15	15	17	19	26	20	253	0.00182287
			Y838	5	7	10	16	7	20	15	15	12	32	29	21	25	23	15	252	0.00181567
			I200	13	9	9	13	14	9	13	24	18	15	23	22	19	16	21	238	0.0017148
			I213	15	6	7	13	8	6	17	17	8	18	15	25	29	35	17	236	0.00170039
			J159	3	4	1	7	6	13	10	7	7	16	18	25	29	44	37	227	0.00163554
			I269	14	11	5	7	14	11	10	5	9	11	9	88	10	10	9	223	0.00160672
			N19X	9	7	12	11	11	15	19	12	14	28	18	18	17	18	13	222	0.00159952
			I442	14	12	11	18	13	17	9	11	17	17	10	23	21	12	15	220	0.00158511
			R99X	13	17	9	9	12	10	17	17	22	23	11	21	4	7	27	219	0.0015779
			I420	22	9	25	18	9	15	11	14	10	14	8	34	8	11	6	214	0.00154188
			I429	5	9	16	19	15	10	16	14	13	23	14	14	19	13	12	212	0.00152747
			E119	2	10	9	5	3	8	6	14	16	19	26	18	22	23	29	210	0.00151306
			I694	4	9	10	6	1	10	6	13	17	26	13	18	26	25	14	198	0.0014266
			I211	9	9	5	10	14	9	8	8	11	11	23	19	27	20	14	197	0.00141939
			R579	2	5	2	4	6	10	11	11	18	19	13	25	13	27	30	196	0.00141219
			R98X	13	10	9	15	16	15	15	19	13	14	13	13	13	11	4	193	0.00139057
			J180	8	8	10	13	11	13	7	13	8	14	9	19	11	8	5	157	0.00113119
			G931	6	5	4	6	14	11	11	10	18	7	18	17	4	14	6	151	0.00108796
			I10X E119	3	3	2	4	7	1	0	7	13	7	11	22	21	13	28	142	0.00102311
			I501	10	18	18	13	9	6	9	7	5	5	5	12	12	7	5	141	0.00101591
			I250	2	4	1	10	13	2	13	9	15	17	14	11	17	8	4	140	0.0010087
			I10X*E119	0	0	0	0	0	0	10	7	13	7	13	22	21	13	29	135	0.000972679
			I252	6	6	12	13	14	10	8	6	5	9	10	13	14	3	4	133	0.000958268
			I229	5	5	4	7	4	13	10	8	10	14	7	13	19	5	8	132	0.000951063
			I678	5	5	6	5	6	10	9	8	17	12	5	15	7	10	8	128	0.000922243
			R960	10	2	5	15	10	10	6	7	8	7	10	10	4	6	12	122	0.000879013
			E149 I10	0	0	0	4	13	26	0	23	48	0	0	0	0	0	0	114	0.000821373
			E669	4	2	3	5	8	5	6	6	8	9	7	13	11	12	13	112	0.000806963
			I319	1	2	4	8	7	5	8	10	14	13	10	10	5	5	7	109	0.000785348
			E872	6	0	3	8	0	8	5	7	11	9	9	7	7	14	13	107	0.000770938
			I472	2	6	4	5	7	5	6	10	7	11	10	9	5	6	8	101	0.000727708
			F179	7	3	16	6	9	4	6	8	6	6	5	3	8	8	5	100	0.000720503
			J958	4	7	12	9	2	4	2	3	4	11	11	12	6	7	4	98	0.000706093
			J690	2	2	0	5	6	6	9	5	8	10	8	14	5	13	4	97	0.000698888
			Y834	1	2	2	3	0	11	9	7	4	1	13	10	13	16	5	97	0.000698888
			I212	1	7	2	4	0	12	4	10	5	4	9	10	12	12	5	97	0.000698888
			I498	5	7	10	11	1	4	8	5	8	4	5	12	3	7	6	96	0.000691683
			G309	5	2	0	2	0	5	2	7	5	6	5	8	9	14	21	91	0.000655657
			E149*I10	0	0	0	0	0	0	17	23	48	0	0	0	0	0	0	88	0.000634042
			E148	1	2	0	5	20	9	17	4	2	5	3	4	3	7	5	87	0.000626837
			I460	7	2	4	1	4	4	4	5	9	5	13	6	8	9	5	86	0.000619632
			R072	5	3	4	3	2	3	7	4	2	2	7	9	9	12	14	86	0.000619632
			J439	5	8	4	7	4	3	6	8	5	9	7	4	4	7	4	85	0.000612427
			I150	4	2	2	0	1	4	3	5	7	5	8	4	16	4	13	78	0.000561992
			N390	1	0	5	1	5	3	10	8	6	7	7	9	4	6	6	78	0.000561992
			I214	8	2	2	1	2	1	3	2	5	8	12	12	7	4	7	76	0.000547582
			I619	1	4	1	1	4	5	11	3	7	6	6	5	8	6	5	73	0.000525967
			T814	4	3	5	4	3	0	1	7	7	9	12	6	5	2	2	70	0.000504352
			I256	2	2	2	6	3	3	1	5	3	12	5	2	12	7	3	68	0.000489942
			F109	6	4	9	5	7	4	2	2	2	1	0	4	2	7	12	67	0.000482737
			E119 I10X	0	2	4	1	0	1	0	1	0	9	9	6	12	8	14	67	0.000482737
			I254	7	2	6	2	4	1	2	0	11	4	5	5	6	5	5	65	0.000468327
			K920	2	3	5	2	1	5	5	6	4	6	9	5	7	2	3	65	0.000468327
			I422	2	3	3	4	3	8	8	4	6	5	0	12	1	4	1	64	0.000461122
			I470	3	6	2	7	6	1	2	4	5	11	3	5	2	3	2	62	0.000446712
			J188	3	3	6	10	1	8	5	0	0	7	7	2	4	5	1	62	0.000446712
			J984	3	3	3	5	4	6	9	3	2	3	7	6	2	4	1	61	0.000439507
			I10X*F172	0	0	0	0	0	0	7	7	6	4	5	9	10	7	6	61	0.000439507
			K746	5	3	6	6	7	4	1	5	1	5	3	2	5	4	3	60	0.000432302
			I516	4	4	5	3	5	2	7	2	2	2	1	8	2	6	7	60	0.000432302
			I158	0	0	3	2	7	3	2	1	4	8	8	4	7	3	8	60	0.000432302
			I443	5	2	2	4	3	3	6	1	3	9	3	4	2	6	5	58	0.000417892
			I10X F172	2	1	4	1	2	6	0	6	5	3	5	8	6	5	4	58	0.000417892
			I959	2	0	4	2	7	3	5	1	8	3	5	3	7	4	2	56	0.000403481
			A418	0	1	0	0	1	1	0	1	1	4	11	9	11	12	4	56	0.000403481
			I639	1	3	4	4	3	2	2	1	1	1	1	6	7	11	7	54	0.000389071
			I749	1	2	2	1	5	3	4	5	2	7	5	5	5	4	2	53	0.000381866
			F102 F172	3	0	2	2	2	5	0	3	1	3	4	4	7	8	8	52	0.000374661
			I279	0	2	0	0	2	0	3	0	0	1	3	36	1	4	0	52	0.000374661
			R001	2	0	0	0	0	4	5	4	7	4	6	6	8	2	2	50	0.000360251
			N189 E149	1	1	2	4	3	2	0	3	4	2	3	8	4	8	5	50	0.000360251
			R64X	5	1	9	4	0	4	0	5	4	2	5	4	0	4	2	49	0.000353046
			E878	1	2	2	1	4	5	5	1	7	4	2	8	3	1	3	49	0.000353046
			R030	1	0	1	0	6	5	7	5	5	6	7	4	1	1	0	49	0.000353046
			I253	2	4	2	3	2	5	6	2	6	3	8	2	0	2	1	48	0.000345841
			I708	1	1	1	1	0	1	2	2	4	5	5	11	4	4	5	47	0.000338636
			K922	0	5	2	2	1	1	3	3	4	2	5	2	3	10	3	46	0.000331431
			T652	0	2	3	4	1	2	2	5	3	5	4	2	4	5	4	46	0.000331431
			I10X E788	4	4	2	4	4	3	0	3	5	3	1	3	5	3	1	45	0.000324226
			G20X	1	1	2	2	2	4	4	1	0	3	7	7	2	6	3	45	0.000324226
			F172 F102	1	2	0	0	1	3	0	3	2	3	5	4	5	7	8	44	0.000317021
			J80X	1	4	2	2	3	2	1	4	3	5	4	4	3	3	3	44	0.000317021
			I829	1	0	0	2	1	4	3	1	3	4	3	9	4	3	5	43	0.000309816
			D649	4	2	2	1	2	5	4	2	2	2	5	1	1	5	4	42	0.000302611
			I10X E669	1	3	4	1	0	2	0	2	2	0	1	5	5	6	10	42	0.000302611
			R000	1	1	3	3	7	2	1	3	1	3	5	3	6	1	2	42	0.000302611
			E46X	0	3	4	0	3	5	4	1	3	5	2	3	5	1	3	42	0.000302611
			I10X*E669	0	0	0	0	0	0	8	2	2	0	1	5	5	7	12	42	0.000302611
			F172*F102	0	0	0	0	0	0	3	3	2	3	6	4	5	7	8	41	0.000295406
			C61X	1	0	1	1	0	5	5	3	4	4	5	6	3	1	1	40	0.000288201
			I10X J449	1	1	0	3	3	3	0	4	2	3	2	4	3	8	3	40	0.000288201
			T818	0	1	1	7	0	3	5	1	3	0	3	5	3	5	2	39	0.000280996
			I139	0	1	1	3	5	3	3	5	3	6	6	2	0	0	1	39	0.000280996
			F102*F172	0	0	0	0	0	0	1	3	1	3	4	4	7	8	8	39	0.000280996
			R090	6	4	1	5	2	3	3	3	1	2	1	5	1	0	1	38	0.000273791
			E788	1	4	3	3	1	2	1	1	3	6	8	1	2	0	2	38	0.000273791
			I350	1	0	2	1	2	3	2	5	3	3	2	5	3	4	2	38	0.000273791
			R060	1	0	4	4	2	1	2	2	2	1	1	6	2	4	6	38	0.000273791
			R100	0	1	0	4	2	1	1	5	1	2	3	5	3	7	3	38	0.000273791
			I270	0	0	1	2	1	1	0	3	0	2	0	25	2	0	1	38	0.000273791
			N189*E149	0	0	0	0	0	0	0	3	4	2	3	8	4	8	6	38	0.000273791
			N188	0	0	1	1	1	3	5	1	1	2	5	7	7	1	2	37	0.000266586
			J988	2	3	3	7	3	0	2	4	1	2	2	6	0	1	0	36	0.000259381
			N40X	1	0	2	0	1	0	3	1	3	5	2	4	2	6	6	36	0.000259381
			N180	0	0	1	1	1	3	1	3	1	2	4	4	4	8	3	36	0.000259381
			I700	2	1	2	2	0	0	1	3	3	2	9	2	3	4	1	35	0.000252176
			I978	1	2	2	1	0	1	8	3	3	6	3	3	2	0	0	35	0.000252176
			E118	1	0	1	1	4	5	8	1	4	1	1	3	2	1	2	35	0.000252176
			F171	0	2	2	1	0	1	1	1	4	2	5	3	3	5	5	35	0.000252176
			R53X	0	0	2	0	1	0	0	1	11	7	5	0	3	2	3	35	0.000252176
			E11X	0	0	0	0	0	0	0	0	1	3	4	1	13	5	8	35	0.000252176
			I471	2	1	3	1	4	2	1	2	1	3	3	3	2	6	0	34	0.000244971
			I99X	1	3	4	4	4	5	0	2	0	5	1	3	0	1	1	34	0.000244971
			Y840	0	0	0	1	2	1	1	6	7	5	1	4	1	2	3	34	0.000244971
			I10X*J449	0	0	0	0	0	0	1	4	3	3	3	5	3	8	4	34	0.000244971
			E668	2	2	1	2	2	4	4	0	4	0	2	3	0	7	0	33	0.000237766
			G409	2	1	4	1	2	1	2	2	2	2	1	3	3	3	3	32	0.000230561
			E149 N189	0	2	0	2	1	3	0	3	4	3	0	4	4	5	1	32	0.000230561
			I260	0	1	1	0	1	1	1	0	2	0	1	22	0	0	2	32	0.000230561
			I518	3	1	3	0	3	0	3	0	0	2	1	4	3	3	5	31	0.000223356
			J459	1	0	3	2	1	0	2	2	0	3	3	1	3	7	3	31	0.000223356
			J90X	1	2	0	2	4	1	2	3	3	1	3	3	2	3	1	31	0.000223356
			I10X N189	1	2	2	1	0	1	0	3	3	1	0	3	5	7	2	31	0.000223356
			K729	1	0	0	5	1	0	2	5	4	1	0	6	4	1	1	31	0.000223356
			F179 F109	1	4	12	2	3	5	0	0	0	0	0	0	1	3	0	31	0.000223356
			R568	0	4	0	4	2	2	1	1	1	2	4	4	2	1	3	31	0.000223356
			E109	0	0	1	1	1	1	2	0	3	5	2	2	2	3	8	31	0.000223356
			N189*I10X	0	0	0	0	0	0	0	0	0	3	4	6	9	4	5	31	0.000223356
			R074	0	0	0	0	0	0	2	0	5	5	3	3	5	3	4	30	0.000216151
			N189 I10X	1	0	0	0	0	0	0	0	0	3	3	6	8	3	5	29	0.000208946
			J961	1	0	2	0	1	3	2	1	0	4	5	2	4	3	1	29	0.000208946
			F329	0	0	0	1	4	2	0	1	1	2	1	1	12	0	4	29	0.000208946
			I10X E148	0	0	1	3	10	4	0	2	0	4	1	0	1	1	2	29	0.000208946
			T658	6	3	2	0	2	5	2	3	0	0	0	3	1	1	0	28	0.000201741
			A09X	3	1	0	1	2	2	2	0	3	3	1	4	4	1	1	28	0.000201741
			I779	3	1	0	1	2	1	2	0	5	4	2	2	1	3	1	28	0.000201741
			I132	2	3	0	2	0	5	3	5	0	2	1	1	0	2	2	28	0.000201741
			E875	0	0	0	1	1	1	2	1	1	5	2	2	5	3	4	28	0.000201741
			I10X*N189	0	0	0	0	0	0	1	3	3	1	2	4	5	7	2	28	0.000201741
			E149*N189	0	0	0	0	0	0	3	3	4	3	0	4	4	6	1	28	0.000201741
			I739	0	0	3	1	1	4	1	1	1	2	1	2	3	2	5	27	0.000194536
			I509 I10X	0	1	1	0	0	4	0	0	0	1	6	2	2	8	2	27	0.000194536
			I25X	0	0	0	0	1	0	1	0	2	2	3	3	7	1	7	27	0.000194536
			I10X*E788	0	0	0	0	0	0	3	3	5	3	1	3	5	3	1	27	0.000194536
			A419*R570	0	0	0	0	0	0	8	2	2	2	1	4	2	3	3	27	0.000194536
			K550	0	2	2	3	2	1	0	3	1	5	3	2	1	1	0	26	0.000187331
			D689	0	1	3	3	3	3	2	3	1	2	0	1	1	2	1	26	0.000187331
			F172 I10X	0	0	1	1	0	0	0	0	0	4	5	3	3	5	4	26	0.000187331
			I10X I694	1	1	0	3	0	1	0	1	0	1	3	3	4	3	4	25	0.000180126
			E119 I10	0	0	1	1	5	2	0	6	10	0	0	0	0	0	0	25	0.000180126
			Z720	0	0	0	0	0	0	0	0	1	2	4	2	3	6	7	25	0.000180126
			E86X	3	0	1	1	0	1	2	1	2	3	1	2	1	4	2	24	0.000172921
			B572	1	3	0	2	1	2	2	0	3	3	1	0	2	1	3	24	0.000172921
			R58X	1	0	1	1	3	2	1	4	5	2	1	2	0	0	1	24	0.000172921
			I340	0	2	2	1	0	2	2	2	1	1	2	4	0	4	1	24	0.000172921
			I10X*F102	0	0	0	0	0	0	2	0	3	3	2	5	4	4	1	24	0.000172921
			E889	2	3	2	2	3	0	2	0	0	2	1	3	1	1	1	23	0.000165716
			I500 I10X	1	0	0	1	0	0	0	0	0	1	2	8	4	2	4	23	0.000165716
			I428	1	1	1	1	1	0	1	1	4	1	0	4	2	3	2	23	0.000165716
			I421	0	1	2	0	2	2	0	0	4	1	2	1	2	5	1	23	0.000165716
			I10X E146	0	0	0	0	2	0	0	0	0	0	0	1	0	9	11	23	0.000165716
			E149 E669	1	3	2	0	2	0	0	0	0	4	3	2	0	2	3	22	0.000158511
			I230	0	0	1	0	2	0	1	3	4	1	3	4	2	1	0	22	0.000158511
			R570 A419	0	1	1	2	2	0	0	2	2	4	1	2	0	4	1	22	0.000158511
			A419 R570	0	2	1	0	0	0	0	2	2	2	1	4	2	3	3	22	0.000158511
			I11X	0	0	0	0	0	0	0	0	1	1	1	2	9	6	2	22	0.000158511
			E119*I10	0	0	0	0	0	0	6	6	10	0	0	0	0	0	0	22	0.000158511
			I10X*E148	0	0	0	0	0	0	11	2	0	4	1	0	1	1	2	22	0.000158511
			E140	2	2	0	0	2	4	2	1	2	4	0	1	0	0	1	21	0.000151306
			I10X I251	1	0	1	4	2	1	0	1	1	1	2	3	0	3	1	21	0.000151306
			Y839	0	0	0	1	1	2	3	1	5	3	2	1	2	0	0	21	0.000151306
			F101	0	0	1	0	4	2	1	0	1	2	3	1	3	3	0	21	0.000151306
			I10X*I694	0	0	0	0	0	0	2	1	0	1	3	3	4	3	4	21	0.000151306
			I514	4	0	0	1	1	1	1	0	0	0	1	6	2	3	0	20	0.000144101
			E780	3	0	2	0	0	1	2	1	1	2	1	2	1	0	4	20	0.000144101
			F209	1	1	0	2	0	1	1	1	1	0	0	1	4	2	5	20	0.000144101
			I693	0	1	1	0	1	1	0	1	2	0	2	1	3	5	2	20	0.000144101
			I120	0	0	0	0	2	0	2	2	1	4	4	3	0	2	0	20	0.000144101
			I15X	0	0	0	0	0	0	1	0	0	0	2	1	9	1	6	20	0.000144101
			A309	5	0	1	0	5	0	1	0	1	0	0	3	2	1	0	19	0.000136895
			I81X	2	1	1	0	1	0	3	1	3	1	0	3	0	2	1	19	0.000136895
			Y831	1	0	2	3	1	0	2	1	2	0	0	3	1	1	2	19	0.000136895
			I10X F102	1	0	0	1	0	0	0	0	1	3	2	5	2	3	1	19	0.000136895
			I10X E118	1	0	0	1	2	3	0	2	0	1	0	4	2	1	2	19	0.000136895
			E146	1	0	0	0	2	1	1	0	1	0	1	2	0	4	6	19	0.000136895
			I971	0	0	1	0	0	0	3	4	2	0	1	3	1	2	2	19	0.000136895
			J449 I10X	0	1	0	0	0	1	0	0	0	5	1	1	5	5	0	19	0.000136895
			Y838 I251	0	0	5	4	3	1	0	0	1	1	2	1	0	0	1	19	0.000136895
			S729	0	1	1	1	2	0	0	2	0	1	1	5	1	2	2	19	0.000136895
			N178	0	0	2	0	0	0	1	3	1	2	3	2	1	3	1	19	0.000136895
			I10X*I509	0	0	0	0	0	0	5	1	1	1	0	0	6	0	5	19	0.000136895
			R570*A419	0	0	0	0	0	0	3	2	2	4	1	2	0	4	1	19	0.000136895
			R69X	2	0	0	0	0	1	3	2	2	2	1	2	1	0	2	18	0.00012969
			I312	0	0	0	0	1	2	1	0	3	2	0	9	0	0	0	18	0.00012969
			J985	0	0	1	0	2	2	1	3	2	1	1	2	1	1	1	18	0.00012969
			I219 I10X	1	1	1	1	0	0	0	0	0	1	1	2	2	2	5	17	0.000122485
			J219	0	1	1	1	1	2	1	2	2	1	1	0	2	2	0	17	0.000122485
			Y919	0	0	0	1	0	1	1	0	1	3	4	1	1	2	2	17	0.000122485
			E148 I10	0	0	0	0	11	4	0	1	1	0	0	0	0	0	0	17	0.000122485
			E149*I694	0	0	0	0	0	0	7	0	1	2	2	0	1	1	3	17	0.000122485
			Y836	1	0	3	0	0	0	0	0	1	1	1	4	3	1	1	16	0.00011528
			R55X	1	0	1	0	1	1	0	5	0	1	0	0	2	2	2	16	0.00011528
			I10X I64X	0	1	0	2	0	0	0	0	1	0	3	1	0	3	5	16	0.00011528
			K769	0	0	1	0	4	2	2	1	1	1	0	2	1	0	1	16	0.00011528
			C169	0	0	0	2	1	2	1	0	1	3	1	0	1	1	3	16	0.00011528
			I802	0	0	2	1	1	0	3	2	1	1	0	1	1	2	1	16	0.00011528
			Y838 I248	0	3	4	4	2	1	0	0	0	1	1	0	0	0	0	16	0.00011528
			I447	0	0	1	1	1	0	1	1	2	0	1	2	2	1	3	16	0.00011528
			I228	0	2	0	2	0	1	0	2	4	1	2	1	0	0	1	16	0.00011528
			N189 E142	0	0	4	2	1	5	0	2	0	1	0	0	0	1	0	16	0.00011528
			E149*E669	0	0	0	0	0	0	0	0	0	4	3	3	1	2	3	16	0.00011528
			K760	1	0	0	1	2	1	1	4	0	4	0	0	0	1	0	15	0.000108075
			R961	0	0	0	2	1	1	1	1	0	4	1	1	1	2	0	15	0.000108075
			G936	0	1	0	1	0	0	0	3	1	2	1	3	1	2	0	15	0.000108075
			I248 I10X	0	3	1	3	0	0	0	0	0	0	2	1	3	1	1	15	0.000108075
			I233	0	0	1	1	0	1	1	1	1	1	0	1	1	3	3	15	0.000108075
			F170	0	1	1	0	0	2	1	0	0	2	1	3	2	2	0	15	0.000108075
			J441	0	0	0	0	1	0	0	0	0	2	2	1	2	3	4	15	0.000108075
			Y838 I259	0	0	0	0	0	1	0	0	0	0	0	1	4	8	1	15	0.000108075
			E10X	0	0	0	0	0	0	0	0	1	0	1	2	4	4	3	15	0.000108075
			I10X*I251	0	0	0	0	0	0	0	2	1	1	3	4	0	3	1	15	0.000108075
			I10X*I64X	0	0	0	0	0	0	0	0	1	0	3	1	0	4	6	15	0.000108075
			I38X	1	4	0	0	2	0	2	1	1	1	0	2	0	0	0	14	0.00010087
			I129	0	2	0	1	0	1	1	1	1	3	2	1	1	0	0	14	0.00010087
			I10X I500	0	0	1	0	1	2	0	1	2	0	0	4	1	1	1	14	0.00010087
			I10X I509	0	0	0	0	0	0	0	1	1	1	0	0	6	0	5	14	0.00010087
			I10X*I500	0	0	0	0	0	0	1	1	2	0	1	5	1	1	2	14	0.00010087
			Y838*I259	0	0	0	0	0	0	0	0	0	0	0	1	4	8	1	14	0.00010087
			R402	2	0	1	2	0	0	1	1	2	0	1	1	2	0	0	13	9.36653e-05
			R230	2	1	0	3	0	3	0	3	0	1	0	0	0	0	0	13	9.36653e-05
			I240	1	0	1	1	0	2	0	1	1	1	2	1	0	1	1	13	9.36653e-05
			I251 Y832	1	1	1	2	1	0	0	1	0	3	2	0	0	1	0	13	9.36653e-05
			J989	1	0	1	0	1	0	1	0	1	0	2	5	0	0	1	13	9.36653e-05
			Y832 I251	0	3	5	2	0	1	0	0	0	1	1	0	0	0	0	13	9.36653e-05
			G939	0	2	3	0	0	0	2	0	0	0	0	3	1	2	0	13	9.36653e-05
			E43X	0	0	2	0	0	1	0	2	1	1	0	2	1	2	1	13	9.36653e-05
			R098	0	0	2	2	0	0	1	1	4	2	0	0	0	0	1	13	9.36653e-05
			G934	0	0	0	0	1	2	0	0	1	2	2	2	1	1	1	13	9.36653e-05
			E145	0	0	1	0	0	0	1	1	0	2	2	2	1	3	0	13	9.36653e-05
			R18X	0	0	0	1	1	1	0	0	1	0	4	0	0	3	2	13	9.36653e-05
			I515	0	1	1	2	0	1	0	1	0	2	1	1	0	0	3	13	9.36653e-05
			A419 J189	0	0	1	0	0	2	0	2	2	0	3	1	0	2	0	13	9.36653e-05
			I10X F179	0	2	0	0	3	0	0	3	2	0	0	0	2	0	1	13	9.36653e-05
			J189 N179	0	0	2	1	2	1	0	1	3	0	0	0	1	2	0	13	9.36653e-05
			E14X	0	0	0	0	0	0	0	0	0	6	1	1	1	3	1	13	9.36653e-05
			I10X*N179	0	0	0	0	0	0	3	1	4	1	0	1	2	0	1	13	9.36653e-05
			I10X*E118	0	0	0	0	0	0	1	2	0	1	0	4	2	1	2	13	9.36653e-05
			I50X	0	0	0	0	0	0	1	0	0	0	2	3	6	1	0	13	9.36653e-05
			I130	2	0	1	1	0	2	0	0	1	2	0	3	0	0	0	12	8.64603e-05
			I220	1	1	2	1	0	0	0	1	1	0	1	1	2	0	1	12	8.64603e-05
			I351	1	1	0	0	0	3	0	0	2	1	0	2	0	2	0	12	8.64603e-05
			I459	1	1	0	1	2	2	2	2	0	0	0	0	0	1	0	12	8.64603e-05
			I221	1	3	0	1	1	0	1	1	0	1	2	1	0	0	0	12	8.64603e-05
			I238	1	1	0	1	0	1	1	0	1	1	1	1	0	2	1	12	8.64603e-05
			K259	1	1	0	1	0	0	1	1	2	0	1	1	1	1	1	12	8.64603e-05
			I441	1	1	0	1	0	1	0	1	0	0	1	1	1	2	2	12	8.64603e-05
			E142 N189	1	2	1	0	0	3	0	0	2	1	0	0	2	0	0	12	8.64603e-05
			I10X I248	0	2	0	3	0	2	0	2	1	1	1	0	0	0	0	12	8.64603e-05
			F99X	0	0	1	1	0	1	1	2	0	1	1	1	1	1	1	12	8.64603e-05
			K297	0	0	2	0	0	1	2	0	1	2	2	0	0	1	1	12	8.64603e-05
			A46X	0	1	0	1	1	1	0	0	0	2	1	1	1	0	3	12	8.64603e-05
			E147	0	0	0	0	0	0	0	0	3	3	1	1	0	3	1	12	8.64603e-05
			N179 J189	0	0	0	1	2	0	0	1	1	4	1	1	1	0	0	12	8.64603e-05
			E142	0	1	0	1	0	2	3	0	0	0	1	1	2	1	0	12	8.64603e-05
			E110	0	0	0	0	0	3	0	0	2	1	1	2	1	2	0	12	8.64603e-05
			B24X	0	0	0	1	1	0	0	0	0	3	1	1	0	4	1	12	8.64603e-05
			N19X I10X	0	1	1	1	0	0	0	0	0	0	1	2	1	0	5	12	8.64603e-05
			N189 I10	0	0	0	0	2	6	0	2	2	0	0	0	0	0	0	12	8.64603e-05
			I249 Y832	0	0	0	4	0	1	0	0	1	1	1	2	0	1	1	12	8.64603e-05
			E149*F172	0	0	0	0	0	0	1	0	0	1	1	6	0	2	1	12	8.64603e-05
			A419*J189	0	0	0	0	0	0	2	2	2	0	3	1	0	2	0	12	8.64603e-05
			E039	2	0	0	0	0	0	2	0	0	2	2	0	1	0	2	11	7.92553e-05
			I479	2	0	0	0	0	1	1	1	1	0	1	0	1	2	1	11	7.92553e-05
			I714	1	0	1	0	1	2	0	0	2	1	0	0	0	2	1	11	7.92553e-05
			N179 I10X	1	0	0	0	0	0	0	0	0	2	1	4	0	2	1	11	7.92553e-05
			I208	1	0	2	2	1	0	1	1	0	1	0	0	0	2	0	11	7.92553e-05
			N990	1	0	1	0	1	0	1	0	1	2	2	0	1	1	0	11	7.92553e-05
			I10X R54X	0	0	1	2	0	0	0	0	0	0	1	1	2	2	2	11	7.92553e-05
			E149 N179	0	0	0	1	0	1	0	1	2	1	2	0	0	2	1	11	7.92553e-05
			I609	0	0	0	0	0	1	1	0	0	1	0	3	2	1	2	11	7.92553e-05
			I313	0	0	0	0	2	0	1	0	3	0	1	1	1	1	1	11	7.92553e-05
			I10X I519	0	0	1	0	1	0	0	0	1	1	0	4	2	1	0	11	7.92553e-05
			D759	0	3	0	0	2	1	0	0	0	2	1	0	1	1	0	11	7.92553e-05
			E108	0	0	0	0	0	0	0	0	1	3	0	1	4	1	1	11	7.92553e-05
			F339	0	0	0	0	1	0	1	1	1	1	1	1	3	1	0	11	7.92553e-05
			N179*J189	0	0	0	0	0	0	1	2	1	4	1	1	1	0	0	11	7.92553e-05
			B342 U071	0	0	0	0	0	0	0	0	0	0	0	0	0	0	11	11	7.92553e-05
			I679	2	2	0	1	0	0	0	1	0	0	0	0	1	2	1	10	7.20503e-05
			E149 E788	2	1	1	1	0	0	0	0	1	0	1	2	1	0	0	10	7.20503e-05
			E149 I694	1	0	0	0	0	0	0	0	1	2	1	0	1	1	3	10	7.20503e-05
			D65X	1	1	1	1	0	2	0	0	0	0	0	1	1	0	2	10	7.20503e-05
			E119 N189	1	0	0	0	0	0	0	1	0	1	0	4	0	2	1	10	7.20503e-05
			I251 I10X	0	0	1	0	0	0	0	0	0	2	0	2	0	3	2	10	7.20503e-05
			E149 F172	0	1	1	0	0	0	0	0	0	1	0	4	0	2	1	10	7.20503e-05
			C349	0	1	0	0	2	0	1	1	2	0	0	1	0	0	2	10	7.20503e-05
			K566	0	0	1	1	0	2	0	1	0	0	2	1	1	1	0	10	7.20503e-05
			R104	0	0	0	1	0	0	0	1	2	1	1	2	0	0	2	10	7.20503e-05
			I10X N179	0	0	0	1	0	1	0	1	4	0	0	1	1	0	1	10	7.20503e-05
			I872	0	0	1	0	0	0	0	1	0	1	1	1	3	2	0	10	7.20503e-05
			J440	0	1	0	0	0	0	0	0	1	0	1	3	0	2	2	10	7.20503e-05
			I10X E789	0	0	0	0	1	0	0	1	0	1	1	1	2	2	1	10	7.20503e-05
			I710	0	0	2	1	0	1	0	0	2	1	0	0	2	1	0	10	7.20503e-05
			I151	0	0	0	1	0	0	0	1	1	0	3	1	1	2	0	10	7.20503e-05
			E149*J449	0	0	0	0	0	0	4	1	2	0	1	0	0	1	1	10	7.20503e-05
			J449*N189	0	0	0	0	0	0	3	0	1	2	0	2	1	1	0	10	7.20503e-05
			N179*I10X	0	0	0	0	0	0	0	0	0	2	1	4	0	2	1	10	7.20503e-05
			I251*I10X	0	0	0	0	0	0	0	0	0	2	0	2	1	3	2	10	7.20503e-05
			T810	2	1	0	0	1	1	0	3	0	1	0	0	0	0	0	9	6.48452e-05
			I494	2	0	0	1	1	0	1	0	0	0	0	2	0	2	0	9	6.48452e-05
			E149 J449	1	1	0	1	1	1	0	1	2	0	0	0	0	1	0	9	6.48452e-05
			Y832 I248	1	2	1	0	0	1	0	0	0	1	2	1	0	0	0	9	6.48452e-05
			I10X I499	1	1	0	0	0	1	0	1	0	0	1	0	0	3	1	9	6.48452e-05
			I719	1	0	0	1	1	0	0	0	2	0	1	1	1	0	1	9	6.48452e-05
			E149 J189	1	1	0	0	0	2	0	1	0	3	0	0	1	0	0	9	6.48452e-05
			I248 E149	1	1	1	0	1	0	0	2	1	1	0	1	0	0	0	9	6.48452e-05
			I358	1	0	0	1	2	0	1	0	2	1	0	0	1	0	0	9	6.48452e-05
			F172 E149	1	1	1	0	0	0	0	1	0	0	0	1	1	3	0	9	6.48452e-05
			J449 J189	1	1	0	0	2	0	0	0	0	2	0	1	1	1	0	9	6.48452e-05
			F100	0	0	0	0	1	1	0	1	1	2	0	1	0	2	0	9	6.48452e-05
			M819	0	0	0	0	1	0	1	2	1	3	0	0	1	0	0	9	6.48452e-05
			I64X I10X	0	1	2	0	0	0	0	0	0	1	0	1	0	0	4	9	6.48452e-05
			J449 E149	0	0	2	1	1	1	0	0	0	1	0	0	1	2	0	9	6.48452e-05
			N179 E149	0	0	0	1	1	2	0	0	1	0	1	0	1	2	0	9	6.48452e-05
			I10X N19X	0	0	2	0	0	0	0	0	0	2	2	2	0	1	0	9	6.48452e-05
			E149 I509	0	0	0	1	1	0	0	0	3	2	0	0	0	1	1	9	6.48452e-05
			I702	0	0	0	0	1	2	0	0	3	2	0	1	0	0	0	9	6.48452e-05
			J189 I10X	0	0	1	1	0	0	0	0	0	2	1	1	0	2	1	9	6.48452e-05
			K709	0	0	0	1	1	0	0	3	1	1	0	1	1	0	0	9	6.48452e-05
			J158	0	0	0	0	0	0	0	0	0	1	0	2	1	4	1	9	6.48452e-05
			I10X J189	0	0	0	0	1	2	0	1	1	2	1	0	0	0	1	9	6.48452e-05
			R99X I219	0	0	0	0	0	0	0	2	3	0	4	0	0	0	0	9	6.48452e-05
			E115	0	0	0	0	0	0	1	0	0	1	1	1	0	4	1	9	6.48452e-05
			Y913	0	1	0	0	0	0	0	0	1	1	2	1	1	0	2	9	6.48452e-05
			J449 F179	0	0	1	1	2	1	0	0	1	2	0	0	0	0	1	9	6.48452e-05
			I652	0	0	0	2	0	1	0	0	1	2	0	1	1	1	0	9	6.48452e-05
			I10X E145	0	0	1	0	1	0	0	1	0	2	0	1	2	0	1	9	6.48452e-05
			K859	0	0	0	1	0	0	0	0	1	0	1	1	1	4	0	9	6.48452e-05
			I272	0	0	0	0	0	0	0	1	0	3	0	5	0	0	0	9	6.48452e-05
			N189*I10	0	0	0	0	0	0	5	2	2	0	0	0	0	0	0	9	6.48452e-05
			I10X*E789	0	0	0	0	0	0	0	1	0	1	1	1	2	2	1	9	6.48452e-05
			E149*N179	0	0	0	0	0	0	0	1	2	1	2	0	0	2	1	9	6.48452e-05
			I10X*I519	0	0	0	0	0	0	0	0	1	1	0	4	2	1	0	9	6.48452e-05
			E119*N189	0	0	0	0	0	0	0	1	0	1	0	4	0	2	1	9	6.48452e-05
			N19X*I10X	0	0	0	0	0	0	0	0	0	0	1	2	1	0	5	9	6.48452e-05
			I249*Y832	0	0	0	0	0	0	2	0	1	1	1	2	0	1	1	9	6.48452e-05
			I48X I10X	3	0	0	0	0	0	0	0	0	1	1	0	0	1	2	8	5.76402e-05
			I248 Y832	1	0	1	0	1	1	0	0	3	0	0	1	0	0	0	8	5.76402e-05
			F03X	1	0	1	0	0	0	1	1	0	0	1	1	1	1	0	8	5.76402e-05
			I698	1	0	0	1	0	0	0	0	1	0	0	2	1	1	1	8	5.76402e-05
			R101	1	2	0	1	0	0	1	1	1	0	0	1	0	0	0	8	5.76402e-05
			I64X E149	1	0	1	1	0	0	0	1	1	2	0	0	0	1	0	8	5.76402e-05
			I359	1	0	0	1	1	0	0	1	0	1	0	0	0	3	0	8	5.76402e-05
			I509 E149	1	0	0	1	0	0	0	0	0	1	2	1	0	1	1	8	5.76402e-05
			J189 A419	1	1	0	1	0	0	0	1	0	0	1	2	1	0	0	8	5.76402e-05
			I10X I219	0	1	0	1	0	0	0	2	1	0	0	1	1	0	1	8	5.76402e-05
			E149 N19X	0	0	0	2	0	0	0	0	0	1	1	0	2	1	1	8	5.76402e-05
			L89X	0	1	3	1	0	0	1	0	0	0	0	1	1	0	0	8	5.76402e-05
			I10X I259	0	0	0	1	0	1	0	1	0	1	0	1	0	0	3	8	5.76402e-05
			I259 I10X	0	0	0	0	0	0	0	0	0	1	0	1	0	4	2	8	5.76402e-05
			I10X I48X	0	0	0	0	0	0	0	0	0	0	4	1	2	1	0	8	5.76402e-05
			G932	0	1	0	0	2	0	2	0	0	0	0	1	0	2	0	8	5.76402e-05
			I10X G309	0	0	0	1	0	0	0	0	2	0	2	0	3	0	0	8	5.76402e-05
			J449 N189	0	0	0	2	0	0	0	0	1	2	0	1	1	1	0	8	5.76402e-05
			Y839 I519	0	0	0	0	0	0	0	2	1	3	2	0	0	0	0	8	5.76402e-05
			I255 I10X	0	1	1	0	0	0	0	0	0	0	1	2	0	2	1	8	5.76402e-05
			E874	0	1	0	0	0	1	0	1	0	2	1	1	1	0	0	8	5.76402e-05
			L089	0	0	1	0	0	0	1	0	0	1	0	3	0	1	1	8	5.76402e-05
			R011	0	0	0	1	1	0	0	1	2	1	0	0	1	0	1	8	5.76402e-05
			R92X	0	1	0	0	0	0	2	0	1	1	1	2	0	0	0	8	5.76402e-05
			I278	0	0	0	0	0	1	0	0	0	0	1	5	0	0	1	8	5.76402e-05
			R160	0	0	0	0	0	0	0	0	6	0	0	0	0	1	1	8	5.76402e-05
			R739	0	0	0	0	0	1	1	0	1	1	0	1	0	0	3	8	5.76402e-05
			I10X E142	0	0	1	0	1	2	0	0	0	0	1	2	1	0	0	8	5.76402e-05
			I64X I10	0	1	0	0	2	3	0	2	0	0	0	0	0	0	0	8	5.76402e-05
			F109 F179	0	0	2	2	1	1	0	0	0	1	0	0	1	0	0	8	5.76402e-05
			I500 I10	0	0	0	0	1	4	0	2	1	0	0	0	0	0	0	8	5.76402e-05
			E112 N189	0	0	1	0	3	1	0	1	0	0	0	2	0	0	0	8	5.76402e-05
			E149 F179	0	0	0	0	2	2	0	1	1	0	0	0	0	1	1	8	5.76402e-05
			J449 I10	0	0	0	0	1	3	0	2	2	0	0	0	0	0	0	8	5.76402e-05
			Y832 I249	0	0	0	2	0	0	0	0	0	0	0	1	3	1	1	8	5.76402e-05
			N179 I10	0	0	0	0	0	3	0	2	3	0	0	0	0	0	0	8	5.76402e-05
			E116	0	0	0	0	0	0	0	0	0	1	1	0	1	1	4	8	5.76402e-05
			I219*I10	0	0	0	0	0	0	3	2	3	0	0	0	0	0	0	8	5.76402e-05
			I10X*G309	0	0	0	0	0	0	1	0	2	0	2	0	3	0	0	8	5.76402e-05
			I469*R092	0	0	0	0	0	0	1	1	0	0	1	1	0	2	2	8	5.76402e-05
			J189*N179	0	0	0	0	0	0	1	1	3	0	0	0	1	2	0	8	5.76402e-05
			I509*E149	0	0	0	0	0	0	1	0	0	1	2	1	0	1	2	8	5.76402e-05
			N189*E142	0	0	0	0	0	0	3	2	0	1	0	1	0	1	0	8	5.76402e-05
			E142*N189	0	0	0	0	0	0	3	0	2	1	0	0	2	0	0	8	5.76402e-05
			I10X*F179	0	0	0	0	0	0	0	3	2	0	0	0	2	0	1	8	5.76402e-05
			I10X*R54X	0	0	0	0	0	0	0	0	0	0	1	1	2	2	2	8	5.76402e-05
			I259*I10X	0	0	0	0	0	0	0	0	0	1	0	1	0	4	2	8	5.76402e-05
			F101 F171	0	0	0	0	0	0	0	0	3	2	3	0	0	0	0	8	5.76402e-05
			E149 I248	2	2	0	0	0	0	0	0	1	1	1	0	0	0	0	7	5.04352e-05
			R601	2	0	0	0	0	0	0	1	0	1	0	2	0	0	1	7	5.04352e-05
			I131	2	0	0	0	1	0	0	0	1	1	0	0	0	1	1	7	5.04352e-05
			E788 I10X	1	0	0	0	0	0	0	0	0	1	0	1	1	1	2	7	5.04352e-05
			K802	1	0	0	2	0	0	0	0	1	2	0	1	0	0	0	7	5.04352e-05
			E149 I64X	0	1	1	1	0	0	0	0	0	2	1	0	1	0	0	7	5.04352e-05
			M199	0	0	2	0	1	0	0	0	0	1	1	1	0	1	0	7	5.04352e-05
			J181	0	0	1	0	0	1	1	1	1	1	0	1	0	0	0	7	5.04352e-05
			E669 I10X	0	0	0	0	0	0	0	0	0	1	0	2	0	3	1	7	5.04352e-05
			K703	0	0	0	1	0	0	0	1	1	0	1	0	1	1	1	7	5.04352e-05
			J449 F172	0	0	1	0	0	1	0	2	0	0	1	1	0	0	1	7	5.04352e-05
			E141	0	1	0	0	0	0	1	1	0	2	1	0	1	0	0	7	5.04352e-05
			K659	0	0	0	2	0	0	0	0	0	2	1	1	0	0	1	7	5.04352e-05
			E789	0	0	0	0	0	2	0	0	1	0	0	0	0	1	3	7	5.04352e-05
			E785	0	0	0	0	1	0	0	1	1	0	1	0	2	1	0	7	5.04352e-05
			R048	0	0	0	0	1	1	0	0	0	0	1	1	2	0	1	7	5.04352e-05
			A162	0	1	1	2	0	2	0	0	0	1	0	0	0	0	0	7	5.04352e-05
			D509	0	0	0	0	0	0	0	0	1	1	0	2	0	1	2	7	5.04352e-05
			E162	0	0	0	1	1	0	0	0	0	0	0	1	3	0	1	7	5.04352e-05
			I638	0	0	0	0	0	0	0	0	0	0	0	1	1	4	1	7	5.04352e-05
			I469 R092	0	0	0	0	0	0	0	1	0	0	1	1	0	2	2	7	5.04352e-05
			M219	0	1	0	3	0	0	0	2	0	0	1	0	0	0	0	7	5.04352e-05
			N170	0	0	1	1	0	0	0	0	0	0	2	2	1	0	0	7	5.04352e-05
			I10X E109	0	0	0	1	0	1	0	0	0	0	1	0	0	2	2	7	5.04352e-05
			N189 E119	0	0	0	0	0	0	0	0	1	0	1	2	2	0	1	7	5.04352e-05
			E782	0	0	0	0	1	0	0	1	0	0	1	1	2	1	0	7	5.04352e-05
			E146 I10X	0	1	0	0	0	0	0	0	0	0	0	0	0	1	5	7	5.04352e-05
			I517 I10X	0	0	0	0	0	0	0	0	0	0	0	4	1	1	1	7	5.04352e-05
			I10X R54	0	0	0	2	0	0	0	3	2	0	0	0	0	0	0	7	5.04352e-05
			Y838 I219	0	0	1	1	1	0	0	1	0	0	1	2	0	0	0	7	5.04352e-05
			I509 I10	0	0	0	1	2	0	0	1	3	0	0	0	0	0	0	7	5.04352e-05
			E118 I10	0	0	0	1	1	4	0	1	0	0	0	0	0	0	0	7	5.04352e-05
			I10X E147	0	0	0	0	0	0	0	0	0	0	0	1	2	1	3	7	5.04352e-05
			I10X*I219	0	0	0	0	0	0	0	2	1	0	0	1	1	0	2	7	5.04352e-05
			I509*I10	0	0	0	0	0	0	3	1	3	0	0	0	0	0	0	7	5.04352e-05
			I10X*I259	0	0	0	0	0	0	0	1	0	1	0	1	0	1	3	7	5.04352e-05
			I251*Y832	0	0	0	0	0	0	0	1	0	3	2	0	0	1	0	7	5.04352e-05
			I10X*J189	0	0	0	0	0	0	0	1	1	2	1	1	0	0	1	7	5.04352e-05
			Y838*I251	0	0	0	0	0	0	1	0	1	1	2	1	0	0	1	7	5.04352e-05
			E149*J189	0	0	0	0	0	0	1	1	0	3	0	1	1	0	0	7	5.04352e-05
			I10X*E145	0	0	0	0	0	0	0	1	0	2	0	1	2	0	1	7	5.04352e-05
			E149*I509	0	0	0	0	0	0	0	0	3	2	0	0	0	1	1	7	5.04352e-05
			E149*F102	0	0	0	0	0	0	0	1	0	1	0	0	2	1	2	7	5.04352e-05
			N189*E119	0	0	0	0	0	0	0	0	1	0	1	2	2	0	1	7	5.04352e-05
			I509*N189	0	0	0	0	0	0	0	0	1	0	0	3	0	2	1	7	5.04352e-05
			I10X*J459	0	0	0	0	0	0	0	0	0	1	2	2	0	1	1	7	5.04352e-05
			R57X	0	0	0	0	0	0	0	0	0	1	1	2	1	2	0	7	5.04352e-05
			I10X E136	0	0	0	0	0	0	0	0	0	0	1	1	3	1	1	7	5.04352e-05
			Y835	2	0	0	0	0	0	1	0	0	1	1	0	1	0	0	6	4.32302e-05
			J841	1	0	0	0	1	0	0	0	0	2	0	0	0	1	1	6	4.32302e-05
			I10X F172 F102	1	0	0	1	0	0	0	0	2	0	0	0	1	1	0	6	4.32302e-05
			K409	1	2	0	0	0	0	1	0	0	0	0	0	0	0	2	6	4.32302e-05
			N289	1	0	0	0	0	0	0	1	1	1	1	0	1	0	0	6	4.32302e-05
			I232	1	0	0	0	0	1	0	0	0	0	0	1	1	2	0	6	4.32302e-05
			I509 J449	1	1	0	1	0	0	0	0	1	0	1	0	0	0	1	6	4.32302e-05
			Y832 I259	1	1	0	1	3	0	0	0	0	0	0	0	0	0	0	6	4.32302e-05
			N179 A419	1	0	0	0	1	0	0	0	0	0	1	2	1	0	0	6	4.32302e-05
			K739	1	0	0	0	1	0	1	0	2	0	0	0	1	0	0	6	4.32302e-05
			M069	0	0	0	2	0	1	0	0	0	0	1	1	0	1	0	6	4.32302e-05
			J189 E149	0	1	2	0	1	0	0	0	0	0	0	0	1	1	0	6	4.32302e-05
			N19X E149	0	0	0	0	1	0	0	0	0	1	1	0	1	1	1	6	4.32302e-05
			I743	0	0	0	0	1	0	0	0	0	1	0	2	1	1	0	6	4.32302e-05
			I251 Y838	0	0	1	0	0	0	0	0	0	1	2	1	1	0	0	6	4.32302e-05
			N179 J449	0	1	0	0	0	1	0	0	1	2	0	0	0	1	0	6	4.32302e-05
			C449	0	0	0	0	0	0	0	0	2	0	0	0	1	2	1	6	4.32302e-05
			J449 N179	0	0	0	0	0	1	0	2	1	0	0	0	0	2	0	6	4.32302e-05
			F172 J449	0	0	1	0	1	0	0	0	0	0	1	0	0	2	1	6	4.32302e-05
			R51X	0	0	0	0	0	0	1	2	1	0	1	0	0	0	1	6	4.32302e-05
			H409	0	0	1	0	0	0	0	0	0	1	1	0	2	1	0	6	4.32302e-05
			I510	0	0	0	0	0	0	0	1	1	1	1	1	0	1	0	6	4.32302e-05
			G809	0	0	0	0	0	0	1	0	0	0	3	1	0	0	1	6	4.32302e-05
			I10X J459	0	0	0	0	0	1	0	0	0	1	0	2	0	1	1	6	4.32302e-05
			I10X I739	0	0	0	1	0	0	0	0	1	1	0	3	0	0	0	6	4.32302e-05
			C539	0	1	0	1	2	0	0	1	0	0	0	0	1	0	0	6	4.32302e-05
			I248 N189	0	1	0	1	0	1	0	0	1	2	0	0	0	0	0	6	4.32302e-05
			R073	0	0	0	0	0	0	0	1	1	1	1	0	1	0	1	6	4.32302e-05
			I219 I10	0	0	0	1	0	1	0	2	2	0	0	0	0	0	0	6	4.32302e-05
			N189 J449	0	0	0	1	1	0	0	1	0	1	0	2	0	0	0	6	4.32302e-05
			N039	0	0	1	0	0	0	0	0	0	0	0	1	0	2	2	6	4.32302e-05
			A169	0	1	1	0	1	0	0	0	0	0	0	2	1	0	0	6	4.32302e-05
			I690	0	1	1	0	0	0	0	0	1	0	1	2	0	0	0	6	4.32302e-05
			R600	0	0	1	0	0	1	0	1	0	0	1	2	0	0	0	6	4.32302e-05
			I509 N189	0	0	0	0	0	0	0	0	1	0	0	3	0	2	0	6	4.32302e-05
			G301	0	1	0	0	0	1	1	0	1	0	0	0	1	1	0	6	4.32302e-05
			N179 E119	0	0	0	0	0	0	0	0	1	0	1	1	2	0	1	6	4.32302e-05
			E136	0	0	0	0	0	1	0	0	0	0	1	0	3	1	0	6	4.32302e-05
			I10X*R54	0	0	0	0	0	0	1	3	2	0	0	0	0	0	0	6	4.32302e-05
			I10X*I248	0	0	0	0	0	0	1	2	1	1	1	0	0	0	0	6	4.32302e-05
			I10X*I499	0	0	0	0	0	0	0	1	0	0	1	0	0	3	1	6	4.32302e-05
			F172*E149	0	0	0	0	0	0	0	1	0	0	0	1	1	3	0	6	4.32302e-05
			J449*F172	0	0	0	0	0	0	0	2	0	0	1	1	1	0	1	6	4.32302e-05
			I248*I10	0	0	0	0	0	0	4	1	1	0	0	0	0	0	0	6	4.32302e-05
			N179*I10	0	0	0	0	0	0	1	2	3	0	0	0	0	0	0	6	4.32302e-05
			J189*A419	0	0	0	0	0	0	1	1	0	0	1	2	1	0	0	6	4.32302e-05
			J449*N179	0	0	0	0	0	0	1	2	1	0	0	0	0	2	0	6	4.32302e-05
			F102*I10X	0	0	0	0	0	0	1	0	0	1	1	0	1	1	1	6	4.32302e-05
			N189*Y841	0	0	0	0	0	0	0	0	0	2	1	1	0	0	2	6	4.32302e-05
			I64X*I10X	0	0	0	0	0	0	0	0	0	1	0	1	0	0	4	6	4.32302e-05
			I10X*F171	0	0	0	0	0	0	0	0	0	1	0	3	0	0	2	6	4.32302e-05
			I10X E115	0	0	0	0	0	0	0	0	0	0	0	2	0	3	1	6	4.32302e-05
			J988 U049	0	0	0	0	0	0	0	0	0	0	0	0	0	0	6	6	4.32302e-05
			I458	1	1	1	1	0	0	0	0	0	1	0	0	0	0	0	5	3.60251e-05
			D539	1	0	0	1	0	1	0	0	0	0	0	0	0	0	2	5	3.60251e-05
			K819	1	0	1	0	0	0	0	0	1	1	0	0	0	1	0	5	3.60251e-05
			N189 J189	1	0	1	0	0	1	0	0	0	0	0	1	0	1	0	5	3.60251e-05
			I236	1	0	1	0	0	0	0	0	2	0	0	1	0	0	0	5	3.60251e-05
			E149 I251	1	0	1	0	0	0	0	0	0	1	0	1	0	0	1	5	3.60251e-05
			I10X F109	1	0	1	0	0	0	0	1	1	0	0	0	0	0	1	5	3.60251e-05
			I241	1	0	0	0	0	0	0	1	1	0	0	1	0	1	0	5	3.60251e-05
			E142 N179	1	0	1	1	0	2	0	0	0	0	0	0	0	0	0	5	3.60251e-05
			N10X	0	1	0	0	1	0	2	0	0	0	0	0	0	0	1	5	3.60251e-05
			I119 I255	0	0	0	0	0	0	0	0	1	1	0	3	0	0	0	5	3.60251e-05
			C189	0	0	0	1	0	0	0	1	0	1	0	1	1	0	0	5	3.60251e-05
			J448	0	1	1	0	1	0	0	0	0	0	0	0	2	0	0	5	3.60251e-05
			J22X	0	0	0	0	1	0	0	0	0	0	0	2	0	1	1	5	3.60251e-05
			I803	0	1	0	0	0	2	0	1	0	1	0	0	0	0	0	5	3.60251e-05
			F102 I10X	0	0	0	0	0	0	0	0	0	1	1	0	1	1	1	5	3.60251e-05
			G459	0	0	0	0	1	0	0	0	0	1	0	0	1	2	0	5	3.60251e-05
			R11X	0	0	1	0	0	0	0	0	1	0	0	1	0	0	2	5	3.60251e-05
			I10X E668	0	0	0	0	0	1	0	0	0	0	0	1	2	1	0	5	3.60251e-05
			J189 J449	0	0	0	2	2	0	0	0	0	0	0	0	0	1	0	5	3.60251e-05
			N179 J969	0	0	1	0	0	1	0	1	1	0	0	0	0	1	0	5	3.60251e-05
			E149 N390	0	1	1	1	0	0	0	0	0	0	2	0	0	0	0	5	3.60251e-05
			K295	0	0	0	0	0	0	1	1	0	1	0	1	0	0	1	5	3.60251e-05
			N19X J189	0	0	2	0	0	0	0	1	1	0	0	0	0	0	1	5	3.60251e-05
			K279	0	0	0	0	0	1	1	0	1	0	1	0	0	1	0	5	3.60251e-05
			J129	0	0	0	0	1	1	0	0	2	0	0	1	0	0	0	5	3.60251e-05
			E109 I10X	0	0	0	0	0	0	0	0	0	2	1	0	1	1	0	5	3.60251e-05
			Y838 E149	0	0	0	2	0	0	0	0	0	0	0	1	2	0	0	5	3.60251e-05
			I10X E780	0	0	1	0	0	0	0	0	1	1	0	1	0	0	1	5	3.60251e-05
			N189 Y841	0	0	0	0	0	0	0	0	0	1	1	1	0	0	2	5	3.60251e-05
			S069	0	0	0	0	0	0	0	0	0	1	2	1	1	0	0	5	3.60251e-05
			F192	0	0	0	0	0	0	0	1	1	1	0	0	1	1	0	5	3.60251e-05
			I958	0	0	0	0	0	1	0	2	0	0	0	0	0	1	1	5	3.60251e-05
			I513	0	0	0	0	1	1	0	1	0	0	0	1	0	1	0	5	3.60251e-05
			B570	0	1	0	0	0	0	1	0	0	0	1	2	0	0	0	5	3.60251e-05
			F106	0	0	1	0	1	1	0	0	1	1	0	0	0	0	0	5	3.60251e-05
			J189 N189	0	0	0	0	1	0	0	0	1	1	1	0	0	1	0	5	3.60251e-05
			I442 E149	0	0	0	1	0	1	0	0	0	0	1	0	1	0	1	5	3.60251e-05
			A419 N179	0	0	0	0	1	0	0	1	2	0	0	1	0	0	0	5	3.60251e-05
			I48X E149	0	1	0	0	0	0	0	1	0	0	1	2	0	0	0	5	3.60251e-05
			I776	0	1	1	1	0	0	0	0	0	0	1	1	0	0	0	5	3.60251e-05
			I330	0	0	0	0	1	0	0	1	0	0	0	0	0	1	2	5	3.60251e-05
			R042	0	1	0	0	0	2	0	0	0	0	1	1	0	0	0	5	3.60251e-05
			R258	0	0	2	0	0	1	0	0	0	0	2	0	0	0	0	5	3.60251e-05
			J159 N179	0	1	0	0	0	0	0	0	0	2	1	0	0	1	0	5	3.60251e-05
			J960 J81X	0	2	1	0	0	0	0	0	0	1	0	0	0	1	0	5	3.60251e-05
			E059	0	0	2	0	0	2	1	0	0	0	0	0	0	0	0	5	3.60251e-05
			J168	0	0	0	0	1	0	0	0	0	0	1	0	1	2	0	5	3.60251e-05
			N189 E112	0	1	2	0	1	1	0	0	0	0	0	0	0	0	0	5	3.60251e-05
			I251 I10	0	1	0	0	0	1	0	1	2	0	0	0	0	0	0	5	3.60251e-05
			E111	0	0	0	0	0	0	1	0	0	1	0	2	0	1	0	5	3.60251e-05
			Y836 I519	0	0	0	0	0	0	0	0	1	1	1	2	0	0	0	5	3.60251e-05
			I46X	0	0	1	0	0	0	0	0	0	0	0	2	1	0	1	5	3.60251e-05
			I10X I64	0	0	0	0	2	0	0	2	1	0	0	0	0	0	0	5	3.60251e-05
			I248 I10	0	0	0	0	2	1	0	1	1	0	0	0	0	0	0	5	3.60251e-05
			E139	0	0	0	0	0	0	0	0	1	2	0	0	1	0	1	5	3.60251e-05
			I10X E116	0	0	0	0	0	0	0	0	0	0	0	2	0	3	0	5	3.60251e-05
			N009	0	0	0	0	0	0	0	0	0	1	1	0	0	1	2	5	3.60251e-05
			E149*E788	0	0	0	0	0	0	0	0	1	0	1	2	1	0	0	5	3.60251e-05
			E149*N19	0	0	0	0	0	0	2	2	1	0	0	0	0	0	0	5	3.60251e-05
			R092*I219	0	0	0	0	0	0	2	0	0	1	2	0	0	0	0	5	3.60251e-05
			N179*E149	0	0	0	0	0	0	0	0	1	0	1	0	1	2	0	5	3.60251e-05
			E669*E149	0	0	0	0	0	0	0	0	0	0	1	2	0	0	2	5	3.60251e-05
			J189*E149	0	0	0	0	0	0	1	0	0	0	0	1	2	1	0	5	3.60251e-05
			N19X*E149	0	0	0	0	0	0	0	0	0	1	1	0	1	1	1	5	3.60251e-05
			E149*I251	0	0	0	0	0	0	1	0	0	2	0	1	0	0	1	5	3.60251e-05
			I10X*N19	0	0	0	0	0	0	3	0	2	0	0	0	0	0	0	5	3.60251e-05
			I10X*J439	0	0	0	0	0	0	2	0	1	0	0	0	1	1	0	5	3.60251e-05
			I64X*E149	0	0	0	0	0	0	0	1	1	2	0	0	0	1	0	5	3.60251e-05
			I10X*F172*F102	0	0	0	0	0	0	0	0	2	0	0	0	2	1	0	5	3.60251e-05
			I10X*E039	0	0	0	0	0	0	0	0	0	0	2	0	2	1	0	5	3.60251e-05
			I10X*E780	0	0	0	0	0	0	1	0	1	1	0	1	0	0	1	5	3.60251e-05
			I10X*E668	0	0	0	0	0	0	0	0	0	0	0	2	2	1	0	5	3.60251e-05
			I119*I255	0	0	0	0	0	0	0	0	1	1	0	3	0	0	0	5	3.60251e-05
			I10X*E109	0	0	0	0	0	0	0	0	0	0	1	0	0	2	2	5	3.60251e-05
			F172*J449	0	0	0	0	0	0	0	0	0	0	2	0	0	2	1	5	3.60251e-05
			I255*Y832	0	0	0	0	0	0	2	0	0	1	1	0	0	0	1	5	3.60251e-05
			I251*Y838	0	0	0	0	0	0	0	0	0	1	2	1	1	0	0	5	3.60251e-05
			N179*A419	0	0	0	0	0	0	0	0	0	1	1	2	1	0	0	5	3.60251e-05
			A419*N179	0	0	0	0	0	0	0	1	2	0	1	1	0	0	0	5	3.60251e-05
			I248*E149	0	0	0	0	0	0	0	2	1	1	0	1	0	0	0	5	3.60251e-05
			F179*F109	0	0	0	0	0	0	1	0	0	0	0	0	1	3	0	5	3.60251e-05
			I500*J449	0	0	0	0	0	0	1	1	1	0	0	0	1	0	1	5	3.60251e-05
			I10X*I739	0	0	0	0	0	0	0	0	1	1	0	3	0	0	0	5	3.60251e-05
			J449*J189	0	0	0	0	0	0	0	0	0	2	0	1	1	1	0	5	3.60251e-05
			Y838*I219	0	0	0	0	0	0	0	1	0	0	2	2	0	0	0	5	3.60251e-05
			E78X	0	0	0	0	0	0	0	0	1	0	2	0	1	0	1	5	3.60251e-05
			J44X	0	0	0	0	0	0	0	0	0	2	0	0	1	1	1	5	3.60251e-05
			E66X	0	0	0	0	0	0	0	0	0	1	0	0	2	0	2	5	3.60251e-05
			I248 Y838	2	0	0	0	0	1	0	0	0	0	1	0	0	0	0	4	2.88201e-05
			J81X J960	2	0	0	0	0	0	0	0	0	1	0	0	0	1	0	4	2.88201e-05
			J42X	1	0	0	0	0	0	1	0	0	0	0	0	0	1	1	4	2.88201e-05
			C679	1	0	0	0	0	0	1	0	0	0	2	0	0	0	0	4	2.88201e-05
			R068	1	0	0	0	0	0	0	0	0	0	1	0	1	1	0	4	2.88201e-05
			I454	1	0	1	1	0	0	1	0	0	0	0	0	0	0	0	4	2.88201e-05
			K269	1	0	0	0	0	0	0	0	0	1	0	2	0	0	0	4	2.88201e-05
			T819	1	0	1	1	0	0	0	0	0	0	1	0	0	0	0	4	2.88201e-05
			R680	1	0	2	0	0	0	1	0	0	0	0	0	0	0	0	4	2.88201e-05
			J13X	1	0	1	0	0	0	0	1	0	0	0	0	1	0	0	4	2.88201e-05
			R457	1	0	0	1	0	0	0	0	0	0	1	0	1	0	0	4	2.88201e-05
			I10X I709	0	0	0	1	0	0	0	1	2	0	0	0	0	0	0	4	2.88201e-05
			N12X	0	0	0	0	0	1	2	0	1	0	0	0	0	0	0	4	2.88201e-05
			I694 I10X	0	0	0	0	0	0	0	0	0	1	2	0	0	0	1	4	2.88201e-05
			I500 J449	0	0	1	0	0	0	0	1	1	0	0	0	0	0	1	4	2.88201e-05
			I219 E149	0	1	0	0	1	0	0	0	0	1	0	0	0	0	1	4	2.88201e-05
			I10X J81X	0	0	0	1	0	0	0	0	0	1	0	2	0	0	0	4	2.88201e-05
			Y832 I219	0	0	2	0	1	0	0	1	0	0	0	0	0	0	0	4	2.88201e-05
			J980	0	0	2	1	0	0	0	0	0	0	1	0	0	0	0	4	2.88201e-05
			I259 E149	0	1	0	0	1	0	0	0	1	0	1	0	0	0	0	4	2.88201e-05
			I10X I255	0	0	0	0	1	0	0	1	0	0	1	1	0	0	0	4	2.88201e-05
			T828	0	0	0	0	1	0	0	0	0	2	0	0	1	0	0	4	2.88201e-05
			I420 I255	0	0	0	0	0	0	0	1	1	0	0	2	0	0	0	4	2.88201e-05
			I251 I219	0	0	0	1	1	1	0	0	0	0	0	0	0	1	0	4	2.88201e-05
			E669 E149	0	0	0	0	0	0	0	0	0	0	0	2	0	0	2	4	2.88201e-05
			I10X J439	0	0	1	0	0	0	0	0	1	0	0	0	1	1	0	4	2.88201e-05
			M329	0	1	0	1	1	0	0	0	0	0	0	1	0	0	0	4	2.88201e-05
			I712	0	0	0	0	1	0	2	0	1	0	0	0	0	0	0	4	2.88201e-05
			D648	0	0	0	0	0	1	0	0	0	1	0	1	1	0	0	4	2.88201e-05
			I231	0	0	0	0	0	0	0	1	1	0	1	0	0	1	0	4	2.88201e-05
			J069	0	0	0	0	1	0	0	2	0	0	0	1	0	0	0	4	2.88201e-05
			E876	0	0	0	0	1	0	0	0	1	0	2	0	0	0	0	4	2.88201e-05
			B559	0	0	0	0	2	1	0	0	0	0	0	0	0	0	1	4	2.88201e-05
			I10X E785	0	0	0	0	1	1	0	0	1	0	0	0	1	0	0	4	2.88201e-05
			T519	0	0	1	0	0	0	0	1	1	0	0	1	0	0	0	4	2.88201e-05
			K767	0	0	0	0	0	0	0	1	0	0	0	0	2	1	0	4	2.88201e-05
			E660	0	0	0	0	0	0	0	0	0	1	0	0	0	1	2	4	2.88201e-05
			I500 J189	0	0	0	1	0	0	0	1	0	0	0	1	0	0	1	4	2.88201e-05
			N390 N179	0	0	0	0	0	0	0	0	0	0	2	1	0	1	0	4	2.88201e-05
			A90X	0	0	1	0	0	1	2	0	0	0	0	0	0	0	0	4	2.88201e-05
			E107	0	0	0	1	0	1	0	0	0	0	0	0	0	2	0	4	2.88201e-05
			E101	0	0	0	0	0	0	0	0	1	0	1	0	1	1	0	4	2.88201e-05
			I10X K920	0	0	0	0	2	0	0	0	0	0	0	0	2	0	0	4	2.88201e-05
			F341	0	0	0	0	0	0	0	0	0	0	0	1	0	2	1	4	2.88201e-05
			I10X I517	0	0	0	0	0	0	0	1	0	0	0	0	0	1	2	4	2.88201e-05
			K808	0	0	0	1	0	0	0	0	0	0	0	2	0	1	0	4	2.88201e-05
			J449 I500	0	0	2	1	0	0	0	0	1	0	0	0	0	0	0	4	2.88201e-05
			I10X G20X	0	0	2	0	0	0	0	0	0	1	0	0	0	1	0	4	2.88201e-05
			F321	0	0	0	0	0	1	0	0	0	0	0	1	0	0	2	4	2.88201e-05
			I248 I509	0	2	0	0	1	0	0	0	1	0	0	0	0	0	0	4	2.88201e-05
			I694 E149	0	0	1	0	0	0	0	0	0	2	0	1	0	0	0	4	2.88201e-05
			R092 I219	0	0	0	0	1	0	0	0	0	1	2	0	0	0	0	4	2.88201e-05
			I674	0	0	0	0	0	1	0	1	0	1	0	0	0	0	1	4	2.88201e-05
			J942	0	0	0	0	0	0	2	0	0	0	0	0	0	1	1	4	2.88201e-05
			J159 E149	0	1	0	0	0	0	0	0	0	0	1	0	1	1	0	4	2.88201e-05
			N189 I739	0	0	0	0	0	0	0	0	0	1	1	2	0	0	0	4	2.88201e-05
			B182	0	0	0	0	0	0	1	0	0	2	0	0	0	0	1	4	2.88201e-05
			E112	0	0	1	0	0	1	0	0	2	0	0	0	0	0	0	4	2.88201e-05
			E119 J449	0	1	0	0	0	0	0	1	0	0	1	0	0	1	0	4	2.88201e-05
			E870	0	0	2	0	0	0	0	0	0	1	0	0	0	0	1	4	2.88201e-05
			I64X N179	0	0	0	0	0	0	0	0	0	1	1	1	0	1	0	4	2.88201e-05
			F102 E669	0	0	0	0	1	0	0	1	1	0	0	0	0	1	0	4	2.88201e-05
			I259 Y832	0	0	0	2	1	0	0	0	0	0	0	0	0	0	1	4	2.88201e-05
			I619 I10X	0	0	0	0	0	0	0	0	0	0	0	1	2	1	0	4	2.88201e-05
			I10X F171	0	0	0	0	0	0	0	0	0	1	0	2	0	0	1	4	2.88201e-05
			I694 I10	0	0	0	0	0	1	0	2	1	0	0	0	0	0	0	4	2.88201e-05
			E119 E669	0	0	0	0	0	0	0	0	0	0	0	0	0	2	2	4	2.88201e-05
			L984	0	0	0	0	1	0	0	1	2	0	0	0	0	0	0	4	2.88201e-05
			I259 Y838	0	0	0	0	1	0	0	0	1	1	0	0	1	0	0	4	2.88201e-05
			J438	0	0	0	0	1	1	0	0	0	1	0	0	0	0	1	4	2.88201e-05
			I255 Y832	0	0	1	0	0	0	0	0	0	1	1	0	0	0	1	4	2.88201e-05
			M628	0	0	1	0	0	0	1	0	0	1	1	0	0	0	0	4	2.88201e-05
			F102 G409	0	0	0	0	1	0	0	1	0	0	1	0	1	0	0	4	2.88201e-05
			I10X E117	0	0	0	0	0	0	0	0	2	2	0	0	0	0	0	4	2.88201e-05
			I500 N179	0	0	0	0	1	1	0	0	0	0	1	0	1	0	0	4	2.88201e-05
			N189 E147	0	0	0	0	0	0	0	0	0	1	1	0	0	2	0	4	2.88201e-05
			K750	0	0	0	0	0	1	0	0	0	1	0	0	0	1	1	4	2.88201e-05
			I10X E112	0	0	0	1	1	0	0	0	0	0	1	0	1	0	0	4	2.88201e-05
			J189 N19	0	0	0	0	0	1	0	1	2	0	0	0	0	0	0	4	2.88201e-05
			F172 R54	0	0	0	0	1	0	0	2	1	0	0	0	0	0	0	4	2.88201e-05
			I70X	0	0	0	0	0	0	0	0	1	1	1	0	0	0	1	4	2.88201e-05
			Z721	0	0	0	0	0	0	0	0	0	0	1	0	1	1	1	4	2.88201e-05
			I251*I10	0	0	0	0	0	0	1	1	2	0	0	0	0	0	0	4	2.88201e-05
			I248*Y832	0	0	0	0	0	0	0	0	3	0	0	1	0	0	0	4	2.88201e-05
			I694*I10	0	0	0	0	0	0	1	2	1	0	0	0	0	0	0	4	2.88201e-05
			I64X*I10	0	0	0	0	0	0	2	2	0	0	0	0	0	0	0	4	2.88201e-05
			J449*I10	0	0	0	0	0	0	0	2	2	0	0	0	0	0	0	4	2.88201e-05
			J449*E149	0	0	0	0	0	0	0	0	0	1	0	0	1	2	0	4	2.88201e-05
			I420*I255	0	0	0	0	0	0	0	1	1	0	0	2	0	0	0	4	2.88201e-05
			I694*E149	0	0	0	0	0	0	0	0	0	2	1	1	0	0	0	4	2.88201e-05
			I509*J449	0	0	0	0	0	0	1	0	1	0	1	0	0	0	1	4	2.88201e-05
			I10X*I517	0	0	0	0	0	0	0	1	0	0	0	0	0	1	2	4	2.88201e-05
			N189*I509	0	0	0	0	0	0	1	1	0	0	0	1	0	1	0	4	2.88201e-05
			N189*J449	0	0	0	0	0	0	0	1	0	1	0	2	0	0	0	4	2.88201e-05
			E669*F172	0	0	0	0	0	0	0	0	0	0	1	1	1	0	1	4	2.88201e-05
			Y832*I248	0	0	0	0	0	0	0	0	0	1	2	1	0	0	0	4	2.88201e-05
			J189*N189	0	0	0	0	0	0	0	0	1	1	1	0	0	1	0	4	2.88201e-05
			Y838*I248	0	0	0	0	0	0	2	0	0	1	1	0	0	0	0	4	2.88201e-05
			N189*I739	0	0	0	0	0	0	0	0	0	1	1	2	0	0	0	4	2.88201e-05
			I48X*E149	0	0	0	0	0	0	0	1	0	0	1	2	0	0	0	4	2.88201e-05
			E119*J449	0	0	0	0	0	0	0	1	0	0	1	0	0	1	1	4	2.88201e-05
			I10X*E149*F172	0	0	0	0	0	0	0	1	0	0	0	0	1	1	1	4	2.88201e-05
			I251*N189	0	0	0	0	0	0	0	0	0	1	0	0	0	2	1	4	2.88201e-05
			I10X*E142	0	0	0	0	0	0	0	0	0	0	1	2	1	0	0	4	2.88201e-05
			R570*R578	0	0	0	0	0	0	2	0	0	0	1	0	0	1	0	4	2.88201e-05
			N179*N390	0	0	0	0	0	0	1	1	0	0	0	1	0	0	1	4	2.88201e-05
			E119*E669	0	0	0	0	0	0	0	0	0	0	0	0	0	2	2	4	2.88201e-05
			N179*J449	0	0	0	0	0	0	0	0	1	2	0	0	0	1	0	4	2.88201e-05
			N179*J969	0	0	0	0	0	0	1	1	1	0	0	0	0	1	0	4	2.88201e-05
			I500*J189	0	0	0	0	0	0	1	1	0	0	0	1	0	0	1	4	2.88201e-05
			I10X*F102*F172	0	0	0	0	0	0	0	0	1	1	0	0	2	0	0	4	2.88201e-05
			J159*N179	0	0	0	0	0	0	0	0	0	2	1	0	0	1	0	4	2.88201e-05
			J159*E149	0	0	0	0	0	0	0	0	0	0	1	1	1	1	0	4	2.88201e-05
			R049	0	0	0	0	0	0	1	0	0	0	1	0	0	2	0	4	2.88201e-05
			Y838 I340	0	0	0	0	0	0	0	0	1	3	0	0	0	0	0	4	2.88201e-05
			I408	0	0	0	0	0	0	0	0	0	1	0	0	0	2	1	4	2.88201e-05
			B342 U072	0	0	0	0	0	0	0	0	0	0	0	0	0	0	4	4	2.88201e-05
			I672	1	1	0	0	0	0	1	0	0	0	0	0	0	0	0	3	2.16151e-05
			I255 I119	1	0	0	0	0	0	0	0	0	0	0	2	0	0	0	3	2.16151e-05
			C80X	1	1	0	0	0	0	0	1	0	0	0	0	0	0	0	3	2.16151e-05
			R54X I10X	1	0	0	0	0	0	0	0	0	0	0	0	1	0	1	3	2.16151e-05
			I500 I219	1	0	0	2	0	0	0	0	0	0	0	0	0	0	0	3	2.16151e-05
			J180 E149	1	1	0	0	1	0	0	0	0	0	0	0	0	0	0	3	2.16151e-05
			K810	1	0	0	1	0	0	0	0	0	0	0	1	0	0	0	3	2.16151e-05
			S720	1	0	0	0	0	0	0	1	0	0	0	1	0	0	0	3	2.16151e-05
			I729	1	0	0	0	0	0	2	0	0	0	0	0	0	0	0	3	2.16151e-05
			I509 I499	1	0	0	2	0	0	0	0	0	0	0	0	0	0	0	3	2.16151e-05
			I409	1	0	0	0	0	0	0	1	0	0	0	0	0	0	1	3	2.16151e-05
			I694 I219	1	0	0	0	0	0	0	0	0	0	1	0	0	1	0	3	2.16151e-05
			I64X J189	1	0	0	0	1	1	0	0	0	0	0	0	0	0	0	3	2.16151e-05
			I251 N189	1	0	0	0	0	0	0	0	0	0	0	0	0	1	1	3	2.16151e-05
			I620	1	0	0	0	0	0	1	0	0	1	0	0	0	0	0	3	2.16151e-05
			J969 J81X	1	0	2	0	0	0	0	0	0	0	0	0	0	0	0	3	2.16151e-05
			N189 I694	1	0	0	0	1	0	0	0	1	0	0	0	0	0	0	3	2.16151e-05
			I119 I251	0	1	0	0	0	0	0	0	0	0	0	2	0	0	0	3	2.16151e-05
			F172 E669	0	0	0	0	0	0	0	0	0	1	0	1	0	1	0	3	2.16151e-05
			I771	0	1	0	0	0	0	1	0	1	0	0	0	0	0	0	3	2.16151e-05
			I500 E149	0	0	1	0	0	0	0	0	0	1	0	0	0	0	1	3	2.16151e-05
			F205	0	0	0	0	1	0	0	0	1	1	0	0	0	0	0	3	2.16151e-05
			J189 N19X	0	0	0	0	0	0	0	0	0	1	0	1	0	1	0	3	2.16151e-05
			J47X	0	1	0	0	0	0	0	1	0	1	0	0	0	0	0	3	2.16151e-05
			F419	0	0	0	0	0	0	0	0	1	1	1	0	0	0	0	3	2.16151e-05
			I119 I10X	0	0	0	0	0	1	0	0	0	0	0	0	0	1	1	3	2.16151e-05
			E669 F172	0	0	0	0	0	0	0	0	0	0	0	1	1	0	1	3	2.16151e-05
			I255 E149	0	0	0	0	0	0	0	0	0	0	0	2	1	0	0	3	2.16151e-05
			I251 E149	0	0	0	1	0	0	0	0	0	1	0	0	0	0	1	3	2.16151e-05
			R02X	0	0	0	0	0	1	0	0	0	0	0	1	1	0	0	3	2.16151e-05
			E149 F102	0	0	0	0	0	0	0	0	0	0	0	0	1	0	2	3	2.16151e-05
			C260	0	0	0	0	1	0	0	0	0	0	0	1	0	0	1	3	2.16151e-05
			E100	0	0	0	1	0	0	0	0	1	1	0	0	0	0	0	3	2.16151e-05
			N200	0	0	0	0	0	0	2	0	1	0	0	0	0	0	0	3	2.16151e-05
			I499 I490	0	1	0	1	0	0	0	0	0	0	1	0	0	0	0	3	2.16151e-05
			J46X	0	0	1	0	0	1	0	0	1	0	0	0	0	0	0	3	2.16151e-05
			I219 J189	0	0	1	0	1	0	0	0	0	0	0	1	0	0	0	3	2.16151e-05
			I422 I255	0	0	0	0	0	0	0	0	0	0	0	1	0	0	2	3	2.16151e-05
			Y838 I519	0	2	1	0	0	0	0	0	0	0	0	0	0	0	0	3	2.16151e-05
			K761	0	0	0	1	0	0	0	1	0	1	0	0	0	0	0	3	2.16151e-05
			E148 I10X	0	0	3	0	0	0	0	0	0	0	0	0	0	0	0	3	2.16151e-05
			E149 A419	0	1	0	0	0	1	0	0	0	0	0	0	0	0	1	3	2.16151e-05
			I10X I420	0	0	0	0	1	0	0	0	0	0	0	0	0	2	0	3	2.16151e-05
			I500 N189	0	0	0	0	0	1	0	0	0	1	1	0	0	0	0	3	2.16151e-05
			I10X Y832	0	0	2	0	0	0	0	0	0	0	0	0	0	1	0	3	2.16151e-05
			E149 I500	0	0	0	0	0	1	0	0	1	0	0	1	0	0	0	3	2.16151e-05
			K861	0	0	2	0	0	0	0	1	0	0	0	0	0	0	0	3	2.16151e-05
			C329	0	0	0	0	0	0	0	1	0	0	0	1	0	1	0	3	2.16151e-05
			R509	0	0	0	0	0	0	0	1	1	0	0	1	0	0	0	3	2.16151e-05
			Y848	0	0	1	0	0	0	0	0	1	0	0	1	0	0	0	3	2.16151e-05
			R092 I469	0	0	0	0	1	0	0	0	0	0	0	1	1	0	0	3	2.16151e-05
			I152	0	0	0	0	0	0	0	0	0	0	1	1	1	0	0	3	2.16151e-05
			I509 N19X	0	1	0	1	0	0	0	0	0	1	0	0	0	0	0	3	2.16151e-05
			I219 R092	0	1	0	0	0	1	0	0	0	1	0	0	0	0	0	3	2.16151e-05
			F019	0	0	0	1	0	0	0	0	0	0	0	0	0	2	0	3	2.16151e-05
			I839	0	1	0	0	0	0	0	0	0	0	0	0	0	2	0	3	2.16151e-05
			F172 E788	0	0	1	0	0	0	0	0	1	0	1	0	0	0	0	3	2.16151e-05
			G122	0	0	0	0	0	0	1	0	1	0	0	0	0	0	1	3	2.16151e-05
			C55X	0	1	0	0	0	0	1	0	0	0	1	0	0	0	0	3	2.16151e-05
			G309 I10X	0	0	0	0	0	0	0	0	0	0	0	2	1	0	0	3	2.16151e-05
			I251 E119	0	0	1	0	0	0	0	1	0	0	0	0	0	1	0	3	2.16151e-05
			I678 I10X	0	0	0	0	0	0	0	0	0	1	1	0	0	1	0	3	2.16151e-05
			K721	0	0	0	0	0	0	0	0	0	0	0	1	1	1	0	3	2.16151e-05
			I830	0	0	0	0	1	0	0	0	0	0	0	1	0	1	0	3	2.16151e-05
			Y832 N179	0	1	0	1	0	0	0	0	0	0	0	0	1	0	0	3	2.16151e-05
			K811	0	0	0	1	1	0	0	0	0	0	1	0	0	0	0	3	2.16151e-05
			I748	0	0	0	0	0	0	0	0	0	1	1	0	0	0	1	3	2.16151e-05
			I349	0	0	0	0	0	0	0	2	1	0	0	0	0	0	0	3	2.16151e-05
			R571 R570	0	0	0	0	0	1	0	0	0	0	0	0	0	2	0	3	2.16151e-05
			R570 R571	0	0	1	1	0	0	0	0	0	1	0	0	0	0	0	3	2.16151e-05
			I309	0	0	0	0	0	0	0	0	0	0	2	0	0	1	0	3	2.16151e-05
			I509 J969	0	0	0	0	1	1	0	0	0	0	0	0	0	0	1	3	2.16151e-05
			I10X G409	0	0	0	0	0	0	0	0	0	0	1	0	1	0	1	3	2.16151e-05
			I979	0	0	0	0	0	1	0	0	0	0	0	0	1	1	0	3	2.16151e-05
			I201	0	0	0	0	0	1	0	0	0	0	1	0	0	0	1	3	2.16151e-05
			H319	0	0	0	1	0	1	0	0	0	1	0	0	0	0	0	3	2.16151e-05
			X999	0	1	2	0	0	0	0	0	0	0	0	0	0	0	0	3	2.16151e-05
			I511	0	0	1	0	0	0	0	1	1	0	0	0	0	0	0	3	2.16151e-05
			Y831 I219	0	0	0	0	0	0	0	0	0	0	0	2	0	0	1	3	2.16151e-05
			Y832 I515	0	0	0	0	0	0	0	0	1	1	1	0	0	0	0	3	2.16151e-05
			E145 I10X	0	1	0	0	0	0	0	0	0	0	0	0	0	1	1	3	2.16151e-05
			N189 I48X	0	2	0	0	0	0	0	0	0	0	0	0	0	1	0	3	2.16151e-05
			J449 I694	0	1	0	0	0	0	0	0	0	1	0	0	0	1	0	3	2.16151e-05
			I10X E039	0	0	0	0	0	0	0	0	0	0	2	0	1	0	0	3	2.16151e-05
			E149 N180	0	0	0	0	0	0	0	0	0	0	0	1	1	0	1	3	2.16151e-05
			J189 I509	0	0	0	0	0	0	0	0	2	0	1	0	0	0	0	3	2.16151e-05
			I48X J189	0	0	0	0	0	0	0	0	1	1	0	0	0	1	0	3	2.16151e-05
			I426	0	0	1	0	0	0	0	0	0	0	0	0	0	2	0	3	2.16151e-05
			N179 E872	0	0	0	0	0	1	0	0	0	0	0	1	1	0	0	3	2.16151e-05
			I10X C349	0	0	0	0	0	0	0	0	1	0	0	1	0	1	0	3	2.16151e-05
			A419 N189	0	0	0	1	1	0	0	0	0	1	0	0	0	0	0	3	2.16151e-05
			E142 I10X	0	0	0	0	0	0	0	0	0	1	0	1	0	1	0	3	2.16151e-05
			I10X Y838	0	0	0	1	0	1	0	1	0	0	0	0	0	0	0	3	2.16151e-05
			I509 I48X	0	1	0	0	0	0	0	0	0	0	0	0	1	1	0	3	2.16151e-05
			N189 I248	0	0	0	0	0	1	0	0	1	1	0	0	0	0	0	3	2.16151e-05
			N189 K746	0	0	0	0	1	0	0	0	0	0	0	0	1	0	1	3	2.16151e-05
			I499 E149	0	0	0	0	0	0	0	0	0	1	0	1	0	0	1	3	2.16151e-05
			G20X G309	0	0	0	1	0	0	0	0	0	0	0	1	0	0	1	3	2.16151e-05
			J449 N390	0	0	0	1	1	0	0	0	1	0	0	0	0	0	0	3	2.16151e-05
			E079	0	0	1	0	0	0	1	0	0	0	0	0	0	1	0	3	2.16151e-05
			J180 N179	0	0	0	0	0	1	0	0	0	0	0	2	0	0	0	3	2.16151e-05
			J449 J439	0	0	2	0	0	0	0	0	0	0	0	0	1	0	0	3	2.16151e-05
			J182	0	0	0	0	0	0	0	0	1	0	1	1	0	0	0	3	2.16151e-05
			J981	0	0	0	0	0	1	0	0	0	0	0	1	1	0	0	3	2.16151e-05
			Y830	0	0	0	1	0	1	0	1	0	0	0	0	0	0	0	3	2.16151e-05
			I219 Y832	0	0	0	1	0	0	0	1	0	0	0	0	0	0	1	3	2.16151e-05
			K759	0	0	1	0	0	0	0	0	1	0	1	0	0	0	0	3	2.16151e-05
[truncated: 25,782 more rows]

## Sheet: Northeast
			LINES A B C D II	2006	2007	2008	2009	2010	2011	2012	2013	2014	2015	2016	2017	2018	2019	2020	TOTAL	%
[truncated: 26,636 more rows]

[truncated: 4 more sheets: Midwest, Southeast, South, UPSLIDE_UndoFormatting]
